# Supplementary material for: Investigation of urine metabolome of BALB/c mouse infected with an avirulent strain of Toxoplasma gondii
Source: Parasit Vectors. 2022 Jul 29;15:271. doi: 10.1186/s13071-022-05408-2 (PMC9338554; doi:10.1186/s13071-022-05408-2)
Supplement: Supplementary file 1 — Additional file 1: Table S1. The putative metabolites identified in ESI+ mode. [file 13071_2022_5408_MOESM1_ESM.xls]

name	Name_des	Formula	Molecular Weight	RT [min]	ChemSpider_Results	mzCloud_Results	pos_AI1	pos_AI10	pos_AI2	pos_AI3	pos_AI4	pos_AI5	pos_AI6	pos_AI7	pos_AI8	pos_AI9	pos_CI1	pos_CI10	pos_CI2	pos_CI3	pos_CI4	pos_CI5	pos_CI6	pos_CI7	pos_CI8	pos_CI9	pos_QC1	pos_QC2	pos_QC3	pos_con1	pos_con2	pos_con3	pos_con4	pos_con5	pos_con10	pos_con6	pos_con7	pos_con8	pos_con9
Com_3062_pos	AL 8810	C24 H31 F O4	424.20646	12.377	No results	Invalid mass	600911.2462	530124.5502	1162077.393	602620.6944	665315.7192	629126.8649	158960.6207	709958.3674	950413.4335	461239.929	2325110.05	826267.3507	613012.9029	2495111.834	455024.0635	1703775.361	1009527.82	2272712.892	99228.20075	2827319.247	627435.2682	1034430.769	1159564.908	868746.3086	709701.2208	1142006.9	574333.0705	1031853.702	1587423.591	777086.2281	934276.8765	1921068.457	2139948.928
Com_3914_pos	2-Hexyltetrahydrofuran-4-yl acetate	C12 H22 O3	214.15665	11.298	Full match	No results	189042.9721	205970.742	244270.9005	244163.9698	220326.3832	209425.2347	181843.8838	251430.6216	255404.2649	223190.2122	144915.9366	155219.1759	178496.0754	161073.8748	197002.1332	181892.8749	146857.2411	175753.2198	165140.1629	149755.3841	211045.8219	163552.5028	155653.0606	190129.5694	133551.0897	137196.1777	154096.7008	160690.1992	155709.6969	150952.3442	201828.9277	182388.2434	201215.831
Com_1564_pos	Lotaustralin	C11 H19 N O6	261.12065	1.434	Full match	No results	1486805.34	1272204.1	1707229.149	1055418.719	821024.3226	1491797.893	1439927.227	708765.6133	1170214.161	683375.8741	1200801.369	698804.7076	804645.3844	679493.5198	703881.1757	662268.1225	530906.1129	841860.4644	778718.7038	744605.1111	1183201.466	690077.8525	947995.2365	810920.6827	820324.202	665673.7738	769825.6051	596023.3263	752820.8955	582849.2777	737960.2446	573463.2953	1030469.521
Com_4394_pos	1,3,4-Trihydroxy-5-oxocyclohexanecarboxylic acid	C7 H10 O6	190.04761	1.952	Full match	No results	1448088.681	996048.8806	1624194.309	1742716.999	1955118.559	1073416.839	638643.9838	1155787.856	903297.0813	1310516.246	991827.3546	854393.3324	811062.1784	1168776.296	911599.393	1149516.006	1154651.683	1084560.947	599636.4646	1428865.804	1348142.471	1314834.756	879703.8247	1123815.957	1060106.433	1138835.029	1112156.816	1124513.938	1038410.005	1058433.683	937345.7889	1512056.239	940179.2781
Com_866_pos	Pefurazoate	C18 H23 N3 O4	345.16795	7.288	Full match	No results	2428361.175	2057059.914	2088652.282	3161692.446	2155701.005	2609420.179	2578987.23	2746434.063	2763476.954	2209485.083	2151099.348	2986304.74	2839789.407	1625999.488	3279016.156	2128503.429	2698441.551	1597469.251	3017276.613	1696437.074	2892602.686	2705113.321	2402584.551	2948736.514	3713666.9	3675370.674	3410981.591	2909202.683	2454967.511	3218818.566	3124892.471	2897724.04	2096952.992
Com_1510_pos	Macrozamin	C13 H24 N2 O11	384.13878	10.072	Full match	No results	125297.6169	120448.4491	193911.4565	163793.2955	178158.857	164057.5794	161775.7333	220616.6177	168839.8717	134426.7368	113028.0295	250791.9018	254485.1564	161693.8382	237155.9827	211135.8909	151234.7657	183417.3885	146537.0815	164585.3954	142132.5945	161801.4904	265326.2922	175028.6737	216558.6024	227098.9221	256665.968	201925.0374	234496.2945	257881.5051	317252.6941	172560.0762	267633.2595
Com_4111_pos	2-[4-(3-Hydroxypropyl)-2-methoxyphenoxy]-1,3-propanediol	C13 H20 O5	256.13055	8.889	Full match	Invalid mass	337996.5335	228843.7318	394141.6699	421527.9541	309359.6982	312388.3569	283878.0156	313970.5912	228840.1219	263501.2356	281409.1696	38238.14031	172641.557	401239.0035	272334.0016	360420.4826	152940.5306	371414.8993	181388.6296	335819.1263	389740.0194	290958.5131	338041.9025	399135.1527	358865.8643	403722.6609	320847.4328	405141.1837	384411.8103	306249.8173	306251.8504	623031.296	634946.4114
Com_2551_pos	Cyanazine	C9 H13 Cl N6	240.08956	8.195	Full match	No results	110539.3432	125741.9861	152357.9498	101986.7777	123212.7403	175350.1143	122762.8673	181972.0104	125533.2551	132052.6553	100863.2223	114483.2836	179943.7166	95056.05086	136135.7363	116110.5707	182330.9777	109912.8757	145821.5886	88259.15011	132787.8353	147252.3247	125742.4844	191202.1748	199626.3651	176353.5842	214492.1292	169703.8361	162257.7387	196313.2061	185033.7511	118069.7667	108947.4425
Com_1807_pos	IN00105	C8 H8 N2 O2	164.05853	1.452	Full match	No results	17495.62666	37928.36294	18579.81774	29782.64143	21524.16669	30408.14375	18997.55364	17551.72982	19616.47139	28756.92749	19243.19504	16784.76863	13238.7411	16350.92671	21509.61229	16496.5662	18557.69443	20059.99976	20623.13383	25198.1197	21724.69058	21767.13036	37386.78321	13565.05155	21607.51103	18071.84373	22117.5096	16161.46246	20148.89832	24129.24277	16771.81649	21000.16021	19481.68337
Com_4341_pos	11343453	C17 H19 Cl N2 O	302.11813	9.431	Full match	No results	151572.4789	78232.31171	120443.6814	131243.4445	142620.05	146529.779	150142.2205	129911.2664	127566.6941	84236.66838	79851.7614	160539.6464	191826.5698	82644.42617	180112.6576	81166.3952	168206.8248	68783.78304	171835.3847	81113.56285	171412.3681	135352.4644	120491.7852	137363.7312	125411.6667	137095.1397	167864.8248	81912.06963	179370.6311	198304.1242	154662.2466	150447.0864	98528.06539
Com_2976_pos	APM	C7 H13 N O4	175.08439	2.051	Full match	No results	2113823.743	2032487.258	2076218.32	1968273.899	2159969.841	2284016.048	2338768.357	2430493.873	2372365.642	2355490.247	2469955.871	3371258.254	3022328.28	1548502.391	3010572.912	2238119.854	2469526.74	2129663.107	2982611.813	2052147.543	3401488.467	2687306.466	2381889.372	2978682.807	2876064.293	1715318.935	3986287.811	1573633.725	3271135.082	2832909.128	3531317.259	2705971.608	2082563.372
Com_3093_pos	Acitretin	C21 H26 O3	326.18745	8.873	Full match	No results	254246.7439	94493.44135	263731.9016	147149.0235	219375.5567	127518.8722	131011.8394	105530.7328	92633.08868	104659.1164	83983.61865	122768.1843	78951.30499	113243.7444	100332.7147	110700.9283	115950.1172	113580.4904	93460.90605	109367.0847	107689.6921	83865.03486	134597.4872	115490.7198	129945.8704	96341.19116	85837.06085	95946.78515	126659.4665	114321.1915	98115.85613	92023.18828	70675.69134
Com_102_pos	Viloxazine	C13 H19 N O3	237.13609	8.584	Full match	No results	56402.88965	35705.08236	38400.24486	52064.17101	63045.56848	60839.61178	67054.62513	84249.1417	66358.70791	40528.62541	30684.87328	150562.5684	128328.0665	37253.99587	83357.55173	39032.7747	54904.5752	28827.10323	87526.73565	26261.38763	31165.18486	57084.81545	46330.13876	32774.52171	43657.39987	40544.47055	53837.56836	44935.89755	42831.91754	64155.38096	54942.73	41268.68633	30075.52168
Com_241_pos	Tricetamide	C16 H24 N2 O5	324.16772	7.09	Full match	No results	36338.31946	233174.6193	68987.24155	126300.3571	99095.9631	124103.2741	68110.49764	147403.072	295773.7359	97664.49744	434502.1189	303198.5866	192892.7797	389485.7497	299621.569	370740.94	373640.3588	506361.8094	417622.2541	644052.4095	198745.4592	210992.3768	168379.8964	72381.39839	30310.55583	24794.63402	53505.99236	52060.08616	66549.79293	144113.1429	47459.25503	32020.8436	90071.12989
Com_4044_pos	2509	C12 H20 O2	196.14619	11.189	Full match	Invalid mass	516160.7254	262815.9958	492222.763	293570.6115	313401.0996	269196.2929	216650.7869	222519.7781	234563.3354	210036.351	226161.8995	216834.7793	175590.9863	265940.0195	194925.939	322766.568	228491.4125	285351.7466	163733.0926	354285.5829	247342.545	294750.1717	248464.2407	265643.1063	228085.0132	239462.5988	220350.2503	288228.3767	264639.5978	246308.014	260200.0325	360029.2807	343736.5427
Com_2524_pos	Cyromazine	C6 H10 N6	166.09697	9.881	Full match	Invalid mass	1623531.678	1507531.582	1405427.519	1374648.116	1177138.531	1422793.681	1340825.494	1256255.932	1246827.703	1005965.684	1182453.007	712020.3768	962493.356	1649398.095	939382.4904	1321026.037	1077633.762	1202388.828	862008.4465	1262152.638	742536.8319	1486961.841	1427724.504	1216663.366	1300918.755	1503819.833	1363664.309	1623790.39	1620843.79	1850207.751	1833044.037	2116605.409	2190403.148
Com_1146_pos	N-Acetyl-L-phenylalanine	C11 H13 N O3	207.0894	8.328	Full match	Not the top hit	7006585.925	1649734.917	5751646.983	7076120.625	5541005.562	6088676.518	15912647.54	11212323.1	10705503.43	2809266.765	3205703.321	3910319.479	5000666.33	3025522.208	7737070.374	4342142.119	6017004.159	2532078.112	6988474.291	3348766.852	4850894.498	5324108.922	4634557.707	3922927.916	4452117.234	4607928.496	4530987.418	3431000.698	3546695.903	6590968.472	5755875.566	3522704.214	2165294.465
Com_3388_pos	5955761	C15 H29 N O4	287.20893	9.994	Full match	No results	80734.36732	34918.11885	228782.0152	52734.4976	210051.4458	31896.78189	35663.33466	30430.66807	36039.40402	39853.23966	58525.50788	61307.82597	52472.38395	66168.24643	29039.3808	77038.08927	45264.36993	107579.3047	32770.44239	84669.54905	60777.03544	75746.95115	72730.78006	99571.91476	71219.63966	109237.2186	39874.216	112715.1368	94668.64179	88371.96911	95284.76839	124526.2004	146044.4799
Com_2538_pos	cyclofenil	C23 H24 O4	364.16589	1.42	Full match	No results	877413.7382	1079169.441	819834.8648	617264.0997	709627.6162	1019219.854	802859.0335	854967.6195	964036.8887	757462.4318	652001.3764	834626.2735	841328.7206	755458.9152	650182.8789	688576.8222	622923.0151	821956.7433	702904.0856	732488.2928	754052.1891	686854.9385	855642.4604	850466.2079	688164.0412	547635.2814	736547.8298	613981.3788	737193.6483	606398.6165	814728.8736	617832.7356	726660.9491
Com_3282_pos	6-[8-Hydroxy-1-(hydroxymethyl)octahydro-2H-quinolizin-3-yl]-2-piperidinone	C15 H26 N2 O3	282.1935	9.86	Full match	No results	4249588.496	1762713.725	3196889.901	3427583.35	3430321.791	3423485.423	3761310.138	4745783.349	3325523.666	2427926.16	1544135.372	8066900.221	3179044.072	1922870.967	4061143.463	2425263.242	2579722.542	1707735.081	3625317.256	1414737.835	2703115.526	3073701.739	2700502.533	2126733.743	2402415.435	2201975.829	2763952.46	2007675.357	2369169.402	2835672.416	3236640.061	1906654.542	1654594.922
Com_265_pos	tp	C22 H32 O3	344.23426	10.975	Full match	Invalid mass	109375.5044	334914.348	210611.8497	123700.5536	133374.1833	116212.3033	109072.9903	139948.934	158836.7263	285134.0119	311466.8122	307840.9439	210451.0955	252921.9032	308542.5404	302233.1117	372835.2101	469319.336	438642.4038	429338.2109	233175.2086	193533.0572	204745.5923	184343.799	153605.2279	167685.9634	118533.8451	157998.3596	173863.851	103376.6229	186687.3836	204003.8231	169824.5401
Com_1394_pos	methylguanidine	C2 H7 N3	73.06397	1.232	Full match	No results	1070676.422	1453416.357	810532.2356	967306.4316	1057027.069	1205745.78	1306977.129	1149567.28	1506864.906	1184055.234	1097491.314	1749369.001	1796917.6	809972.49	1791238.519	899603.3558	1852473.271	1026508.609	1787231.414	980690.6505	933533.6163	1376113.49	1291075.98	1178933.079	1457674.348	1264122.854	1426138.34	1090603.419	1488955.298	1367309.017	1321811.478	1176569.325	903905.8242
Com_1227_pos	N,N-Dimethylhistamine	C7 H13 N3	139.11084	1.43	Full match	No results	503597.195	383540.8352	448380.7946	375205.6192	403583.8092	401955.0647	596152.5899	466204.7914	488567.0424	341481.6969	332149.4159	436222.6096	409162.468	384702.3133	519215.6598	267006.112	359343.9609	307026.8806	379279.6942	244708.8092	426811.8201	357220.7725	292390.1565	362598.1732	445459.4347	288942.3014	302535.0829	260877.9271	297627.082	419380.2832	563025.5316	298069.9017	275236.4457
Com_3211_pos	7316	C18 H18 Cl2 N2 O3	380.07106	5.979	Full match	Invalid mass	537144.9113	1332771.353	472303.884	979016.1133	548462.1559	842634.4225	939218.1902	1039940.156	981596.0493	1384850.585	1370621.877	1498451.328	1476891.67	1709246.926	1736047.164	2250967.896	1909201.131	1432429.688	1604388.384	1277588.302	662830.4883	1625571.181	1492438.918	1681793.224	1452574.513	1507188.92	1300630.831	1137231.609	2340790.997	2157767.165	1509666.135	1749794.978	1486322.719
Com_966_pos	Octylamine	C8 H19 N	129.15174	6.553	Full match	Invalid mass	139945.8766	180422.6602	178655.2695	165593.3338	330490.6992	190739.3533	170495.4559	163400.7207	133209.4744	162363.7887	142573.9951	193426.3777	245436.741	172291.4385	223367.2633	138892.8178	196149.2996	208723.2491	248023.8101	197612.7125	183396.8058	196609.2537	153568.8555	169045.8839	185011.9697	192715.0168	180437.9582	154449.335	220809.8274	215664.1994	167554.8703	187680.2672	82338.10546
Com_2604_pos	Clobenpropit	C14 H17 Cl N4 S	308.0856	7.72	Full match	No results	50841.40816	46938.50203	63236.35661	39610.95794	40567.50084	26467.05231	29978.16847	26363.4956	25110.32374	33930.142	192293.0965	130986.982	60489.56939	233116.5643	39367.04604	234975.0508	105118.4862	329239.9452	50445.96925	354343.7854	162614.6731	101704.7467	124360.2244	188930.4806	159369.8462	159379.4175	94319.94528	262317.3152	91570.13838	65806.0372	82410.08006	331994.093	280741.2901
Com_428_pos	spirodiclofen	C21 H24 Cl2 O4	410.10495	8.103	Full match	Invalid mass	1217396.024	3016339.421	1964547.489	1515312.987	1997527.422	1464280.333	1882300.007	1987643.479	2571610.415	1801675.222	3990541.773	1799728.29	2455804.952	3501303.637	2272610.211	3428510.057	2476348.268	3701963.194	2618238.135	3832705.112	2180053.688	2093248.566	2411258.932	2087390.82	2050055.069	2271224.438	2124606.895	2086846.299	2683623.072	2352470.208	1658311.028	2234641.201	2220258.261
Com_2699_pos	Caffeic acid phenethyl ester	C17 H16 O4	284.10418	9.546	Full match	Invalid mass	912099.8431	978305.5989	570562.2896	893692.6042	800653.6836	949725.2208	964547.4759	1305008.507	1125361.013	967315.769	868207.3705	1405169.77	1278028.329	1277375.854	1171313.617	1319897.709	984802.5871	1108952.178	1369907.272	801401.0058	1067470.57	1100018.778	1210755.181	2151280.347	1709904.755	1232258.706	1849690.097	1688972.772	1036813.097	1660817.944	1896745.198	966916.4135	1286339.705
Com_2391_pos	diflumidone	C14 H11 F2 N O3 S	311.04309	7.276	Full match	No results	227540.6851	197129.1422	172562.2239	251571.8138	183813.3385	337689.9558	305213.3058	363402.4139	390749.8779	176666.4112	263073.1422	267468.9784	409048.8358	130517.441	379278.0241	271077.3102	482546.5996	187506.6372	476407.2886	182152.8378	346942.493	295656.7595	331043.0602	197059.1301	215652.0614	197299.0358	274879.9047	213083.1094	245949.7746	360919.3091	286400.8629	240284.7641	123236.3935
Com_768_pos	Picolinic acid	C6 H5 N O2	123.03201	6.779	Not the top hit	Full match	804287.9671	1074391.057	887483.1966	933574.3617	862085.302	1007804.208	919684.2432	1047363.56	1085884.796	1056272.591	583367.2009	963435.4473	1071524.413	612726.8205	1119813.262	706134.4779	1159845.015	728533.3085	1034024.457	1014998.902	920090.1992	875415.4234	879011.8165	1005609.969	864150.2775	914969.2717	964489.3264	879711.7645	1032165.561	1045512.822	984561.7643	868080.1888	616912.4791
Com_2200_pos	Esgram	C12 H14 N2	186.1156	9.21	Not the top hit	Invalid mass	405519.2496	205192.6113	373024.945	471931.5618	384093.7079	411630.7187	400761.2928	436309.1578	306816.3339	263356.2805	235396.7677	340502.3305	377059.8725	240587.117	251765.5565	315345.6667	418019.0144	220144.9092	332144.5139	228840.8408	395538.9573	344140.0721	264779.816	385531.6646	368197.9046	342675.091	499015.508	353009.52	329029.2044	385847.6845	386305.1923	258530.6343	181165.0509
Com_611_pos	Pyrrolidine	C4 H9 N	71.07351	1.271	Full match	No results	3145679.932	2064278.038	3675821.199	2675154.869	2486424.144	2188721.236	2452640.985	2147982.857	2022260.845	2312700.877	2263721.434	2005242.145	1831928.467	3130365.64	1829873.149	2167710.496	1296762.585	2497969.35	2215473.305	203919.3155	2209146.1	2529950.014	2764190.415	2895109.936	3255795.867	2796562.745	2877625.838	3313673.975	3450528.616	2276345.093	3176528.683	4423756.924	4978834.181
Com_33_pos	Zaleplon	C17 H15 N5 O	305.12892	9.477	Full match	No results	517954.7258	334317.9361	484007.1224	446935.8045	382680.4338	363674.7521	330886.5812	423425.3564	312499.1376	377656.7799	363774.1399	626067.4025	335809.4753	466001.2377	383126.6987	428941.8681	333575.4827	357140.9964	225106.4425	195063.2034	311332.4835	403229.7836	375948.1527	301081.6427	286612.54	309862.8557	430149.4403	316047.5899	356091.2784	324033.9196	293951.8355	338490.8622	298564.309
Com_3901_pos	2-Hydroxyhippuric acid	C9 H9 N O4	195.05305	5.672	Partial match	Full match	3468877.46	4936685.715	550595.4625	3700350.416	4315162.188	3673462.207	3725989.677	4352475.407	3896154.769	4249582.153	4442028.41	4283687.373	3896851.571	4459775.95	4859325.671	5282815.549	5256932.519	4196085.663	4309210.694	6226059.539	4575006.698	5337482.201	4726671.196	5645340.063	7121431.076	7029580.854	5691232.848	6344578.34	5908965.931	6362075.484	5630638.23	8006242.767	5902348.952
Com_3849_pos	2-Phenyl-4-pentenal	C11 H12 O	160.0887	8.315	Full match	No results	258859.6469	194439.7891	298947.6734	218682.9749	269241.2566	201724.2783	189899.1103	223593.6869	248862.3208	210852.121	227643.8884	390506.6821	350961.0651	237105.6485	285325.6755	247001.9825	350339.7731	218782.567	255733.5257	207214.6194	339352.5775	323295.4546	272363.7788	318175.2928	379828.0651	341483.4815	400290.4974	400825.5213	459836.5709	411499.8409	478990.7371	456297.8269	360509.3976
Com_4436_pos	1-(2-Morpholinophenyl)dihydro-1H-pyrrole-2,5-dione	C14 H16 N2 O3	260.1155	8.195	Partial match	Full match	465253.0716	379684.956	513843.017	679510.3332	624071.2509	336553.572	718772.1898	456741.6695	788425.0047	319305.4591	401955.1663	654860.2858	615323.102	333491.8547	548622.5798	436180.3361	876892.3415	337466.2136	626971.2576	294196.9889	544813.4837	540753.7388	467466.2189	607672.8027	345707.9546	637298.433	350596.7216	587200.9766	623999.2313	837010.6223	570667.4716	576636.4726	358808.7821
Com_5428_pos	[(4-Acetamidophenyl)sulfonyl][1,4-dioxo-3-(1-pyridiniumyl)-1,2,3,4-tetrahydro-2-naphthalenyl]azanide	C23 H19 N3 O5 S	449.10311	9.514	Full match	No results	223018.7227	232354.5153	158165.1108	188910.3665	275620.9099	204979.5745	258018.3665	233347.6699	247740.561	238107.6191	253919.5017	295010.062	443259.4639	184490.6171	557335.4844	231510.5782	476659.993	194987.692	407779.0124	201548.5953	256843.7297	272079.9379	248941.5943	364879.5615	316250.8475	241598.8721	318452.4804	255540.0617	274850.8724	365385.6881	307987.5581	236711.8485	133868.884
Com_37_pos	Zalcitabine	C9 H13 N3 O3	211.09538	1.494	Full match	No results	519208.0581	448262.1193	480796.5734	301152.4428	341085.9964	242377.1156	327521.9789	260555.5436	246297.1543	226494.09	365791.2849	292457.6206	257053.3476	330569.5953	346971.2138	301628.9725	336409.6726	439306.4362	249786.2647	363168.5286	519026.4253	267071.2164	397599.6994	517678.6669	286993.2025	322114.7108	306042.2252	145331.5252	379199.8674	233693.2089	275911.61	484110.9038	410017.8643
Com_1384_pos	Methylphenidate	C14 H19 N O2	233.14113	11.291	Full match	No results	68141.30678	87812.99392	66874.36702	67743.09669	75517.34646	75456.30204	78726.38776	74476.12512	80576.14444	85498.59629	83787.86997	98140.97961	136982.0868	88486.92371	158897.9728	79778.33342	159602.2589	77902.06	105011.4795	63258.95128	96322.86681	104661.2235	91914.24553	92613.02238	101983.2564	99820.12596	94811.82802	111423.4635	105871.1861	145642.9695	120524.2824	102163.32	87478.81063
Com_5526_pos	(3S)-3-[(1,3-Dihydroxypentyl)oxy]-4-(trimethylammonio)butanoate	C12 H25 N O5	263.17269	9.818	Full match	No results	92124.61258	69919.81002	80166.64011	90866.66587	95214.55648	84297.41408	85792.40066	109055.5661	104154.7891	80599.43011	39121.72028	111514.0841	94406.60797	42810.42814	104820.3182	58836.94914	74289.57966	41766.65	83270.02458	34193.175	138627.335	86733.93046	88209.67755	131233.809	139837.9962	106816.7374	156537.0252	103485.8811	94115.17211	126790.2147	104865.7256	71227.52517	71960.65289
Com_3449_pos	4-Oxo-4-(3-pyridinebutanal)	C9 H9 N O2	163.06326	8.927	Full match	Not the top hit	322231.8093	339914.2544	346777.2018	301279.0398	427072.4273	351762.8711	309322.428	358793.7343	333495.7185	349529.3286	897070.519	587558.8746	470097.5025	1423410.07	645310.0843	1377594.604	513216.7087	1430253.955	504034.2057	1279658.188	547777.4604	563922.4524	580883.383	510089.1184	432599.1442	516336.3029	480873.3148	607675.3127	484575.0716	344533.732	470600.9133	590830.1816	563638.2211
Com_3205_pos	7alpha-Hydroxy-3-oxochol-4-en-24-oic acid	C24 H36 O4	388.26061	12.199	Full match	No results	20079.66169	105512.0791	17124.62482	15808.3318	28486.43798	25988.10773	19734.76709	47797.46794	61730.15627	66358.40471	114665.4892	89303.97315	79553.76301	67101.59087	120023.8037	93104.15193	116892.5752	124010.4674	102085.3438	153131.9174	68864.27531	62384.71642	55184.05936	34562.24171	51343.88185	46273.75005	37796.49058	62389.71316	52760.7249	49998.47442	56893.52399	64711.89359	61121.62652
Com_1042_pos	N-Methyl-2-pyrrolidone	C5 H9 N O	99.06837	1.361	Full match	Full match	3599864.932	6366148.251	3459613.142	3435120.192	2948402.083	3407015.023	4624176.152	5370133.968	1162850.623	5766271.338	4332331.489	4557420.188	4445509.384	5077799.956	4666524.66	4392748.82	3810331.926	5329772.444	3701328.606	4736957.397	4830125.083	4463341.701	4669140.769	5759592.442	5444434.371	4949894.673	4820205.271	5222191.386	5062167.068	4701585.636	5051532.808	5121801.877	5942670.427
Com_2175_pos	Ethyl docosahexaenoate	C24 H36 O2	356.27049	13.954	Full match	No results	4361.65265	11381.4137	4413.134578	4368.407393	5427.913483	4774.402905	11279.39253	5495.694656	6543.925516	10356.84693	8386.395032	10268.62833	5831.150077	265015.8809	13501.05209	4781.790314	11774.74581	6851.539688	14225.06205	6702.258671	23207.65556	17379.55896	18557.82214	8858.322353	8712.562968	6240.924353	9005.884375	5830.057307	6142.294428	9405.97315	11543.62082	6501.096177	6973.75364
Com_4095_pos	2128	C9 H12 O2	152.08363	9.745	Full match	No results	684152.1727	242623.8741	1339528.987	556755.8216	851128.5202	338441.8135	349761.7312	270436.357	293972.503	297957.1472	704604.2812	559762.3812	422858.7403	829910.2369	405970.367	959021.4816	608927.9727	1077569.458	409441.1864	963312.5175	1024721.417	877446.6529	789124.9529	1481134.3	1273199.416	1371448.538	813298.5254	1429204.879	1549619.682	1249809.053	1350803.966	2426790.509	2225119.268
Com_892_pos	Paraldehyde	C6 H12 O3	132.07862	6.695	Full match	Invalid mass	3720212.3	1435243.342	6012078.324	4264132.929	7051272.96	2331232.746	2510758.239	2703589.639	2073311.984	2592902.649	2246508.566	3533235.075	4187358.247	3058840.69	4128768.964	3467514.287	4274190.103	3238619.695	4083247.595	2654218.927	3842313.333	3674633.697	3344265.692	3575564.513	3392240.631	3412642.062	3397794.724	3930982.064	4538918.601	5061256.02	4503876.932	4715790.876	4375148.671
Com_3286_pos	6 ��-Hydroxycortisol	C21 H30 O6	378.20332	8.89	Full match	Full match	4896145.007	1034643.328	6537481.62	4150419.043	4401491.075	3536554.343	2565513.694	1437801.931	1250711.001	1315839.057	1092299.196	1026102.874	674489.3585	1236473.86	544423.636	951391.7891	813646.9942	1074705.208	704155.7947	1290257.453	1475928.317	1533370.959	1562196.052	803836.9759	782977.5648	760187.7307	660920.3927	776069.2816	646432.8034	655262.2972	789739.9368	783004.7595	552146.8798
Com_571_pos	Rehmaionoside C	C19 H32 O8	388.20894	9.053	Full match	No results	130520.1025	72500.00282	94682.45801	134378.7947	93197.0323	121657.8279	108784.7181	115652.4517	88624.41687	88678.98956	48781.54362	73227.22372	94435.83402	130811.3765	88223.08376	84759.729	75567.01279	74466.41749	79561.78021	50274.38621	100066.8317	99049.25571	103135.4763	138880.8858	117073.73	107302.2397	142743.4535	87821.11713	55161.66012	144402.2152	137310.758	79689.2972	104824.7943
Com_3117_pos	Aceturic acid	C4 H7 N O3	117.04252	1.544	Full match	Invalid mass	482037.7006	546495.0418	599395.4853	527544.4819	586206.6146	490116.7091	472626.9449	487992.7921	570137.7641	614640.8203	588836.5007	676276.9496	584242.701	537188.4468	688187.4811	561568.3945	657839.8363	585810.0878	575242.5	618513.3202	800607.4532	715199.5636	544712.792	802120.0795	247701.4803	788120.6563	687817.524	713043.7308	649021.741	793993.0664	594850.1579	783516.4971	575244.728
Com_1776_pos	indole-3-propanol phosphate	C11 H14 N O4 P	255.0673	5.827	Full match	Invalid mass	280896.6429	371236.4029	419883.0992	393018.3651	398504.7584	302000.7094	335121.6166	360845.6132	270860.7682	500347.177	88531.62317	103243.6321	85255.07175	95626.9843	88170.28023	124930.5212	76699.4528	112717.7719	74288.74057	121709.8166	253122.9297	248089.518	227954.6432	159095.0487	278630.6778	233411.7868	273682.0733	227941.9089	182919.9455	173375.8015	188110.95	255593.3822	190716.4479
Com_737_pos	Pirbuterol	C12 H20 N2 O3	240.14697	1.788	Full match	Full match	11340256.91	12408203.72	14401701.1	13456038.29	16366465.1	11373330.13	11224863.37	13003179.32	9261335.948	12265765.34	9790703.726	10869862.73	9507790.669	12379224.45	9463064.594	12536264.52	12529771.2	11542157.68	8814380.955	14673349.41	13142352.12	13875802.61	10833048.34	10567288.96	10461733.27	10255073.91	10832834.03	11906853.33	10144042.47	9679463.21	10788394.55	14322338.17	10712131.46
Com_5520_pos	(3S,5R,6E)-7-[3-(4-Fluorophenyl)-5-hydroxy-1-isopropyl-1H-indol-2-yl]-3,5-dihydroxy-6-heptenoic acid	C24 H26 F N O5	427.18121	8.982	Full match	No results	306247.6221	564261.5046	455172.204	329788.1421	343024.4093	259451.7718	326516.3209	411171.583	415942.8664	542984.1423	524141.6096	391955.3819	237432.6468	510005.9157	307305.4759	538587.7513	451292.172	536433.4085	292602.8632	518222.2301	493751.6899	496303.1133	487412.9733	685112.156	510832.3755	720037.3967	682687.8716	706311.9624	888432.7246	581344.9558	531102.9831	995035.4457	953140.369
Com_455_pos	Sinefungin	C15 H23 N7 O5	381.17766	8.596	Full match	No results	218476.5011	62184.76914	197598.4121	177888.0588	131854.8827	186941.5589	135547.0436	134251.9161	104131.1367	102925.5376	45222.12476	24754.00896	24492.94211	38281.10576	32576.43294	62775.42954	34751.70866	36956.62753	56325.89518	59053.38459	75724.58934	73057.69791	85315.18433	43185.85473	51549.53436	56090.2773	37199.30983	39409.78721	22951.97798	46825.00848	47959.74543	38238.83992	28039.0571
Com_5477_pos	(6Z,9Z,11E,13E,15R)-15-{[(2S)-2-Amino-2-carboxyethyl]sulfanyl}-16-hydroxy-6,9,11,13-icosatetraenedioic acid	C23 H35 N O7 S	469.21286	8.808	Full match	No results	125123.6995	86355.29163	305146.619	130874.9975	242323.5843	100262.9776	107391.9217	93258.71755	89061.9234	54246.22232	20438.67774	51478.80619	31089.87704	22494.15923	36179.43289	18405.64756	44490.32482	16853.51898	28233.94135	20042.33574	69241.02819	52270.965	66336.28798	18617.87587	16568.36836	31458.43189	19385.71381	15879.881	25582.65787	19210.94813	27717.97056	19320.02612	21970.48526
Com_3078_pos	Adenine	C5 H5 N5	135.05451	5.961	Partial match	Full match	2763512.39	2473975.505	3824880.283	3114322.497	3561127.047	2374229.659	2299615.858	2654055.762	1935653.74	2709887.429	789619.4564	637386.4638	523348.3316	1018220.966	600640.6291	916407.8553	669412.2611	761025.9599	697319.696	1071284.334	1071950.385	1332002.104	1178629.52	111123.8713	147808.5208	128772.0698	205856.9108	168161.5638	149359.0386	134129.9751	153689.8424	194537.5812	149095.3486
Com_2255_pos	Ecgonine	C9 H15 N O3	185.10508	9.743	Full match	Full match	1760532.302	1647990.093	4540565.172	1958990.382	3549787.664	504379.6818	1695855.91	1653720.567	1477490.953	1367851.919	2749975.921	2084118.961	1325682.023	3622141.89	1259821.447	3822849.06	1670322.33	4620918.026	1135109.686	5018765.952	2980535.708	3109341.73	3054404.004	4017976.868	3777592.966	4195732.48	2627655.904	4415107.009	4618806.199	2992876.382	2994209.349	6884705.654	7402124.642
Com_2609_pos	clavulanic acid	C8 H9 N O5	199.04795	6.172	Full match	No results	345933.3552	391716.4312	288925.536	506065.1269	508214.3785	444737.5454	548007.814	551259.6399	457477.6375	474829.543	329002.381	764929.1477	767297.035	211499.9843	819334.7902	395050.8698	906655.2206	251976.6579	674735.4499	312459.8807	427153.8298	595630.523	680509.9053	362405.4749	452829.746	454750.5916	606274.0009	515801.9792	513619.7294	611558.2749	505991.5597	438144.0567	287613.88
Com_4291_pos	1-arachidonoyl-sn-glycero-3-phosphoethanolamine	C25 H44 N O7 P	501.28505	14.383	Full match	No results	61128.75574	34968.90844	86007.69079	45790.46299	60021.47837	33536.85229	37664.59759	47980.01278	43459.83447	53175.65869	37227.94229	71412.52974	49188.97135	37299.15039	66603.17895	35163.61739	113303.8191	34341.24276	66006.30829	29555.02614	48789.27536	55027.23251	51400.79541	20009.85893	27330.67633	36572.31709	47472.61328	38138.4319	59762.31375	45124.12521	47646.43454	46953.55291	36812.1465
Com_2195_pos	Estriol	C18 H24 O3	288.1718	11.986	Full match	No results	267702.1784	118898.4585	451148.4996	185969.3407	276034.7098	142676.7173	156619.0279	116371.877	130411.9069	111043.0509	89032.14268	131721.3421	99359.11148	117370.1191	140084.6607	116111.402	126189.0727	88336.92673	147912.744	94848.15528	116069.7986	144013.7508	127384.0856	73072.89982	92486.89272	92372.64692	100558.5842	84068.08127	102384.8968	85068.98163	94185.53092	90847.15551	87340.9573
Com_2889_pos	Bambuterol	C18 H29 N3 O5	367.20981	8.969	Full match	No results	86129.55784	199049.273	83006.86811	98973.41618	87189.148	97652.54544	93291.88067	92541.18438	90122.0923	140669.7945	63677.11823	87383.91236	95139.48978	107013.9325	136320.0874	87079.03089	120385.6929	71525.26171	118441.5227	85585.57906	109233.3847	98081.66077	119152.4981	85108.08838	113671.5505	102326.9388	114152.7773	128127.4527	93915.76918	110200.1992	99339.9467	91190.24558	71911.09208
Com_5559_pos	(2S,3S,4R,5R)-5-(6-Amino-9H-purin-9-yl)-3,4-dihydroxytetrahydro-2-furancarboxamide	C10 H12 N6 O4	280.09145	6.793	Full match	No results	59069.93603	65290.42448	85685.47881	60431.43226	129026.8105	52416.02017	51563.80097	60002.22673	58927.30186	83194.16801	60922.55215	82927.36712	69269.09793	58753.13806	71126.65201	48385.80054	87410.84625	59236.30112	70376.81057	56390.60957	61793.93272	73488.68855	60898.41969	61109.64617	86831.49329	83933.8845	89291.39289	86039.08614	76286.28356	72637.9217	74754.09336	83877.79583	56882.73269
Com_3119_pos	Acetophenone	C8 H8 O	120.05746	10.176	Full match	Full match	1684436.901	1372182.193	1734800.92	2301731.119	1873477.637	1785963.229	1755971.645	3002977.355	3214761.713	2229429.539	1285320.487	2240424.09	2326035.461	2273412.213	2407609.346	1853249.629	2078769.969	1563480.63	1347818.966	1374241.148	2224717.076	2409611.006	2407457.161	614998.6839	3677644.461	3784277.108	4079444.546	3254799.724	1990510.142	2915237.833	4156303.328	2554261.452	3721787.982
Com_565_pos	Resorcinol diglycidyl ether	C12 H14 O4	222.08891	9.169	Partial match	Full match	1954867.203	1038551.553	2235232.393	1315771.505	1497319.948	1143281.313	1117856.701	960769.1003	966543.7091	1176486.514	877252.0055	781012.3508	412042.6308	907686.0236	650831.8605	1455954.919	708321.0761	1316216.18	641921.5906	1371188.75	1334393.314	1188841.982	1015960.848	1070002.91	860259.4531	1000219.65	800280.2399	1268093.307	972966.363	653313.0415	880394.4995	1097116.333	1286870.853
Com_386_pos	Taurine	C2 H7 N O3 S	125.01456	13.079	Full match	No results	647864.5896	628345.8204	578151.3188	733233.3595	785769.9023	743318.8099	774345.5075	873521.2373	727116.0433	738460.1938	361031.8586	558010.1185	585708.8508	417256.8916	681933.4184	411857.8294	625231.2187	323897.5472	583491.6388	326675.075	886851.2125	563528.4815	506122.2324	778545.6019	588663.4591	462975.1685	425091.4801	368938.269	435104.5648	473078.2612	503488.895	383261.2581	312807.2303
Com_3489_pos	4-Methoxy-1H,1'H-2,2'-bipyrrole-5-carbaldehyde	C10 H10 N2 O2	190.07408	7.095	Full match	No results	57917.29385	74854.39779	88193.98862	100130.8658	90568.71522	117205.7909	117270.9676	111069.4527	117605.7572	68440.18993	73838.42467	87920.39437	159721.6812	44163.0732	154775.8587	57250.60299	114022.3963	40276.54134	160721.6465	50228.20918	110846.452	106416.155	70050.43881	78218.70818	88954.9388	91015.83598	91588.56944	73163.77565	73614.61328	109318.7082	122348.0647	65554.15292	43701.92203
Com_1002_pos	N-Phenyl-1-naphthalenamine	C16 H13 N	219.10383	1.267	Full match	No results	120518.1927	152602.9282	76726.93864	147960.7886	149968.7222	114655.7812	169336.377	140509.107	119314.6882	122640.8597	192854.0222	95702.96235	179047.0246	118598.8016	133362.2207	96985.96325	166787.0097	94943.10559	149959.2131	124326.5958	123351.4082	156712.8748	132515.7132	107667.4668	176075.052	142616.9574	231768.3632	152899.2627	153576.1781	132789.2783	186686.8657	147189.0594	132908.0914
Com_1628_pos	Leucine	C6 H13 N O2	131.0946	2.356	Full match	Full match	18496765.67	16219197.46	22083430.72	17309311.66	1493071.601	18716486.55	10715927.42	1283023.42	15118773.28	3159671.085	6531321.972	12274957.57	10920805.44	6769214.191	16155423.8	6981106.193	13202313.18	582707.114	13106175.46	8875035.468	15031084.55	14598632.8	10371299.73	13122651.8	9034840.776	11968168.92	16418870.58	16928260.9	14620800.75	14387661.44	17118659.27	5487053.488	9791606.404
Com_671_pos	Propoxur	C11 H15 N O3	209.10491	8.219	Full match	No results	597103.1469	159012.2738	539673.3688	442327.8458	398971.2343	460360.6516	548913.7844	499773.3835	508222.2129	222779.2007	136702.957	274151.6612	214443.4692	320386.6829	352669.5516	312988.0946	330283.1623	223176.6225	392423.3849	184053.0766	351872.5893	280248.0729	304132.0869	360681.2865	333693.1978	276362.5033	262346.0711	246922.4321	222952.7865	350598.9056	295591.4617	319135.1339	228941.217
Com_2154_pos	Eugenitin	C12 H12 O4	220.07328	8.901	Full match	No results	458971.5907	596630.5789	708192.2712	523100.9946	471336.0124	388052.5636	370336.9661	458821.7908	645482.2502	454632.7451	1564688.512	1017042.03	980807.4143	868159.0964	1288306.399	982905.6815	1637459.948	1147348.855	1047809.245	1669482.049	900298.5573	767447.2903	736703.5005	676922.9195	769215.3832	605756.1237	558103.122	801746.3764	961875.1477	931116.4392	722363.0513	1197484.539	630887.3609
Com_5531_pos	(3aS,4R,6aR)-2-Oxohexahydro-1H-thieno[3,4-d]imidazole-4-carboxylic acid	C6 H8 N2 O3 S	188.02546	8.439	Full match	Invalid mass	281103.807	255320.2118	322059.1993	272147.9038	270602.5493	222853.8487	213438.244	289676.649	304694.9744	225067.6698	480884.3522	499243.9825	451433.8103	626423.9306	410351.1979	667260.2479	354133.4129	469337.3909	421832.5296	500889.5056	355689.7476	441872.689	381760.6639	423977.2258	537050.7243	475318.1464	512908.8653	559126.958	412220.1931	461278.8327	497185.2273	471297.6874	459183.1464
Com_660_pos	Protiofate	C12 H16 O6 S	288.06542	10.955	Full match	No results	44795.36681	52365.68321	39305.17944	64455.66912	49458.59534	51768.92307	65370.30267	53016.39596	68419.50574	61742.57695	85063.79715	52729.94958	76228.04926	69528.50233	67191.22656	75902.95127	53033.20151	65418.42184	68340.17465	55776.00635	73505.24083	86738.73736	67805.54483	103726.4543	118425.5639	91102.50674	85215.99978	97449.44673	100405.9401	88257.8722	98133.41277	101324.4976	119830.1193
Com_3627_pos	3-Methyl-3-phenylazetidine	C10 H13 N	147.10471	1.445	Full match	No results	31279.11556	16973.8078	15454.73068	20200.11914	25037.08942	23809.39414	47890.49948	25252.71041	41334.92888	18126.47808	19014.20475	19045.35666	27129.27873	13351.39855	20134.14088	9323.8394	14439.90488	14606.48157	24266.03562	16725.27829	35390.12435	19531.68501	24344.62646	22385.90039	21602.58941	13714.70481	16938.17324	7771.32951	28704.44591	15266.88257	13230.92133	8217.317075	19313.06494
Com_2463_pos	Deferiprone	C7 H9 N O2	139.06323	1.659	Full match	No results	379652.575	413999.3117	644289.3073	498338.3637	615245.7937	550755.8261	874110.7917	772600.1036	740222.9966	451185.8424	408711.0781	479441.3877	540232.8503	383199.1209	659719.7634	352341.4617	523303.5207	358452.8466	586233.3977	365962.7852	576512.7181	428896.7158	447747.9889	489974.0053	530977.0389	438617.6662	440350.4488	322518.8469	401849.7182	618947.4736	536840.134	372784.0928	342054.5411
Com_2632_pos	Chrysene	C18 H12	228.09296	6.669	Full match	Invalid mass	124254.8279	41474.90718	78797.96386	103521.8058	81963.58592	84990.56837	188266.739	192224.9	144387.8519	45198.38658	38280.94093	80476.76796	105141.2179	48754.61934	169641.0231	50197.70406	139509.8929	40834.70697	84659.17908	56973.22067	95617.33953	100944.5763	87718.97576	78430.7303	115993.4256	53218.93801	37258.73673	45457.31844	47728.3166	156424.9803	140096.0917	41637.28993	35670.02294
Com_75_pos	Welkstoff	C9 H15 N3 O7	277.09197	8.217	Full match	No results	205564.8764	58922.78765	237011.5913	232760.0472	182412.8632	176011.9703	274870.8826	264179.8891	189347.4883	98240.00329	94588.3703	89855.43192	74372.46765	127672.5232	137095.6807	116004.9494	111960.5648	74059.11037	140144.4622	113824.5225	127113.8662	152322.9738	134927.3277	118924.1334	91530.0575	93628.74031	111665.4828	89421.28363	71386.87657	118658.4051	101106.3127	124883.3105	96301.30082
Com_535_pos	S-[(1Z)-N-Hydroxy-5-(methylsulfanyl)pentanimidoyl]cysteine	C9 H18 N2 O3 S2	266.07533	4.197	Full match	No results	75427.52792	51457.58685	106092.9675	86845.63698	86485.8205	52101.13136	58368.4092	83106.78369	54256.16582	70311.25543	309925.5716	162933.9423	169462.8775	343996.4836	166396.545	518528.0793	284918.4475	549686.5074	134818.9284	712853.6045	188802.7217	234420.2593	204344.8004	265124.7326	208255.3407	242445.7305	170988.4887	339563.6809	153283.3569	169775.7548	157171.4452	404625.5162	294070.7141
Com_2112_pos	FLURBIPROFEN AXETIL	C19 H19 F O4	330.1282	9.651	Full match	No results	54127.03911	109150.6486	41693.29058	79273.13155	76853.7423	71652.74318	111291.3712	100190.5859	109757.71	116406.8383	83420.49882	146006.1735	160143.5428	68306.22115	214898.5719	77588.90857	153666.1526	66302.4011	176633.5078	84481.95824	81968.85522	93400.05317	105030.6306	80396.4991	72524.7644	70551.83326	100762.2229	88509.40149	120808.9909	119542.3184	127981.5758	88026.53582	49051.62469
Com_1901_pos	Hexylbenzene	C12 H18	162.14072	12.376	Full match	Invalid mass	76383.30813	68899.08832	87511.26131	73069.28686	87795.29195	61346.60777	72865.8587	79275.2356	93679.05289	77355.16662	117321.0281	73887.76318	63073.38764	139003.7403	79803.91164	120273.2307	86537.82545	116592.3246	69364.21743	142709.4959	113044.7345	98498.33079	94613.48492	96948.2767	80392.09215	92332.94963	74282.75378	107814.8007	100927.2604	81923.31346	97904.91739	143128.64	104689.8754
Com_1743_pos	Isoleucine	C6 H13 N O2	131.09462	2.144	Not the top hit	Full match	3551912.211	16219197.46	5668966.29	7082456.834	7784565.944	6334645.366	5024314.306	5836906.836	15118773.28	7144594.434	2278771.711	2659146.135	4217872.878	5409675.845	3760038.261	4427291.24	4862154.396	3287500.144	2867251.074	4451504.813	4572334.085	5511169.636	4589667.927	5542616.98	3770689.319	4732962.478	1653560.752	5831017.981	4617922.944	4683606.825	4128983.059	5147287.974	9791606.404
Com_5704_pos	(+)-a(S)-butyr-amido-r-butyrolactone	C8 H13 N O3	171.08941	8.435	Full match	No results	1452270.329	1193910.93	3038283.334	1466390.028	2306886.586	1001917.845	1157382.884	1220631.973	1283958.118	1257695.581	1489884.139	898649.5182	807427.289	1157738.226	767944.8156	1614285.428	972560.2155	1833357.855	703895.2302	2031486.899	1654165.609	1552095.841	1565560.415	1687425.263	1506523.008	1826883.726	1230888.267	1973187.019	2178809.124	1653742.246	1527324.83	3755541.047	3008198.447
Com_5622_pos	(1S,4S)-menthone-8-thioacetate	C12 H20 O2 S	228.11799	11.881	Full match	No results	352031.2509	355403.3992	347621.9365	472414.6429	468037.4547	459260.6765	521600.4776	680420.9981	546119.2893	451250.7972	407576.3156	509030.421	573701.111	344911.6418	706241.4168	430063.7581	868242.2036	405282.3026	648854.4563	298882.2033	579857.6765	496868.4271	569072.8938	504351.8219	584013.8151	618766.6777	553346.2717	567689.6481	560166.6846	698417.2232	602880.0915	605875.9354	484741.4371
Com_1006_pos	Norharman	C11 H8 N2	168.06864	7.343	Full match	Full match	305457.8932	135022.6427	245519.5075	251727.7386	269964.5018	242884.7443	261166.8397	310458.6632	244759.6283	255800.057	146973.9542	387646.0499	265162.7343	177871.181	346134.6256	179103.8768	299025.4949	137449.8179	301271.2822	205254.9417	241753.3109	226582.129	237662.6525	242679.4426	292764.0198	208476.0845	279295.2842	223285.02	240795.8459	252223.0925	270152.0582	212939.303	160451.2739
Com_3695_pos	3-Amino-5,7-dimethyl-1-adamantanol	C12 H21 N O	195.16219	6.051	Full match	No results	57997.39831	224433.3584	48538.66603	63435.84925	69659.55451	58757.76384	54214.58938	72196.53738	58209.99654	116171.5624	171315.28	133881.1706	129644.4402	382724.1413	133521.2777	204947.7194	150786.8503	186739.8793	143295.3541	189170.3815	132845.2535	173276.3144	159471.9781	191928.094	177070.1278	153947.9224	242198.6788	236658.6065	133686.6112	162382.4814	165475.2703	207136.0401	220846.9018
Com_1454_pos	meprobamate	C9 H18 N2 O4	218.12645	5.663	Full match	No results	193223.583	157375.6856	120582.2701	229223.1801	181896.3195	195825.9954	215970.4659	355298.5669	262050.0036	216447.2378	122531.1725	258949.5979	370353.4564	181255.6895	323759.9106	236212.5024	362705.4477	147791.89	300879.227	143866.1037	194108.3135	261551.667	197962.5277	211503.3097	251886.7424	237056.2175	315748.5819	291387.6334	249536.4106	365790.1743	298140.2542	182347.9354	108897.3716
Com_3363_pos	5-Formyl-2-furoic acid	C6 H4 O4	140.0109	7.27	Full match	No results	132438.4027	234976.6094	186380.7883	165670.7322	187182.4257	193530.465	150513.9474	207625.1549	269859.0645	176641.677	479343.8816	195662.8192	261306.5535	579738.1624	287452.5635	391547.4408	388172.0062	482476.7121	95818.37267	374061.7994	357420.4363	369060.545	269877.448	273158.0949	390862.487	304345.4998	346970.3945	315992.9293	455976.7535	383916.0307	395686.6108	680476.138	363936.5046
Com_2948_pos	Arg-Asp	C10 H19 N5 O5	289.13794	1.243	Full match	No results	1433265.852	1085384.139	1150166.062	977777.2287	951008.3778	762070.7887	998918.1916	922753.5055	956983.6056	1129338.771	756376.941	530430.2716	754562.0094	391965.8113	589514.4594	660340.0147	554849.0908	731138.4975	578336.7745	733208.6121	748069.6274	889467.7984	767998.8742	728806.3835	693671.696	794019.1429	875948.864	910376.2571	692002.487	818814.9307	682638.8248	674431.0124	860552.9734
Com_2476_pos	DAPSONE HYDROXYLAMINE	C12 H12 N2 O3 S	264.05613	7.533	Full match	No results	203797.1267	143978.8692	205129.7235	198418.7275	203162.4118	187833.07	181473.4432	171359.7625	175714.3827	177159.4735	168371.6598	242711.0097	186684.0209	239639.9627	185969.9908	232347.5666	208281.7899	189749.1076	204785.0178	150974.4727	177749.845	178943.8862	163004.2641	178768.5728	180527.9089	175202.0723	193176.9496	217415.3882	143645.0965	225100.1437	207620.515	157474.6041	147596.1516
Com_1058_pos	Ninhydrin	C9 H6 O4	178.02652	8.739	Full match	No results	132770.8684	73158.54059	157858.8725	115329.8039	125587.5021	105253.9786	81426.83966	98021.27577	94110.69167	82330.89655	117179.374	115002.583	82780.07301	158422.0779	94785.45345	158969.1028	105133.0483	100912.6549	87846.31124	207714.2114	79701.36583	112994.1141	109795.3016	79413.63288	86330.85669	90825.7085	95019.99042	111939.0308	118797.4001	93783.02902	100900.8288	167493.1325	125635.9699
Com_3029_pos	alpha-D-Galp-(1->3)-beta-D-Galp-(1->4)-beta-D-GlcpNAc	C20 H35 N O16	545.19534	1.377	Full match	No results	79480.22065	59352.95069	92350.94528	113859.2391	131041.8349	52215.2701	72871.89289	65361.43695	39994.46945	45673.59694	57407.30768	31719.17144	30682.70452	54426.10037	32717.85901	50698.32973	40746.10242	60345.4784	30471.88393	94373.00711	66728.84914	70245.25987	53880.22582	34836.87109	34666.81629	29355.99634	48067.71501	42044.56503	38873.36103	36921.15775	35462.00402	56468.73044	60303.13288
Com_4204_pos	2-(1-Hydroxy-2,4,6-trimethyl-3-oxo-2,3-dihydro-1H-inden-5-yl)ethyl acetate	C16 H20 O4	276.13555	11.441	Full match	No results	355201.8221	461769.8146	376581.5174	245017.7638	269202.087	265529.8056	266596.1406	223085.3956	214894.1513	376709.0082	362138.8886	354221.9455	219871.5243	267849.6782	243980.9148	315491.3826	234451.8489	276769.0976	683924.2972	908416.733	262741.3612	317250.6981	253866.6169	314498.3983	236815.8211	268597.8536	261107.4757	234521.5394	351071.0345	230897.5541	259443.3068	225446.7537	214388.2694
Com_511_pos	Schisandrin C	C22 H24 O6	384.15628	9.322	Full match	No results	89936.1343	25043.89218	190517.4645	72259.57255	69592.23671	43331.72124	40712.85469	42390.41157	27890.75563	33126.72728	18299.62725	14957.94423	12124.2775	31267.25625	12484.80756	25712.47138	15663.03124	42365.10197	11269.83173	35604.94845	55743.95783	62318.63503	59303.12822	67175.82229	69144.63629	82554.70393	32332.35186	77444.56707	84875.51204	65128.84862	65441.00747	228261.5594	192113.0461
Com_3831_pos	3-(1,3-Benzothiazol-2-yl)-6-ethyl-4-oxo-4H-chromen-7-yl acetate	C20 H15 N O4 S	365.07138	7.682	No match	Full match	164936.244	274138.6003	119321.6751	168174.2392	168162.3408	194634.5916	206435.9294	232459.4416	199561.7366	187679.1543	108605.8684	304979.2739	290362.172	92453.74377	351467.5059	157336.6504	383263.4834	121704.7237	396240.8837	103275.7314	140603.2306	170746.1186	187304.0507	130838.8759	163701.8698	171959.8484	226166.8541	136357.429	195082.4368	191414.3582	194436.8245	152260.1585	103418.5627
Com_2892_pos	Azelnidipine	C33 H34 N4 O6	582.24688	11.848	Full match	No results	223640.7346	231771.3871	360983.384	284700.7084	320169.6608	309706.0327	289749.107	365024.1372	278430.5343	292614.6884	134875.2103	207045.5121	191033.615	161374.7779	210249.6215	193852.2665	213396.8528	160941.3268	168855.0273	141002.8666	244751.7172	185997.9719	230970.057	213448.6256	308366.5593	266376.5986	257718.9307	282691.0455	213300.9732	319768.2235	303924.0065	254002.1277	245192.7318
Com_2099_pos	FMNH2	C17 H23 N4 O9 P	458.12122	8.14	Full match	No results	605392.1873	646774.2014	897569.955	709362.3397	747561.9572	499983.9355	518022.1167	472364.8992	525889.7426	708344.4908	551666.1056	467720.8922	329483.4247	726922.8371	370707.1871	617500.3434	380857.4664	626323.1169	338122.001	764610.9379	503738.167	517521.0749	509216.5852	469734.1458	489595.6421	461275.1235	463586.2018	593741.5058	470737.886	360564.1237	452130.3677	425922.7816	613125.2233
Com_3107_pos	Acetylintermedine	C17 H27 N O6	341.18305	7.974	Full match	No results	407393.426	106983.7904	479394.9706	350186.4137	282398.4041	262972.8234	261642.7568	278472.0294	208951.0768	170839.1879	136620.8889	186733.9632	157438.9654	204250.0999	132028.2466	189800.9245	188844.679	172996.7064	130263.6895	245539.2323	195663.8322	237954.8255	210780.5209	181321.5163	175095.3167	197787.9226	112769.1535	119589.3769	202663.1174	179761.2514	185891.0188	260042.2732	181845.5938
Com_210_pos	trimetozine	C14 H19 N O5	281.1256	11.29	Full match	No results	84264.8397	63230.1129	103561.2098	86440.0125	80145.57449	68574.62465	73641.25902	81795.32614	75832.84614	67163.77775	89993.2493	76779.38456	50190.9099	76353.01982	81190.04331	105571.8938	66759.14764	84748.12607	70684.5831	115145.0388	73127.39526	74015.50269	69749.97662	86722.39063	85923.53189	88685.76677	79855.46988	90200.51245	70178.13429	95404.10448	86202.84743	105691.6131	91464.825
Com_1403_pos	Methyl-2-aminobenzoate	C8 H9 N O2	151.06325	5.533	Not the top hit	Full match	2490474.4	931752.247	1871068.744	3715853.577	2645905.122	2660163.743	3462735.104	3311889.217	4183681.76	2194640.053	783947.9816	1067991.381	1930024.982	1317700.72	2236257.066	1915973.803	1899154.584	1084774.64	1335016.421	1836095.813	1501102.346	2312937.669	1606429.178	1157802.864	1212532.595	1265196.046	1273729.921	1397357.877	886833.841	1373881.348	1120699.892	1296096.967	769828.627
Com_2061_pos	Gabapentin	C9 H17 N O2	171.12583	7.099	Full match	No results	192629.3963	149348.4563	160337.5547	198211.0736	201922.8721	203629.9387	198272.0456	221187.8955	207395.4582	182196.3901	158332.0548	262532.4367	204900.0367	224006.3684	243489.4175	232383.5424	237953.7059	167276.0177	276935.5495	172280.9949	186349.9322	217661.7872	191368.5963	189394.2843	198394.2889	212096.7723	194952.333	239418.9621	170142.9841	257304.0463	269825.9525	230891.3955	207008.4568
Com_1652_pos	lactide	C6 H8 O4	144.04224	2.767	Full match	No results	4554924.335	3539602.126	5519483.194	5110834.934	6439609.579	6300176.472	6562094.104	6352892.283	5658288.875	3736507.219	3508545.213	3718732.339	4672151.458	3410425.821	5060338.067	3733842.935	5984730.175	3224175.271	5253988.029	3325389.606	3768977.873	4245004.434	4701936.031	3753223.213	3281493.395	2738256.564	5055807.467	3876398.655	4433723.366	5284369.405	5072543.136	3844819.201	2688685.299
Com_5461_pos	(E)-7,8-Dihydrobenzo(a)pyrene-7,8-diol	C20 H14 O2	286.09816	10.555	Full match	No results	61700.36277	60999.89034	43547.58538	57680.05832	57376.65917	59496.5385	66218.86988	68145.44757	58833.35453	56371.63291	51473.8732	67749.38209	68059.88312	38932.64785	78959.68041	58114.02339	112496.3444	35216.8532	75861.59357	40943.74254	59555.6799	61814.32681	55504.12072	67662.2694	54704.39342	56881.77351	58482.46071	53193.75959	61106.65391	63870.18606	76804.83426	45770.74294	38603.40792
Com_2421_pos	DIBOA	C8 H7 N O4	181.03737	5.874	Full match	No results	97372.58062	70509.09895	83782.0617	99882.16103	112938.4885	79658.85031	100283.153	138109.0306	94806.27845	96241.49597	53734.92024	93011.40614	117397.5481	57686.77647	102826.396	59574.10877	141374.661	45724.33082	96563.1608	65290.81276	74792.77499	104885.479	71551.06588	57831.36347	57433.00926	70419.11324	69983.75496	89147.07573	74389.77134	91764.83949	83003.15158	70979.64395	39723.70674
Com_1858_pos	hydroxyacetone phosphate	C3 H7 O5 P	154.00302	1.578	Full match	No results	1046756.124	2025153.99	1326617.041	1025120.199	1179778.149	1121390.594	1354283.574	1024811.89	1231214.63	1158091.417	1698749.574	916847.8412	875069.3288	652062.0844	1045747.869	605757.9981	872617.8751	728610.5454	908967.5039	844497.5508	1435031.922	994326.8663	974049.4944	1219550.397	1192887.617	1069721.455	1015291.991	992646.9819	1526853.003	1291296.618	991535.8227	1318269.553	1204209.941
Com_318_pos	Tetraxetan	C16 H28 N4 O8	404.18981	6.849	Full match	No results	64040.33009	47410.11809	59911.16645	80152.67032	54156.40615	69232.76539	68580.12053	74963.07249	52468.874	61414.0004	29807.24535	56264.9173	51996.2091	46173.97049	69856.54926	47731.35567	56095.18435	36640.06031	55019.36208	35384.46082	59504.22785	69740.8771	55005.29112	73149.62797	80800.02943	69697.88795	80696.22455	66700.94185	51788.89508	88098.34528	85215.49537	63789.89686	52724.52288
Com_3336_pos	5-Hydroxy-N-formylkynurenine	C11 H12 N2 O5	252.07396	7.646	Full match	No results	135794.3989	169915.4103	140451.9619	141912.9538	148885.5696	137456.6974	156298.1948	153379.3564	170779.4475	170062.0724	47941.92038	80452.78608	74513.38206	65658.44029	110499.1838	50984.70883	101948.99	51041.6891	83876.67764	73208.33137	138897.948	107788.1156	104960.96	114131.6333	137861.387	104675.9506	112931.8356	132539.8127	94281.45473	105971.184	107462.0519	120485.5587	83953.0569
Com_863_pos	PEG n5	C10 H22 O6	238.14115	6.835	No results	Full match	97964.32743	94224.21762	72333.58984	87182.62603	116792.8942	110914.0237	94924.44513	141221.8146	108702.5765	106927.6425	142758.732	175383.0558	308683.2794	103843.7343	241489.2978	142897.3551	275015.7726	89499.90431	224180.8283	84980.72485	230427.4802	365972.0413	418213.3275	130639.1247	168160.6125	189598.7944	198371.2108	159451.7223	205147.7986	245105.1545	195310.0338	150441.0195	92140.23933
Com_2826_pos	Betaine	C5 H11 N O2	117.07892	1.243	Partial match	Full match	2090590.032	6629050.721	3417776.007	12361729.46	6868358.297	4826885.261	4895241.883	5911352.031	4655909.439	8075381.223	7307614.074	6174699.823	4305447.297	8454380.221	5282527.139	4790326.571	7787339.893	6622923.294	4901034.17	7675320.817	3357174.82	7719054.456	5130578.609	6881278.761	7175523.522	7039437.8	7219966.511	8213563.163	4870182.245	9215243.403	5393168.474	6841836.806	9336517.109
Com_1343_pos	MFCD00210294	C16 H22 O10	374.11953	1.214	Full match	No results	529749.4001	240515.0479	328326.1391	748333.3661	296454.0567	500607.2637	341132.3255	377120.7884	316862.8117	302314.0354	245372.8799	172678.4984	320421.5073	158389.1047	267031.1321	246458.426	205084.2923	127585.3625	145670.9795	206344.8377	211342.8365	313236.7408	309199.3325	173009.1043	230643.371	275240.9196	204937.8679	233578.5963	141982.2296	173684.2436	218517.3838	240851.9509	212842.829
Com_2769_pos	Butabarbital	C10 H16 N2 O3	212.11576	1.425	Full match	No results	4292602.186	2171381.889	3507269.694	2095653.972	1975735.435	3171186.309	4354812.906	2707782.581	3284909.584	1927024.747	2330709.384	2770161.079	2355032.053	2010821.136	3196151.207	1867739.524	2087617.812	2381297.193	2497318.253	1354681.971	3478319.532	1734071.562	2876880.671	3059024.154	3218150.933	1971462.694	2753596.902	1740465.892	2230047.973	2190865.85	3695842.491	1851694.264	2310846.803
Com_2832_pos	Benzylpenicillin	C16 H18 N2 O4 S	334.0978	7.133	Full match	No results	44929.57957	57759.21794	65703.7139	69791.12163	79688.88338	80319.4089	67760.76755	91784.43211	80068.85631	87163.94983	27263.32657	49340.15638	31556.50967	33901.40533	46313.58113	52119.04462	39160.23065	30234.6877	34030.36942	38720.03109	43294.17035	54182.23691	42455.24583	29547.84901	35572.81148	25843.99612	19841.49913	32791.10763	37659.90225	30094.56422	29723.03576	37110.98652	33838.29008
Com_234_pos	triflubazam	C17 H13 F3 N2 O2	334.09346	6.412	Full match	No results	11856.19142	21355.83497	13488.2332	21416.82185	21251.1671	19717.87095	30136.89992	30262.62854	22864.18847	33544.36054	67577.07246	40413.36323	25399.08211	125165.0681	70471.44654	149350.1009	44379.72011	136185.8884	52785.37705	92492.45797	88775.91224	108005.9308	89471.17734	183715.2459	179824.3308	287742.0426	115654.3962	212297.3707	193759.0989	139818.2702	159751.6752	326451.3978	318319.744
Com_376_pos	tcmdc-125859	C15 H8 N2 O2	248.05808	11.426	Full match	No results	50546.43896	81325.97709	82014.70257	60156.16399	60761.85683	56721.6143	64783.72116	51115.77052	68825.54682	65865.05738	234836.6299	61272.31276	68348.29479	119362.533	53226.30479	96954.96307	56729.16794	81165.19484	81544.78974	329917.667	81199.65233	89907.45794	63731.88184	102902.2857	109489.0905	85076.90939	77378.54762	62491.13516	94892.51067	49508.2652	38507.18648	137491.0054	103913.8483
Com_2822_pos	Betamipron	C10 H11 N O3	193.07376	1.273	Full match	No results	104089.4652	140143.2522	111600.663	95586.48664	121823.6263	92636.45783	101282.303	77907.02222	111989.4748	100023.2772	151302.3386	90340.77636	100370.5925	125113.704	88723.64254	93019.97587	73834.15048	116360.079	99558.84283	147769.3672	59187.43921	109849.523	124625.0519	72351.65952	103054.7507	64344.13965	68369.86656	47104.16798	124729.4232	69546.70623	68282.67919	96711.88658	107186.8258
Com_3276_pos	625	C21 H29 N S2	359.17582	10.151	Full match	No results	121523.9369	148662.0424	117394.1284	131507.5083	124846.6264	131769.0749	113836.3926	142134.5565	105052.6171	139409.2383	99807.73408	164736.5823	138280.024	141216.7876	146824.4141	138454.2832	135356.7642	109244.1167	135181.4948	136506.5483	113123.1087	118978.7007	139181.5783	85599.38261	145947.2606	110223.0729	131922.2659	140221.5599	98023.24405	115821.4495	120698.0633	105884.9831	78784.11947
Com_1350_pos	MFCD00037215	C8 H14 N2 O5	218.08998	1.465	Full match	Invalid mass	794701.8903	694597.9459	776544.9918	660445.7901	685255.9062	681053.6246	963583.8006	727631.3442	923353.7875	752637.7645	626786.8041	761939.0484	774627.2707	575113.499	893314.3264	579503.9794	276286.0661	373242.9199	434607.3186	555839.7798	949126.3167	643116.2847	719301.8528	1032140.338	497547.4868	651254.4344	884184.8961	653778.9328	616488.0539	922029.9944	888731.226	596320.2223	692753.4909
Com_3592_pos	4-(2-Aminopropoxy)-3,5-dimethylphenol	C11 H17 N O2	195.12586	8.687	Full match	No results	86972.80791	32286.94189	75133.45375	104013.17	70910.00564	87070.06235	99319.7912	114497.5876	62515.15847	49123.82969	36793.61519	57149.32145	55810.68072	56268.80681	52881.89474	47711.12301	41548.37434	47075.05055	60408.92796	37580.613	70811.56705	84857.73125	68195.88464	139434.6714	126409.1133	90122.28823	86567.68142	101939.1789	80345.19327	106242.7639	96037.11887	135629.5777	170198.9542
Com_2212_pos	epsilon-(gamma-Glutamyl)-lysine	C11 H21 N3 O5	275.14756	5.952	Full match	No results	8441984.41	8953507.215	6564067.268	11410786.63	9516266.275	9468011.346	9882155.192	13741948.43	9958569.105	11129825.49	5936204.028	11913875.89	13322601.85	7915170.736	14083309.02	9737091.168	13457663.2	6863252.717	12327660.5	6925372.334	9868194.112	11407107.1	10265906.15	11128884.36	12845437.71	11028661.26	13910067.84	12829528.62	10018078.7	15051041.16	14368785.21	8585443.414	6917866.877
Com_112_pos	Vanillin	C8 H8 O3	152.04725	7.866	Full match	No results	710826.469	314697.8066	616684.9731	544404.3108	686641.5306	395823.2944	386911.0467	415455.8009	384229.1907	412032.65	646026.3951	568125.9816	492253.0839	668689.5705	430538.8038	623340.7087	540557.6097	746666.8003	470073.6735	635082.402	751736.4376	727661.4417	566761.1739	772512.7223	730908.723	813285.0412	639402.8935	807445.4005	917864.346	875167.0252	701819.9646	1252657.42	1148828.811
Com_1468_pos	melanostatin	C13 H24 N4 O3	284.18411	7.022	Full match	No results	136956.3981	185771.0882	152098.7143	178683.5755	193691.8068	177954.3098	161981.0564	254915.0592	214789.8431	184774.7562	187538.9828	323128.5447	341317.4237	131658.1646	312481.4944	162978.5969	414752.6143	149297.2239	310959.1929	117397.4495	171998.6604	213580.1062	180665.5929	170610.0696	228980.8833	225026.9866	239902.3632	194787.2896	232765.8006	237899.9474	307601.7861	159322.7501	109480.0732
Com_2938_pos	asn-tyr	C13 H17 N3 O5	295.11608	1.435	Full match	No results	94556.60044	85383.00047	74077.13029	101383.4808	88905.29716	104486.7432	100564.7817	82882.876	114270.9599	82442.70578	98489.29213	77404.78845	77497.86002	61879.31839	108028.2922	85489.00115	95229.66842	54931.0212	95023.21861	70699.23565	115669.9812	91543.51594	85158.11715	90414.67676	91154.82807	73165.94291	129433.6371	92201.19859	97010.56375	99994.36575	82783.9469	97628.84373	111832.2833
Com_3571_pos	4,5-Dihydroxy-3,4,5-trimethyl-4,5,8,10,12,13,13a,13b-octahydro-2H-[1,6]dioxacycloundecino[2,3,4-gh]pyrrolizine-2,6(3H)-dione	C16 H23 N O6	325.15187	5.963	Full match	No results	22444.70469	17380.77067	25947.41826	38903.76426	19640.16139	27547.45592	29404.36928	37829.25561	27263.6027	38464.60735	17475.45886	25922.38074	59763.07022	19451.84317	57331.66859	21759.59298	90037.26265	23657.25871	38898.26727	25624.52703	34014.14252	46244.74833	32422.42934	46373.24151	48430.02693	65867.15754	52393.65915	54153.68632	64274.29443	81569.40599	63816.34932	32713.7956	16520.38669
Com_2232_pos	emiglitate	C17 H25 N O7	355.16213	7.564	Full match	No results	6841316.086	3395114.78	5928511.615	6858824.261	6158712.443	1718382.807	6538747.737	6062544.89	4814244.866	4389549.462	1752659.352	2227755.382	1769923.417	3196291.76	1764329.588	3637092.709	1221390.121	2418921.757	1892194.247	2476222.824	3055382.509	3471909.248	3153957.608	1728430.669	1497192.883	2096723.535	1587989.545	1956054.48	1046321.175	1361143.626	1441138.451	1171413.713	1379863.222
Com_770_pos	p-Hydroxyketorolac	C15 H13 N O4	271.08477	7.814	Full match	No results	358933.5852	409669.4663	311964.5792	268448.636	368182.3696	243604.0443	312649.7906	288493.7188	271438.9752	433293.2643	229273.1998	196508.3826	135780.5259	215293.7903	245710.5527	213693.5423	222119.3725	213597.3853	152902.2755	250145.1714	229295.0195	238350.6329	269375.8625	206530.5155	209102.0318	238158.092	215299.6182	232565.9425	273199.3301	197066.2866	201497.4574	352110.8648	309171.9282
Com_5554_pos	(2S,4R,9a'R)-4-(2-Acetyl-4-oxo-3(4H)-quinazolinyl)-2',2'-dimethyl-1',9a'-dihydro-3H-spiro[furan-2,9'-imidazo[1,2-a]indole]-3',5(2'H,4H)-dione	C25 H22 N4 O5	458.16006	9.075	Full match	No results	83174.21873	100498.0736	76112.48213	94055.16557	109993.8423	99652.17614	72970.777	68749.03635	132361.4296	88313.28326	101114.8957	193017.3002	266470.9765	141333.5578	253153.5267	149609.448	231346.7139	127613.8444	262388.6962	123626.875	146168.3472	156983.9301	216547.8364	155545.9972	154296.6196	272811.4972	184092.1662	207389.9897	329126.537	341518.9315	207905.9162	249185.0385	231769.1758
Com_1190_pos	N6-Acetyl-L-lysine	C8 H16 N2 O3	188.11593	1.35	Partial match	Full match	4522566.748	3550440.517	3722332.072	4273871.92	3524811.517	2983088.456	3858800.892	4719110.699	5186149.395	4116143.162	5356567.701	4697603.091	5299858.326	6294491.866	5046426.08	5309638.752	2972729.239	5477870.085	4427988.543	6054080.287	5322517.372	5060601.226	5097182.359	6560922.028	6293458.383	4765001.811	5849657.88	4671717.865	5317561.247	5377984.086	5216511.696	5881601.859	981252.3226
Com_3508_pos	4-Hydroxybenzaldehyde	C7 H6 O2	122.0367	9.546	Partial match	Full match	3502313.921	3941260.021	2774280.612	3593112.819	3777099.283	4511799.334	4194915.365	5151094.704	4975818.94	4422272.208	4181373.484	5273419.122	5048381.1	5014534.789	5031741.697	5021758.731	4530812.319	3757262.124	4995934.931	3263945.843	4941300.572	5187963.299	4804024.541	824675.2003	7859169.013	6229401.504	7463355.483	7422101.891	4702189.234	7122933.095	7210854.051	5152424.083	5441462.955
Com_3094_pos	Acipimox	C6 H6 N2 O3	154.03778	1.244	Full match	No results	847594.6441	317012.4917	420050.904	580671.903	634455.8032	839013.4501	1327982.748	797735.7537	1227257.712	779430.4551	205756.3209	1374187.761	1696876.252	756364.64	114871.8203	809099.3782	391998.0969	924489.5061	913277.5427	415519.8739	1082481.034	655936.0491	822091.9966	576447.9448	865313.0991	264157.423	836085.2338	624595.3123	1497158.413	734637.0615	211846.123	414241.7558	416582.1787
Com_3944_pos	2-Aminophenol	C6 H7 N O	109.05273	1.336	Not the top hit	Full match	1387165.139	1110701.916	1702157.861	1011564.383	1091673.404	1546606.866	1535007.207	1171496.929	1575368.707	1061885.245	1285303.899	1316931.853	1151466.844	1186297.988	1534896.328	910278.8817	1128253.613	1255814.336	1538859.874	1170465.033	1159937.841	933070.9373	1152621.494	1355012.567	1340079.963	863148.2652	954323.8525	987668.0773	1452455.906	1258644.977	1477517.154	1165927.896	1051123.47
Com_3744_pos	3165	C7 H12 O	112.08869	10.365	Full match	No results	982022.1184	779108.4077	1335806.394	913785.547	1019386.753	842859.0385	823360.1065	849045.4387	827525.0924	767139.827	755418.5538	915347.6201	750302.732	874093.5891	833274.2057	966660.9516	767304.0018	1079271.434	740806.3078	933164.121	1077670.013	985107.4671	960330.3163	1237395.831	1245681.04	1194647.996	1054040.054	1345356.565	1279037.158	1180137.992	1160776.111	1633886.252	1215828.188
Com_4437_pos	1-(2-Deoxypentofuranosyl)-5-methyl-2,4(1H,3H)-pyrimidinedione	C10 H14 N2 O5	242.08992	1.424	Full match	No results	417933.2769	342161.3524	292626.8497	384754.728	353506.2786	390483.4293	413804.8722	463128.3223	504528.9066	467012.7461	428445.6268	603258.6177	316560.2448	408442.3947	343934.237	334383.6285	363706.9918	498347.5861	418168.771	374279.7101	518234.68	425370.6108	374318.312	468701.9308	578976.3	414040.0355	383126.1772	385068.3631	391421.3569	449339.059	396808.8305	471482.5439	463998.8869
Com_2178_pos	Ethyl 3,5,6-tri-O-benzyl-D-glucofuranoside	C29 H34 O6	478.23439	9.738	Full match	No results	141460.0286	49163.60017	324394.4094	176818.3734	367438.3252	115893.0114	104980.0754	81505.62972	57003.70404	57558.49037	49414.9212	37811.70087	25624.98129	71764.32466	20309.69708	73250.2998	38311.03504	46139.4399	26273.48292	50779.75192	102106.232	90800.45735	84550.57474	31206.6793	30263.40467	28837.66727	25425.96784	37385.08058	24406.00207	36192.90912	35283.57709	39526.13287	34348.89061
Com_3922_pos	2-ETHYL-4,5-DIMETHYLOXAZOLE	C7 H11 N O	125.08408	7.615	Full match	No results	184716.4848	127920.6583	129075.0948	165055.5307	162094.7092	164639.8646	272263.6966	276541.7323	242537.9163	152737.3226	107678.98	159674.2699	165977.1437	137185.1194	197169.9523	137619.807	204493.8336	129340.8413	193352.2957	168729.2605	214806.1516	169268.4445	144285.1606	144141.8194	173739.8078	136592.5316	137454.0764	171818.6847	139869.1364	226895.6313	224182.1618	138405.2921	110137.6344
Com_2988_pos	Aniracetam	C12 H13 N O3	219.08931	9.836	Full match	No results	108362.3415	102764.2155	76894.56256	131290.2107	85053.28805	103674.0899	121262.643	139632.966	145014.0015	94847.27737	90970.02188	142531.6454	177271.2141	94852.14023	133176.6556	121428.4024	163209.3777	90958.45822	161736.6126	96260.39145	120190.8162	126621.3677	107589.2367	115538.7193	134265.5466	121398.5516	159153.6149	133227.3807	146358.2602	153281.1354	144681.8924	110148.5078	94476.90637
Com_3209_pos	7369	C18 H27 N O2 S	321.17657	1.431	Full match	No results	149069.5783	126654.1342	140678.9688	104321.2703	92870.2991	67631.62851	108115.674	84376.04184	114568.3363	122461.7738	110191.9083	104758.1844	89273.00905	106719.7914	64051.08275	103949.006	98958.86741	130962.4535	84476.97311	146376.891	112472.8962	90313.45657	96293.24454	86629.77294	90145.06582	107639.5476	97495.05894	80002.14055	91055.48945	63477.81566	102789.7351	128504.0728	119525.8084
Com_1929_pos	Gynocardin	C12 H17 N O8	303.09467	7.117	Full match	No results	141745.1163	182094.2664	142727.2088	180132.9834	152030.7763	186061.0414	187179.3622	220753.8951	236554.212	173482.1426	126370.8924	209126.3052	294315.4339	153511.9253	208976.0704	184132.7006	190282.0211	143584.3838	221581.0971	89805.20802	331931.1721	266773.8552	213906.7485	447870.8613	435554.4181	368345.7039	413676.4317	354145.3248	239034.2881	563515.2661	375975.071	225397.6804	224258.4559
Com_1378_pos	metioprim	C14 H18 N4 O2 S	306.11428	1.447	Full match	No results	352524.1262	354053.4964	322670.0123	199797.6104	182492.6255	196573.5046	252949.2102	268539.4914	250087.4677	200400.6121	289153.9737	358825.1159	229017.787	323660.0151	295225.6304	276688.2855	221525.5776	326870.4416	271224.9525	158337.0488	240327.8965	160721.9995	306033.4664	264776.0448	173898.0076	151365.317	248538.3781	153689.8336	151323.3573	139714.2875	231771.8705	127850.9615	304068.3888
Com_3260_pos	6-Aminonicotinic acid	C6 H6 N2 O2	138.04292	1.631	Partial match	Full match	1332508.084	1422799.79	1568819.596	3202663.188	3311532.742	1213814.789	1122591.752	1552034.575	1384731.002	1592435.107	1527817.737	1419265.607	1641259.444	1090397.947	1564851.357	631696.9618	1726780.504	1276583.265	1671724.022	2275009.245	1665515.893	1300221.378	1040247.413	282899.8832	1110587.904	1650455.436	1150643.479	1161270.104	1506262.326	2818712.475	1474239.698	2739058.184	1766911.602
Com_1706_pos	Juvenile hormone III	C16 H26 O3	266.18753	11.122	Full match	No results	145709.9538	177518.7724	141650.2905	137968.9324	144332.0884	162983.5752	155385.8227	162556.0082	185372.5209	136080.529	168962.7413	239903.6204	262919.5173	215120.4359	265915.4013	136172.928	211946.8561	204269.5347	220802.471	179537.5766	233837.3701	198712.4423	101622.9392	290338.0632	287073.5929	187347.941	290858.6882	305005.1364	210810.5841	284312.2029	330978.3351	236676.4351	263669.6308
Com_3722_pos	3477	C12 H20 N2 O3	240.14699	8.611	Full match	No results	1045989.026	524579.0239	732694.1022	1745551.264	924498.6239	1380424.928	973978.1189	1048180.451	761070.6668	722023.0436	508401.0655	966515.1921	999874.7806	568637.3586	953933.7098	708617.3313	1089500.382	504586.918	976132.519	532537.3429	791572.36	784840.0796	760099.5117	774849.1787	826479.4586	748901.4282	853386.016	746869.8674	645269.4884	909594.1331	845706.8084	638926.5824	541430.1414
Com_2668_pos	Carbofuran	C12 H15 N O3	221.10493	6.005	Full match	No results	124947.6764	109048.9287	1670256.688	933063.0361	1857335.896	230365.633	339428.8925	270077.867	239960.2217	213515.6791	124433.9275	204529.7415	229672.0018	94842.82345	247264.0372	168063.9497	282503.52	115191.8272	242981.2532	146717.8615	341624.9978	365249.1427	291166.9495	138487.3884	186273.9793	118321.7389	175412.5176	176149.8214	164885.8901	247715.9129	222929.5601	181167.8866	109191.1112
Com_104_pos	Verrucarol	C15 H22 O4	266.15118	10.261	Partial match	Full match	1369514.072	1255062.868	1168781.121	856760.1529	1358971.458	1009128.881	1415790.972	913011.9378	1486251.541	1585150.215	1217510.11	2148048.53	1689770.657	1757683.239	2533748.314	1211903.598	2029135.508	1060200.302	1704734.177	1018644.449	1392278.793	1237047.421	1355758.603	1502319.468	2135573.277	1939561.755	2078286.423	1946194.724	1663767.71	2014972.106	2045991.091	1510302.69	1383075.499
Com_2035_pos	gamma-L-glutamyl-L-tyrosine	C14 H18 N2 O6	310.1159	7.468	Full match	No results	16870.02424	13944.0937	14121.78282	27943.97089	17859.88862	21792.99593	34645.95588	16616.3397	21189.44015	23862.14417	23881.81043	15256.18743	17169.49675	19298.13686	35420.3269	23977.11575	34130.82025	18982.15781	24386.966	22886.53432	20603.24145	31234.30498	22977.63047	23342.67304	17767.36288	26945.50243	29902.27281	21647.51102	25178.56116	39309.07748	30073.83295	20608.34911	17063.28011
Com_2629_pos	Cimoxatone	C19 H18 N2 O4	338.12674	9.928	Full match	No results	79709.6347	65707.8504	78219.63025	78353.78413	96702.3093	80678.99156	102890.9509	85213.16831	57148.02019	79508.13435	73199.58298	87062.17215	56365.84694	65520.2015	76369.23315	118659.0958	82458.01654	75062.05236	53217.28806	64917.89183	48195.8075	68837.19747	94795.26913	55818.40345	56407.727	54765.24024	77309.58742	71426.93703	59442.78515	39641.78898	66609.71577	81740.27416	74587.46327
Com_2662_pos	Carnidazole	C8 H12 N4 O3 S	244.0618	9.283	Full match	No results	61018.493	68127.26765	45379.82649	73647.79253	88572.931	75640.57383	90552.55442	105199.7716	96809.58234	88543.23741	60695.12218	150158.1476	118516.9493	60416.93124	132634.9891	69387.4509	136965.1579	53992.98586	122316.1896	50956.93971	67873.42138	84906.6531	75547.58374	65041.16096	67473.62764	66659.70739	82990.39331	71237.11151	99782.54273	94008.35201	90133.14341	66140.85191	53097.86199
Com_3680_pos	3-Benzo[b]furan-2-yl-2-(tert-butylsulfonyl)acrylonitrile	C15 H15 N O3 S	306.10308	9.916	No match	Invalid mass	209422.1868	515655.0172	203633.0058	261841.0083	274070.1162	263141.1832	269953.6939	322204.6961	229165.9433	512424.5662	587036.5701	642934.4275	710780.6398	529772.8778	958650.1356	660498.5409	903871.1101	462162.0862	251759.5874	62090.38216	459044.4793	557027.1256	554199.8739	542573.0813	670493.1106	609942.3839	877195.7092	802102.1718	736796.3989	862946.1934	937446.3955	526735.9614	530393.4106
Com_1560_pos	L-Palmitoylcarnitine	C23 H45 N O4	399.33385	13.104	Full match	No results	50923.94628	24150.77323	42991.4942	46665.84784	58088.10261	36421.7661	33719.04127	29663.36559	45396.62752	29813.68385	26951.34353	11889.9536	17210.305	192110.6798	10486.47671	115048.9622	20684.99136	13608.42755	10979.67099	23255.40125	50517.81558	56555.89512	57769.80459	26589.87363	57234.87188	65531.91649	124720.4217	36186.01191	49621.43216	81797.93342	98724.07898	78312.06808	108694.7061
Com_4426_pos	1-(4-Hydroxy-3-methoxyphenyl)-3,5-decanediyl diacetate	C21 H32 O6	380.219	9.852	Full match	No results	1515942.66	1036784.45	1412310.23	1345697.201	997074.0444	1638208.143	1881742.45	1681715.092	1602968.174	1558336.569	718410.9491	1569318.778	1268980.053	765367.5001	1356707.982	1075633.87	1178213.717	940317.2551	1545369.595	802402.1886	1214251.974	1311830.43	1241456.694	1002322.532	1089099.21	1353790.785	1123933.025	934344.1731	902491.6356	979689.4509	750906.7662	653271.0686	607616.9569
Com_3726_pos	3420	C13 H18 O	190.13566	8.674	Full match	Invalid mass	883790.1549	578259.6404	707615.5883	825092.6782	853102.7004	840785.6494	788236.0407	906847.0319	790795.6008	591486.7811	489693.2992	896616.0778	824977.1475	532101.6354	800812.7109	531632.0775	685792.8206	467401.3694	684660.9499	464304.2885	677605.0481	753139.0239	716999.1408	674172.2657	570499.3603	649927.7885	847522.8182	760507.8909	652138.5973	757680.8932	815565.3677	542879.3434	493020.544
Com_1547_pos	LT9970000	C14 H21 N O3	251.15158	8.157	Full match	No results	258215.4798	272953.1508	153614.8347	270730.9235	261769.6443	275013.0192	229675.503	329852.0412	233622.0666	288748.1896	176045.0527	415178.6477	507220.375	247607.6514	500432.6088	244826.1692	461331.3896	195777.2056	627354.7251	272891.4519	256226.2726	239733.6621	297208.0629	273460.5315	376779.617	358433.9396	324564.9539	359356.814	307223.2098	338095.9462	403101.5598	292394.2071	197903.1233
Com_2691_pos	Cannabinol	C21 H26 O2	310.19249	11.921	Full match	No results	71243.83421	51301.55078	95018.34473	69301.41687	91324.7476	56851.31982	48912.15106	45151.06524	39186.93498	42577.85236	28698.12182	26721.11429	24770.37638	20554.00224	17934.48086	19245.849	38805.29156	21043.40219	19453.47611	22897.13009	29004.24566	30723.20444	34433.47553	29216.38789	20009.9444	24018.23423	17133.54505	13020.57735	13743.19679	24098.12834	15152.43117	12918.7573	10783.79194
Com_3760_pos	3-[(3-Hydroxynonanoyl)oxy]-4-(trimethylammonio)butanoate	C16 H31 N O5	317.21922	9.508	Full match	No results	60344.35732	59592.05925	79034.68201	74709.00721	98255.41459	73101.53184	50036.96898	99085.50016	90209.37658	41988.72649	65370.273	254312.3586	98036.8575	66468.26889	138520.7656	83338.21132	65410.54433	54409.60497	125389.1287	76882.60189	81041.98555	83957.43433	83694.4797	87005.17624	94354.09027	77210.79676	74205.78625	127099.9401	128859.6972	85099.074	98861.34008	73851.43451	84125.39924
Com_3420_pos	4-Vinylpyridine	C7 H7 N	105.05783	5.618	Full match	No results	125002.4168	134579.3447	114149.6591	133490.7524	123902.4948	117128.8663	111089.3737	148941.7568	138635.6033	189360.5474	200621.4297	180944.9405	161024.0974	232684.2662	133595.3028	196567.3443	158264.9995	158349.0573	148140.5194	183800.002	193280.217	207471.7318	150814.5893	233016.3885	355932.5763	426897.7564	291249.7049	266083.8983	253129.1813	308166.9284	201754.8157	302223.011	186579.73
Com_5721_pos	(-)-4'-Demethylepipodophyllotoxin	C21 H20 O8	400.11492	9.552	Full match	Invalid mass	3156802.126	3600691.387	2507063.416	3643033.266	3337344.54	4200628.182	4282458.475	4793346.438	4910158.924	4138779.215	3621331.881	5650349.699	5283828.791	5292101.574	4962832.94	5193038.466	4801549.99	4128980.496	5331686.157	3035836.551	4234503.609	5196823.037	4408050.804	6083489.296	5649851.083	4804979.832	6999479.973	7645661.973	4336858.479	4729694.086	6794425.721	4154912.467	5746420.527
Com_4246_pos	1-O-(indol-3-ylacetyl)-beta-D-glucose	C16 H19 N O7	337.11518	7.638	Full match	No results	147026.5704	103019.5813	109448.1631	138273.3791	98024.97442	71194.20788	127956.8934	88900.06791	110535.1667	95304.93696	59820.38087	100318.2361	78594.18123	72024.652	81296.65967	76917.41126	93566.43476	58862.88628	106299.2379	54817.89905	99803.34086	111697.3402	88334.41589	84803.19236	96767.32216	72304.03049	99455.06665	114454.7083	84208.91674	79790.63401	101598.2032	81132.0872	51925.41387
Com_1327_pos	MFCD11045309	C27 H40 O2	396.30193	13.269	Full match	Invalid mass	780855.7801	1240994.131	2336360.571	1599425.52	2298194.135	1095172.82	1374284.59	1279976.141	1155736.563	1147589.22	667792.89	986906.9052	857145.8856	804174.4144	574928.6545	607331.5894	1216190.231	679826.5944	842055.0494	819492.5739	513308.3199	900859.1789	856824.6109	229700.5718	303539.0224	281459.9636	238311.0543	262182.7063	334487.8273	317601.5553	358771.6512	326415.3353	236482.0354
Com_5562_pos	(2S,3R)-epoxiconazole	C17 H13 Cl F N3 O	329.07384	6.492	Full match	Invalid mass	1665379.436	2232148.992	1733014.537	2208055.378	2579359.557	2010281.729	1685521.731	2303962.697	1976140.123	3002810.489	557879.6255	1216449.638	1386462.548	1029403.256	1404024.988	893504.9478	1600663.655	907720.3524	1169054.669	1072664.138	1106090.276	1475323.753	1204449.071	1240750.064	1053465.644	1060794.429	772977.044	1009792.205	1559748.275	1540114.933	1638519.73	1296773.355	585822.293
Com_1740_pos	Isoliquiritigenin	C15 H12 O4	256.07299	7.377	Full match	No results	199038.1253	196047.5139	166821.81	196218.7194	133143.2386	162085.133	151640.9693	213342.7726	187498.1104	163822.3108	111330.083	222258.1843	134127.5319	153429.2874	92022.82017	153416.5753	75192.50261	162085.4115	78464.98936	138579.6271	136968.2889	212827.3338	202695.5077	174502.6879	218212.5397	168954.1281	226890.9207	212135.0234	220654.8647	160334.2163	145061.1689	143097.6315	161787.8497
Com_1715_pos	IY9RJD7JGI	C18 H20 Cl2 N2 O3	382.08672	6.568	Full match	No results	278507.6297	1015073.801	291884.327	379491.2698	547996.0464	534555.2687	688382.9	751837.3649	710331.6486	904424.0386	700507.8	956311.73	1151441.073	351765.927	1139091.5	560900.3251	1762548.256	409371.7873	1260812.749	513714.6137	678116.8589	710201.0443	665712.8795	464713.7192	491692.0153	604201.9184	730999.2566	575837.3749	961481.1571	850136.2366	709731.344	647633.4571	263396.0827
Com_2925_pos	asp-leu	C10 H18 N2 O5	246.12111	4.912	Full match	No results	2047045.472	1438423.044	1522352.488	5004898.566	3461616.196	2087954.763	2202679.258	3013283.974	1855999.244	2672130.568	525020.2231	1833945.203	2977867.243	776938.9481	2644582.014	1187743.075	4479850.085	746589.3541	2385039.438	1055691.692	2083324.54	3383769.04	1838990.398	1877928.183	2279382.723	3439963.246	2925955.326	3515420.997	3362263.821	5458525.182	2902722.487	2323866.848	959871.1727
Com_1649_pos	L-Alanyl-3-{[(2E)-4-amino-4-oxo-2-butenoyl]amino}-L-alanine	C10 H16 N4 O5	272.11138	1.244	Full match	Invalid mass	1330992.268	1056835.592	1128667.655	921066.8172	919148.1605	777646.3904	929824.4711	861945.8529	889380.883	1088350.786	746946.2605	499830.4398	731907.0614	641403.8364	539279.2258	606722.5168	525388.9545	684771.4222	607540.0833	724034.5479	713556.6961	849594.0028	756174.7866	705696.0992	693579.0499	725226.9178	837830.4106	880469.0101	667674.6912	775113.6317	597449.1569	661101.7694	816109.3024
Com_4208_pos	2-(1,2-Dihydroxy-2-propanyl)-9-hydroxy-6,10-dimethylspiro[4.5]dec-6-en-8-one	C15 H24 O4	268.16681	9.17	Full match	No results	232652.4306	274806.5226	233695.3106	186700.69	204859.6561	174395.3478	170845.1706	198011.8677	205806.6838	304185.7451	396554.1055	303739.3281	302165.0024	512084.7233	425212.5169	543944.2921	249979.3162	543544.9304	276364.0056	430702.7998	427143.1812	378436.5159	354001.8761	686629.696	554942.787	596394.3989	364357.1309	802931.3721	518956.5858	380339.5212	437077.0288	831678.6	837995.6679
Com_115_pos	Valylvaline	C10 H20 N2 O3	216.14712	5.783	Full match	No results	134869.7955	39525.48113	135531.837	218014.4292	133968.8791	135155.0982	100953.8053	101815.7468	62855.28878	105961.5483	44639.44534	41058.94331	46730.26472	95365.59025	31788.70875	90646.65202	47131.10105	58781.35123	65910.36111	44631.00511	125477.2494	187482.198	121191.4199	303444.6221	266113.7534	365935.3234	268080.6626	383123.394	216272.3026	238169.8457	210944.6927	355532.6225	326692.8896
Com_2_pos	��-Cortolone	C21 H34 O5	348.22916	11.475	No match	Invalid mass	1401717.778	445395.1101	1556900.61	1060501.268	1351907.463	1384148.706	758157.8978	594855.0976	586765.3644	278510.6203	90970.06152	137738.7609	121850.369	90763.44304	139112.969	83116.03085	127447.1854	79544.77194	139643.3881	136109.3853	421702.4275	371233.0627	452055.3733	64335.54407	73530.94883	61664.61438	62934.19235	59536.5242	56004.34742	87681.71408	70742.57357	63753.04321	40293.48023
Com_1050_pos	NL8513000	C11 H13 N O2	191.09446	5.475	Full match	Not the top hit	238724.3919	145816.8801	206511.9566	568304.4769	569418.7678	260631.02	215341.1253	501262.0273	236793.605	617800.9232	231464.3897	204397.3357	875684.1147	451521.2981	397271.458	652202.2585	892289.4371	284394.9727	308187.8272	524841.1491	194473.7853	214780.3613	257208.3368	267548.5217	291318.2844	739062.4224	507297.3956	729721.8105	339514.4374	1114906.022	343930.4399	691120.9257	114460.5247
Com_2843_pos	Benzoyldehydro-2,3-dihydroxy-benzone	C13 H13 N O3	231.08917	6.544	Full match	No results	169441.6792	112687.8993	197795.5875	177945.6766	158215.877	199817.4158	159586.7683	195686.9284	156772.2633	107053.0625	109403.8232	315010.0828	172200.0369	162623.1657	164492.3453	244272.6828	124408.4035	281016.7054	199889.0794	399632.0716	111841.038	187776.0191	155041.769	178300.1424	150768.8916	169414.5584	67054.53083	277617.4653	240998.4904	78375.58165	200854.9669	304639.0758	373382.4327
Com_5564_pos	(2S)-5-Carbamimidamido-2-(2-oxo-1-azetidinyl)pentanoic acid	C9 H16 N4 O3	228.12186	1.257	Full match	No results	11712957.77	7908250.354	6833899.211	12213695.37	8586432.004	10968109.82	13656961.61	13358533.97	13649708.24	10122212.82	6908386.358	8208125.187	11216133.23	6737802.786	8826678.723	8167827.614	9118683.116	5760817.845	9702249.128	6450996.422	13961084.49	10636768.92	8429614.22	9400826.993	10470641.59	7191206.112	8339892.068	7862805.172	7750733.077	11459355.24	8215169.993	8022997.144	11783545.3
Com_2404_pos	Diethyl (2R,3R)-2-hydroxy-3-methylsuccinate	C9 H16 O5	204.09948	7.641	Full match	No results	227596.3169	243641.7883	224166.4615	211242.7576	273267.2344	266169.4101	248403.1403	276579.3805	272204.6267	262985.5483	225401.2384	289384.2188	266454.7414	236904.6079	265024.314	221981.4643	269977.1615	224357.0823	263931.0258	249060.3046	226302.0197	255714.9004	238576.5875	220201.5543	232750.8027	219226.4189	232121.8256	256147.1789	227124.7789	242623.2667	235206.2387	226240.4047	213070.1629
Com_3950_pos	2-Amino-9,10-epoxy-8-oxodecanoic acid	C10 H17 N O4	215.11552	9.156	Full match	No results	840325.7084	653055.0862	1856186.519	866807.3153	1175213.29	672643.9329	707962.1434	819828.8349	726758.37	766345.2196	1380219.377	755910.1727	637821.768	1312363.047	649194.8796	1243323.031	828916.1701	1467691.57	557342.494	1262735.989	1070513.2	977215.4766	1089324.322	1173364.431	1073073.534	1089696.044	892630.7795	1633968.379	1890238.958	1305879.518	1225172.014	2392080.74	2543968.83
Com_2173_pos	Ethyl loflazepate	C18 H14 Cl F N2 O3	360.06926	8.808	Full match	No results	39660.00121	52164.692	37586.65918	44429.77031	50250.1459	39328.29804	31089.75758	37116.32993	27665.92207	40880.92413	51848.51757	49905.90017	45030.30797	51856.17649	40219.84708	45844.82201	32080.84646	54525.39502	38621.28569	48121.60649	67025.5217	40702.38452	46050.01017	102057.8184	90815.21094	73276.4366	82452.13927	89718.8748	56486.71958	82741.65001	81688.92701	46103.3015	62921.77627
Com_1918_pos	Heptopyranosides	C13 H24 O7	292.15285	6.581	Full match	No results	62584.72681	62866.61877	59825.0296	67990.51807	70798.04898	73435.71425	73224.65358	58623.10266	71462.59633	79710.04369	50082.66972	95798.94731	107070.0958	75848.47349	102646.0405	58151.93945	137632.2674	52300.92751	150730.9238	61011.66068	81806.93091	68227.82094	71578.92281	59601.07693	71374.4893	63179.75377	78175.52239	74043.77525	78453.40323	78589.53999	86192.94949	57371.84567	44313.44611
Com_524_pos	Salbutamol	C13 H21 N O3	239.15172	12.296	Full match	No results	182780.8195	149400.1735	199358.1433	195889.8655	247116.8456	211395.554	223624.6242	223235.5373	222843.8614	162308.8707	73570.64544	131766.9216	100575.2811	70941.704	125113.5368	94412.38324	124145.5266	79485.59287	132271.5494	78092.96309	165712.5143	157468.6279	141103.6124	128049.0476	134908.725	146975.2322	154549.1642	150172.8981	148754.259	215227.932	193818.179	146357.7045	116690.3133
Com_1577_pos	lipoic acid	C8 H14 O2 S2	206.04315	1.166	Full match	No results	135661.1393	738832.992	269344.3611	462328.2003	547902.1919	712845.6295	809917.8808	647253.1644	723773.2249	611313.2178	846953.9974	358836.3788	808698.179	313611.4032	638756.1731	541181.2057	859037.8517	757075.6415	968576.4771	924052.7997	851158.6726	595660.0559	904514.3443	772501.0034	898227.3909	774108.2382	1121432.289	751620.0899	612471.6875	803589.5585	837016.2549	718909.053	544407.5007
Com_1712_pos	Jasmonic acid	C12 H18 O3	210.12538	8.986	Not the top hit	Full match	3718997.74	3010783.876	3187784.39	3665136.016	3197679.847	3364904.38	3243470.17	3012251.615	3020665.871	3398723.424	2395890.168	3043304.744	2978165.171	3455086.586	3828737.256	3386242.162	3158754.165	3087465.499	2962081.364	2983652.803	4365776.228	3316211.043	3149571.759	4152597.33	4233411.432	4278768.832	3673716.891	4398101.316	4215092.181	3535943.621	4475043.759	3765747.06	4485937.974
Com_2160_pos	Etilevodopa	C11 H15 N O4	225.09978	8.291	Full match	No results	557617.851	314094.7029	457035.2128	484417.9942	489564.0646	493241.6575	598903.0733	641113.4792	612248.6962	269614.4604	314649.4029	532428.7766	502802.2325	301671.2324	613817.0337	327756.8939	547019.4858	305758.0159	635563.91	300331.5042	526192.6946	463521.2913	415872.1287	430497.4813	423192.1193	416591.3941	475930.0616	396288.025	461783.5974	627024.2113	545453.1347	407036.3958	277970.1694
Com_5522_pos	(3S)-3-hydroxy-L-enduracididine	C6 H12 N4 O3	188.09141	1.27	Full match	Invalid mass	316385.2609	234999.7475	234954.4749	309187.5184	201123.523	59573.2047	241067.6904	218848.7306	262759.6142	203216.4255	222161.8706	204283.8876	190094.278	241046.1158	146398.9649	157385.8541	132781.5253	232828.6628	144229.4331	231783.573	221952.0583	186589.8046	223215.4428	169080.9085	166886.8358	143335.0429	199233.493	205344.9744	150807.2411	112598.9268	172186.6578	190342.9924	209944.7281
Com_1906_pos	hexobarbital	C12 H16 N2 O3	236.1155	7.872	Full match	No results	223619.5672	57699.14351	131958.1864	169118.2347	133416.0715	147015.514	220066.2735	193473.7988	177869.813	85185.63798	61738.16503	109471.2355	116690.5347	56425.63891	169900.3218	87542.9583	158636.0131	59033.01598	156064.3552	75456.13912	152196.9196	109239.264	121523.0776	128287.8073	135439.6972	95734.61266	105321.5624	66832.83573	99607.21599	142433.7218	134930.7155	92950.77578	48870.44576
Com_255_pos	trans-Cinnamaldehyde	C9 H8 O	132.05744	9.547	Full match	Full match	3411146.161	2017559.678	3504826.45	3320722.047	3595571.994	4308525.224	4581525.716	5705534.372	6130088.35	3635739.899	2181311.214	2494721.883	4061264.766	2782200.046	4634168.049	2019966.441	4615222.954	2015396.166	2869826.411	2537098.531	3964448.641	2356474.235	4039748.03	5079752.8	5500165.509	5081368.123	6924628.008	5433379.074	6225848.759	7103291.47	7154683.5	4010669.143	3842437.234
Com_1987_pos	Glycitein 4'-O-glucuronide	C22 H20 O11	460.09987	8.502	Full match	Invalid mass	9043287.594	11890398.2	5126711.667	10218441.53	10472268.43	12066959.3	11856047.69	15530395.49	13839237.24	14501395.83	10273334.44	19804799.55	17973254.38	10328414.05	24489890.36	10856850.25	21850889.01	9998947.888	16844917.4	10874590.43	14113047.55	15620332.13	16264139.12	15466957.16	16954381.93	15526580.35	20799656.42	14003084.02	17809911.91	23974780.63	23241706.1	12919229.27	11823727.62
Com_721_pos	pnb	C12 H9 N O2	199.06417	5.724	Full match	Invalid mass	253298.6065	417073.3673	349901.7641	234506.1667	424437.9781	187002.2703	232688.7233	209574.3064	286232.5064	395507.4096	403819.4749	231284.9141	136019.9632	565061.4227	267895.4028	535510.8451	284792.3272	485556.0095	196818.7987	645969.343	238664.1322	468456.9592	335670.1152	345698.7664	447011.4296	609835.4523	386889.0452	741538.1662	657574.3123	458924.8109	569974.1213	1169720.787	1199048.648
Com_1944_pos	Guanoxabenz [USAN:INN]	C8 H8 Cl2 N4 O	246.00707	1.226	Full match	No results	164876.0135	104962.0097	142591.2475	176663.0556	147013.6837	141152.6817	115027.36	122767.2648	160160.843	112053.4331	57644.11008	77550.94695	101397.1065	110972.6602	69867.96445	68994.81913	73405.58154	46035.67752	66157.24187	40212.64465	83864.23354	99616.8891	103963.1523	96204.61582	77518.41166	83792.48584	77499.61617	73463.93836	53176.48539	66994.46812	57050.85456	67176.68831	62774.3197
Com_510_pos	Scoparone	C11 H10 O4	206.05772	5.987	Full match	No results	80683.85354	145483.6827	76178.40305	140481.6985	102399.3157	95059.33219	124088.2006	140088.3908	124024.8366	111364.7328	144691.5184	145597.9741	196733.5566	190082.3371	189973.5513	196653.6164	220829.1244	149429.0313	171166.1902	173000.142	103159.5728	174247.9456	122764.683	159369.4909	168695.926	137880.6981	187421.9905	217657.1415	158253.9886	233131.5188	175266.0584	174339.9404	137130.2442
Com_4399_pos	1,2,3,4-Tetrahydroisoquinoline-1-acetic acid	C11 H13 N O2	191.09449	10.685	Partial match	Full match	2388198.838	2180689.854	1751835.749	2119765.871	2232706.185	2223478.495	2485710.996	2887838.622	2490244.523	2463501.285	1507600.154	2751573.971	2669552.514	1346068.751	3610635.743	1611315.317	3106985.717	1446893.738	2366013.505	873518.6874	2858717.868	2556377.209	2282558.768	2632258.897	2867543.85	2720443.864	3919443.001	2887109.389	2701053.121	4221294.185	3793278.345	2207164.43	1629533.743
Com_977_pos	NX4900000	C9 H11 N	133.08903	1.43	Full match	No results	249010.6302	59642.66282	93212.8181	55672.8559	89115.50252	112359.2203	218033.3198	208528.2325	141274.2909	47622.0769	59726.42457	169127.9224	82905.79579	72712.76883	170875.2192	66806.39335	80055.30323	70424.62669	75537.17719	54345.27384	140587.039	68673.95869	154707.4377	250351.152	337999.4924	84880.06517	133136.6575	47391.99806	95782.87306	141721.2627	249857.132	63790.92147	81406.57345
Com_2708_pos	C8-HSL	C12 H21 N O3	227.15176	11.341	Full match	No results	215070.3677	228648.6899	227837.0846	270936.5927	248758.6318	243775.2273	253361.6977	313285.0416	262600.6451	219048.8886	170012.8499	192800.4042	202315.3357	163468.0748	240388.6089	160617.774	219043.4897	129380.5698	209549.5004	164957.5807	249120.7151	163633.3392	191469.4176	238925.9193	204629.0611	256212.0613	210952.1335	205099.3343	271345.0471	258273.1734	229018.8983	240097.5476	190738.6884
Com_2882_pos	Befunolol	C16 H21 N O4	291.14674	10.473	Full match	No results	100794.6929	81715.62067	96974.73402	117186.339	144057.7842	93126.03761	88603.91087	109133.215	84171.99214	94777.29595	33068.50482	50687.68732	48328.452	30416.2131	58574.9509	46259.81798	64074.54016	35773.29947	37385.05245	51266.36352	100080.8493	68463.5573	59695.44562	28291.24301	16963.48754	33863.62105	46443.40003	35779.70669	43305.17291	50811.835	42325.37106	46256.02587	40236.06567
Com_3657_pos	3-Hydroxysebacic acid	C10 H18 O5	218.11507	9.264	Full match	No results	509639.4423	459012.8517	8558881.555	2550678.926	11932627.72	418294.2213	2022877.218	373971.6102	386131.6096	367738.2932	381584.2075	430120.8038	461375.9128	379501.295	348004.8736	421401.5153	444829.3007	459659.6955	493358.1807	497646.8253	1292696.771	1427699.407	1170078.603	433773.9127	398258.7364	435391.1117	403160.8763	410625.3611	592633.7364	455363.386	486511.5473	657199.0383	589825.1952
Com_3614_pos	3-O-(3-Methylbutanoyl)-beta-D-fructofuranosyl 2-O-acetyl-3-O-(2-methylbutanoyl)-4-O-(3-methylbutanoyl)-alpha-D-glucopyranoside	C29 H48 O15	636.29641	14.476	Full match	No results	327567.3854	367654.7277	271298.1965	381283.5101	345017.3006	310495.1133	219292.4466	417376.5333	325226.4337	302954.1254	252971.8393	212481.2188	205383.0088	277825.0491	218461.2938	266456.4696	334668.1088	233644.6396	333760.4366	288779.9303	2920972.749	2891591.353	2584043.777	287761.6875	292219.7388	414353.292	374851.5832	290567.7217	365164.1719	378134.5182	286801.1157	395006.1596	352315.1767
Com_1644_pos	Lanthionine ketimine	C6 H7 N O4 S	189.00945	2.673	Full match	No results	567519.1889	538500.9983	514698.5339	194070.4535	596825.8538	542340.7394	549530.6928	601303.0868	546671.7754	599522.1652	466467.4236	652167.6412	898875.3854	643171.8822	632945.8455	643067.8451	631007.153	497211.2086	629836.5847	504430.3025	467386.1685	736418.8441	567265.2648	1030913.437	842213.9993	781972.4884	976747.2536	1002618.219	502039.6553	843450.2275	889810.0611	681197.4105	537274.8941
Com_1283_pos	Moxisylyte	C16 H25 N O3	279.18274	8.8	Full match	No results	119201.4681	115431.3853	95324.55285	130269.6483	109767.4553	85969.13328	119753.2914	145420.9894	139537.6887	135775.6293	95696.90009	223368.507	211061.4322	137526.9073	174853.253	139741.2318	161499.3772	87634.94811	210435.1091	111661.4697	116462.0837	146883.3792	109063.851	122675.689	106180.5852	103166.0789	121411.1719	115453.3515	91806.36079	138366.3608	129999.3621	96193.75953	84857.64852
Com_988_pos	NPYR	C4 H8 N2 O	100.06355	1.257	Full match	Invalid mass	249509.7138	308207.206	228535.1883	182629.2457	154928.3341	289746.6927	360244.9003	233658.3409	413589.9486	331757.1829	236015.7147	298020.254	204942.4869	245649.9577	271079.5299	173829.5246	218100.3529	255955.5078	228441.7972	226972.8435	230488.2857	164747.5786	250796.4545	320162.2138	306089.9129	200847.161	351217.3067	198990.0514	354258.2438	191131.4186	274389.5326	163063.46	250414.2908
Com_3391_pos	5556	C11 H10 Cl N3 O	235.05092	5.701	Full match	No results	184034.5806	134773.5574	169438.0264	191248.8974	176066.9297	145069.5129	153967.8078	194907.028	163399.3712	209705.4514	145881.2734	183918.4694	192933.7608	201293.3015	176396.8483	240752.8074	208784.0843	167049.9811	168692.9598	219991.1586	155917.4293	246593.8954	170092.6685	192871.2477	195361.9711	220407.3341	236445.7287	282760.1031	161425.8819	190238.5609	204867.2944	262728.6007	185268.7005
Com_2120_pos	Fluocinolone	C21 H26 F2 O6	412.17012	10.382	Full match	No results	105218.1975	90797.85743	89729.12836	80105.30125	97422.46147	72524.09425	92630.75643	80243.12489	67472.22109	84283.90104	135077.1636	127712.9899	100353.7913	153375.0481	94209.59118	138168.4338	100216.837	126053.1667	98953.98294	88979.55596	64011.72269	102616.5611	102797.1808	58287.35317	47229.50301	64112.49746	68503.59806	81845.03763	96838.39667	71368.30941	95907.47054	113426.5266	100051.9186
Com_2306_pos	DL-Metanephrine	C10 H15 N O3	197.10499	7.406	Full match	Full match	248203.3109	204723.1396	455809.0593	354972.3573	377368.543	409109.0024	309239.8539	381378.3507	393432.8615	270762.2561	266584.9358	311672.8609	599473.8436	344070.1425	510450.81	430658.0157	572016.1278	158088.1894	498661.6647	336402.7723	371655.7145	393112.2816	366584.7965	449300.0685	476001.7338	502324.165	414255.1719	261146.5551	477474.5902	423012.6908	537927.0992	457989.0715	483570.7559
Com_2758_pos	Butenylcarnitine	C11 H19 N O4	229.13102	1.427	Full match	No results	314979.0598	97309.46068	277539.6099	188130.3286	268625.7033	207294.3861	418607.1919	453196.4493	465781.9527	250554.6931	126651.0849	226612.5925	215829.9369	204231.5662	80909.54211	217280.5304	116604.5269	143745.7572	170005.3336	194994.0999	259144.2619	219838.5301	113219.6143	144907.2543	238390.64	106925.0499	53600.57565	147244.7568	130152.0731	202455.0367	244705.3381	162001.9943	127814.6842
Com_77_pos	Warfarin	C19 H16 O4	308.10416	9.553	Full match	No results	266100.6874	332376.5169	239719.0265	295849.8898	271886.7456	394884.6105	363099.0084	415314.4995	323716.3241	331799.5376	300582.8904	467990.3262	411886.7695	495850.4507	398138.1129	399971.8939	338782.6136	365268.4449	416165.1779	238196.6082	388149.2628	482003.855	348848.6237	631276.4905	559091.7244	467894.3078	667214.9666	517740.4494	403806.6798	484796.8804	537035.3872	373712.3757	427001.8044
Com_279_pos	Timonacic	C4 H7 N O2 S	133.01968	8.107	Full match	Invalid mass	634676.7111	1238315.385	678598.7566	1035980.792	833662.0779	930740.7913	1239707.35	1399844.785	1229486.184	1146025.045	544971.4469	520932.2395	347760.8105	617668.9026	366908.8477	608878.2515	523339.0502	483405.8101	459143.2533	567453.7349	744572.386	658497.8658	628945.5905	556836.1568	712410.0203	667211.2597	649942.8151	622598.6623	536358.1991	618647.562	620811.7654	664126.1242	598348.8994
Com_1431_pos	Methyl (3-hydroxy-2-oxo-2,3-dihydro-1H-indol-3-yl)acetate	C11 H11 N O4	221.06842	6.717	Full match	No results	70223.13688	61484.35986	73631.12143	76606.30065	82790.21598	69474.68341	94702.82437	115629.5581	90440.36533	75350.92018	41340.75652	77984.19658	90370.10179	60020.86325	125025.2625	51474.65791	91205.51316	44043.73857	86809.24027	59577.38497	73696.47499	107244.4779	65221.85063	67251.10616	80631.48683	107582.5899	75777.08446	85913.7524	101145.3169	112605.9774	103302.5477	70888.24364	47337.48343
Com_3294_pos	5-Oxidanidyl-5-oxidanylidenenorvalylarginine	C11 H20 N5 O5	302.14707	9.261	Full match	No results	639112.7028	415184.4013	1698676.314	719681.7191	1491177.372	396396.603	255118.0959	386634.0704	363624.8554	607760.674	456170.5527	286618.0552	299993.0566	412068.3838	369707.2618	541481.3084	405493.7642	544210.7656	336449.5833	255407.513	544357.2428	557055.3355	224491.2018	511986.0201	401303.5993	490664.8318	376400.9435	573819.9642	595107.384	425531.2054	502631.088	851201.405	782138.8863
Com_2580_pos	Cortisol	C21 H30 O5	362.2084	11.595	Full match	Full match	240173019.2	177293037.6	250448430.4	269427152.6	223031821.6	219080659.1	181962637.6	152903737.7	162495458.4	178247146.5	49136991.05	63294843.42	67083107.66	51924941.52	65559587.25	44983193.66	69358062.05	54176575.82	62037991.73	69484558.36	93356198.44	96744737.49	95914992.24	20333327.6	19914408.87	13351927.41	10392436.31	14024321.1	12518001.41	15379792	18486805.54	12134087.95	8900120.013
Com_3629_pos	3-Methyl-3-(4-methyl-3-penten-1-yl)-3,11-dihydropyrano[3,2-a]carbazole-5-carbaldehyde	C23 H23 N O2	345.17137	7.063	Full match	No results	101585.2789	83291.18583	76525.25004	75670.8649	92751.86899	92156.73323	89541.32617	112658.6343	97796.14245	81849.34699	65627.54726	106444.4162	97913.18454	70760.97271	133488.6097	78942.0843	135991.5203	68538.93416	138196.3304	57616.50902	85405.21466	86125.80132	92373.19784	89281.94207	106128.6713	102413.7279	110905.4569	74231.38711	85766.26722	98454.87765	119264.3225	73520.94417	50147.77833
Com_2866_pos	benzarone	C17 H14 O3	266.09459	11.256	Full match	No results	229027.3587	140462.3571	145650.991	260856.2444	233755.8821	331271.2443	338401.2433	366099.7135	405372.6071	191313.8021	186622.5189	377159.3866	400396.6841	165917.8457	502568.1319	236103.937	454643.1175	266500.9812	526992.8353	119810.0442	159429.121	265501.0003	317797.1713	147048.0605	275635.8546	198181.0219	222248.6708	161789.0153	313188.3473	398722.718	273054.8434	179245.3019	167030.3933
Com_4383_pos	1,4-Bis(4-hydroxy-3-methoxyphenyl)dihydro-1H,3H-furo[3,4-c]furan-3a(4H)-yl acetate	C22 H24 O8	416.14754	11.159	Full match	No results	63823.5695	76317.58426	41701.95756	68309.49556	46364.17031	65731.29238	68864.65039	68959.47203	68798.00326	93857.89612	96988.33851	110550.9624	88730.24278	96867.6262	130324.571	158284.4393	68618.48924	100245.8275	116191.394	109586.9826	51511.94047	68682.23032	99280.63422	73772.3162	48896.7243	96997.32455	88842.28057	94046.48732	84563.85441	83878.34078	83197.86765	92583.89479	96617.67861
Com_4334_pos	11-Nor-9-carboxy-thc	C21 H28 O4	344.19795	9.458	Full match	No results	591590.9315	304409.0632	527882.3099	593827.6947	609219.9647	435863.7075	408252.6239	320497.084	282988.1354	296147.2728	266527.0742	445783.4511	360610.2976	293932.8187	390398.5249	235378.4427	492077.9026	275698.7821	469106.045	325668.6736	314090.4148	361543.3786	340965.4584	272282.7699	285021.1785	250467.6703	216952.0607	244932.9867	246034.6129	353336.9864	305837.7155	216881.3005	153121.0033
Com_3774_pos	3,4-Dimethoxyphenethylamine	C10 H15 N O2	181.11022	5.772	Full match	No results	58272.49535	65661.42167	47006.43077	82896.07263	86730.32278	70069.85466	93624.87248	83055.32079	79459.58615	72142.01811	49830.62781	86072.72681	105350.2102	57874.70194	88510.5691	50681.12972	113710.8645	49237.03801	101659.5913	61488.70081	55790.03635	97472.17161	56358.86568	60857.73227	80230.203	84681.7571	69254.24289	89384.83119	74935.87343	97443.18151	88348.01947	59136.16446	33886.83238
Com_5648_pos	(�I)-(2E)-Abscisic acid	C15 H20 O4	264.13561	12.232	Full match	No results	76460.16164	41171.60516	112192.8404	61696.60589	78862.89931	55188.77249	41808.1138	46428.60621	37624.07453	28854.20415	31220.29095	47263.40014	39265.68325	38272.30538	33374.82322	25040.31481	48702.89958	32560.22124	50305.45859	30066.91732	45083.17921	40533.71481	38305.66269	32790.82434	41031.6737	36086.15437	33421.58776	30867.35616	36261.84601	38867.05221	45176.96394	27256.74497	23999.65772
Com_277_pos	TO0127900	C9 H17 N O	155.13099	7.221	Full match	Invalid mass	196316.503	247516.5184	157591.4102	269982.116	274489.7331	303614.0231	306317.8619	296681.9191	260635.1826	240841.4515	161157.0186	273908.4678	380364.3454	165164.0305	433783.7971	187342.4066	414554.273	220181.4645	547172.4802	265922.7319	250597.5233	312090.4845	258444.8825	186859.9114	248066.229	308766.9753	286305.1709	255194.7496	214461.227	283363.8244	339726.0073	186760.2349	161898.3704
Com_2046_pos	gamma-Glutamylleucine	C11 H20 N2 O5	260.13651	1.249	Full match	No results	234648.733	196637.0489	180869.3698	258081.3461	243758.4503	230812.424	242140.5771	213811.814	239940.2263	161596.9599	133042.6834	153501.3154	201405.7729	107233.5917	265178.1888	126471.9438	234169.7567	126702.0395	95743.92465	111243.3908	220339.7056	205420.9759	162536.3452	130731.7591	167100.8438	141115.7708	161208.5997	148304.2725	168635.4503	142481.7241	174339.549	159551.6493	114739.3863
Com_2810_pos	Biacetyl	C4 H6 O2	86.03683	2.47	Full match	No results	441909.464	455081.0126	9850416.298	2514209.389	10447255.36	456956.7853	557509.6561	440853.0544	459339.7362	506078.6786	415972.2126	647255.1391	415567.6651	440232.8703	435559.5147	445924.5535	462241.3615	402792.304	415253.9325	422381.1528	756882.8789	1209783.767	959045.7961	456599.8314	377868.2839	402355.3126	416085.5342	497925.1553	514241.5841	491445.7479	454886.8979	560375.2043	447735.5831
Com_3365_pos	5-Fluoro MN-18	C23 H22 F N3 O	375.17062	10.089	No results	Invalid mass	367083.7741	489268.5254	387719.466	412301.9938	453940.2343	408838.7303	443241.7821	524970.7704	440842.4866	234219.5075	370076.536	454624.3373	427575.3364	521693.4932	605035.1945	880074.9681	484512.5159	475334.1314	560754.671	785208.6007	429365.0089	447223.648	417101.3414	369880.3312	346317.993	339725.1822	400262.3278	432112.686	282295.7372	289373.1081	372588.8711	294989.8007	341256.1539
Com_2478_pos	dapdiamide A	C12 H20 N4 O5	300.1427	1.251	Full match	No results	493667.2125	185382.613	374412.9339	438163.0074	473916.075	469891.2158	459771.2863	333239.0912	529016.5328	312256.6275	157690.5082	119364.9861	212492.5648	169300.2589	227410.6749	210901.0875	145884.8896	194071.7395	192890.634	233147.4447	211634.2991	319638.4341	265779.6458	239033.2579	212133.5026	258728.9912	253536.2991	195113.3947	182100.2513	208822.6438	177012.6546	218723.7794	206465.9655
Com_2998_pos	Amphetamine	C9 H13 N	135.10479	8.274	Full match	Invalid mass	294688.185	87784.34619	196212.004	236217.0644	203949.604	229162.755	362194.2091	390688.9945	297038.0234	112241.4261	96282.98264	169212.6708	210049.9583	89750.18181	256977.1564	130087.7402	265543.8993	108091.2458	333347.9387	125902.4018	196066.2814	215403.4146	191004.2287	166620.6056	190132.13	174618.1391	223239.264	172102.103	153452.9327	255112.8853	262871.022	140807.8961	75186.3251
Com_1850_pos	Hydroxycarteolol	C16 H24 N2 O4	308.17299	6.959	Full match	No results	23761.76932	17221.54577	27216.03565	21779.41177	20424.95139	21739.16775	24392.03887	32151.2621	21011.17543	16167.34763	26008.05412	129944.2967	22541.05534	21195.30108	27205.58374	27577.26964	22804.59428	13937.54608	16484.99881	15474.26005	24326.09663	30522.60178	21650.95831	24629.34018	26339.61088	27321.72391	21590.8431	16632.45977	14043.81089	23839.35659	22942.13023	22847.45472	16557.62944
Com_2798_pos	Biphenyl	C12 H10	154.07809	11.592	Full match	No results	448384.5646	398464.1693	703301.9251	461118.3363	451637.7786	453048.284	436268.1991	501993.9296	295217.3736	371602.271	166332.0602	242158.1846	228090.0502	190192.9116	209897.5267	199068.0151	215577.9391	164092.0191	197556.9947	206139.7217	282230.6079	296024.8663	256759.3628	114151.8777	123904.8286	108838.5782	101543.3803	98223.47501	98888.43949	98120.95578	132386.2457	91954.35108	95527.2709
Com_2521_pos	Cytidine	C9 H13 N3 O5	243.08672	9.598	Full match	No results	63811.81116	316102.0921	57131.83554	75853.95853	59138.18115	135537.2591	127221.1284	164898.9953	155011.9786	294250.9878	62979.42939	55914.02635	67353.3264	66773.48791	76851.03688	55185.56549	81284.49888	60101.62904	66425.29402	68241.36026	55453.035	82477.94248	76891.1455	72621.42027	77628.34237	57751.96971	66301.47559	81968.99209	87747.31371	50537.02485	67415.01842	55567.06657	72241.98535
Com_1549_pos	LQ1825000	C7 H13 N O	127.09968	8.734	Full match	No results	154928.7894	151032.6569	146489.4729	247103.2335	252161.4499	324005.8688	307139.1108	352067.7667	249272.9083	129389.0752	77550.85386	191089.1653	256491.5187	91943.78903	365661.5834	109988.4107	302750.4483	107653.7813	252434.8095	100117.5044	178257.5487	169939.6727	193609.7547	153015.5594	145388.925	176452.7694	142382.7431	127841.2992	190404.1843	215626.1086	151586.9774	115780.9487	93053.84201
Com_3384_pos	5-Allyl-5-sec-butyl-1,3-dimethyl-2,4,6(1H,3H,5H)-pyrimidinetrione	C13 H20 N2 O3	252.1469	11.969	Full match	No results	75910.50642	69401.88527	70455.32684	69570.93044	89980.00749	76303.40146	92467.65472	88478.84998	76177.06129	83332.76538	65908.04959	150933.1913	82510.047	118862.7186	128489.2609	97002.80457	122446.7635	79841.56906	91767.23461	73240.67732	104466.3085	91792.46463	83707.59751	89475.82557	81836.64637	73014.62879	100406.1217	108920.9112	89140.11562	100508.0277	106919.3319	79581.25467	71221.39832
Com_3268_pos	6571082	C15 H25 N O4	283.17764	10.744	Full match	No results	123195.6855	115511.4508	76553.0683	91257.81949	101221.3166	99397.07994	118182.1746	112783.7698	101273.5009	100863.2023	76858.07244	128642.27	140755.1114	91413.73153	159085.2027	78107.70928	140142.3523	87387.16828	127476.5297	68499.21464	180556.5712	176696.9941	137535.5679	98273.23594	190177.7612	169024.205	231446.2771	150865.0964	124174.0769	194734.0219	179750.9201	131656.768	102834.1969
Com_2295_pos	DL-Tryptophan	C11 H12 N2 O2	204.08968	5.765	Full match	Not the top hit	291884.8786	101040.6205	202969.7262	249743.5687	223974.6444	200937.4591	302063.4666	336734.622	242820.1736	188711.2902	166757.1363	270636.9727	347465.1641	232194.6087	465310.7512	227412.1604	441827.7061	147706.1053	347218.0757	177107.4421	212918.122	304727.2926	226806.4342	230661.7388	287028.4744	227002.2875	219876.3508	217543.8555	234800.1497	426385.0933	376307.8482	194129.2107	96432.51897
Com_1296_pos	Mitraphylline	C21 H24 N2 O4	368.1727	10.818	Full match	No results	182845.7968	187023.7111	158862.8427	183994.6734	209304.5896	182770.2017	220099.6692	210873.8346	186439.6704	205125.0962	117460.9215	223810.063	200218.7478	101075.3946	291642.8502	112451.4258	311848.4185	100379.9195	249756.4362	94532.69267	219451.4951	166620.3914	155336.8859	165082.1355	170129.1661	154055.5535	174617.6787	136103.0799	165864.4049	151810.9607	211412.1149	112722.2933	80754.0459
Com_3734_pos	3321	C8 H10 N2	134.08431	5.144	Full match	No results	219619.139	60004.96602	162745.2465	285773.936	225867.5167	174074.6642	289554.1288	394194.5268	235343.4583	117111.0563	61297.6893	100752.3399	172841.3054	81326.41213	179951.9427	129024.3137	267791.9986	63587.84092	188769.5689	163323.8842	135628.8525	213979.445	136294.0288	97422.48805	152080.7178	146300.6365	110848.1481	100317.6524	104969.8189	243155.8427	202482.9693	114276.5918	62022.18342
Com_4074_pos	2347	C8 H14 O2	142.09938	9.849	Full match	No results	97577.68399	101529.7513	124442.9699	108458.1342	98107.38427	84429.39468	78071.34434	94830.29717	84849.98918	66646.70751	88556.68852	74761.00063	72660.76525	90768.64436	74988.35158	86987.11575	90328.95224	98266.75977	60803.87664	99378.71112	101977.8016	101229.3069	82085.87286	108263.4605	114794.5633	113665.6813	115857.492	136519.3414	94336.2873	101490.8163	129900.2909	141793.0836	110047.3573
Com_2082_pos	Fructoselysine	C12 H24 N2 O7	308.15912	8.516	Full match	No results	114985.0623	131140.8998	86306.78095	111685.3972	100483.8021	87739.69696	89539.42365	86153.36448	82066.14766	118346.203	89030.01999	91347.91966	56254.83783	82092.75632	76215.92571	111598.4525	41980.35823	132909.0888	88641.3506	100129.521	108175.7263	114782.6845	112979.8056	168255.9483	128623.6884	184387.139	93502.17534	243290.3354	151999.8632	119245.2409	143134.1426	260610.5281	260310.3209
Com_1757_pos	Iproniazid	C9 H13 N3 O	179.10574	6.214	Full match	Invalid mass	37786.48167	47258.81555	41006.47344	46474.78908	37058.9529	53420.16909	44216.76503	56853.04335	42849.913	45844.44167	37523.65209	56693.60851	81407.28174	36544.8276	79650.30944	42447.72061	96977.80025	50913.79942	81838.8855	40349.02555	65341.61296	58230.66858	52025.7455	68281.18978	96309.0105	56476.14253	71548.1295	60598.31073	66401.87425	78433.30878	90536.76226	61831.51073	43319.58617
Com_5615_pos	(2E)-2-(4-Chlorophenyl)-3-phenyl-3-(2-pyridinyl)acrylonitrile	C20 H13 Cl N2	316.07708	11.032	Full match	Invalid mass	689779.5091	357071.6102	797389.6026	535064.5403	652383.8169	455959.5547	444643.9668	455937.8278	417968.3286	480746.8512	704443.9919	590317.1764	474366.886	746130.4439	437367.6202	796466.6443	568094.1928	768021.3779	395966.4585	857260.9056	295616.7915	526167.6642	607655.6518	302777.4976	341248.3353	358464.4179	394754.6584	458313.3729	552858.9906	516037.5305	507979.6002	680391.031	639718.7334
Com_456_pos	Sinapyl alcohol	C11 H14 O4	210.08899	9.195	Full match	Invalid mass	956604.4931	364407.4707	682953.5949	737242.9944	665032.2329	813082.7684	641485.5265	612887.6869	546005.1843	435790.067	168395.7156	272429.938	272267.1543	260883.0852	472172.7514	299572.9209	421474.6978	256712.7977	348796.9847	273786.2884	640443.8883	612208.9279	473483.6137	738276.5481	769392.3516	835724.8853	597830.7679	584380.1328	753759.1889	707686.5781	756009.7548	565219.2893	371753.1121
Com_819_pos	phenicarbazide	C7 H9 N3 O	151.07445	1.406	Full match	No results	149630.9228	129093.9962	111780.9829	79868.98266	161459.2894	126667.9128	186549.6056	151979.8627	178520.6192	111910.8425	180924.1494	113944.7124	114198.6452	76664.79024	132614.3711	84534.66538	68413.11997	126362.7904	96796.40416	104548.2659	114238.4145	112790.0733	124451.1039	110082.1589	137534.8655	110664.7615	142010.4371	94497.18605	107053.2852	102250.745	113471.8503	110231.0912	141648.5807
Com_1841_pos	Hydroxyprogesterone caproate	C27 H40 O4	428.2918	10.902	Full match	Full match	330027.9946	202898.376	424437.9338	382111.1109	480023.9447	339642.9067	253078.0104	240878.2605	136537.0613	202844.8974	59308.63753	98774.63769	89812.39452	68362.89499	100390.0452	58538.40291	144862.8041	65699.19108	115023.0353	82978.81045	142933.149	123875.1885	119276.4579	30523.53845	35434.89317	36866.85926	40213.81818	30024.53124	36198.17036	23335.33259	43476.64911	28047.38991	29702.096
Com_1719_pos	ISOXYL	C10 H17 N3 O2	211.1316	1.269	Full match	No results	695830.5229	563211.8095	711384.4273	358498.2387	441957.7268	518985.6465	729837.5658	511201.9003	664649.3682	302707.7624	539303.9805	532616.1536	359488.4465	590218.1017	595185.2448	272633.0223	362913.4047	493979.3408	281331.1234	300675.4818	407503.671	442181.8097	567350.2182	637686.6337	528872.0836	371304.8811	558966.9674	325697.3087	513551.3896	271431.1919	628520.8956	482784.6243	506429.1125
Com_1211_pos	N-[1-(4-Methoxy-2-oxo-2H-pyran-6-yl)-2-methylpropyl]acetamide	C12 H17 N O4	239.11284	10.114	No results	Invalid mass	372964.0384	357041.0351	1183899.064	331044.2964	587038.6414	237345.5871	307040.7745	320848.3947	368372.8153	374407.5728	1017915.649	331384.7549	230872.8328	922106.1013	213424.8154	949467.9322	236545.6728	1197911.548	221734.9014	943680.3745	498550.7114	731359.6249	847283.8865	668113.1363	579367.3399	768087.6985	490301.312	1274562.548	1502820.735	835633.3535	698015.9289	2290011.994	2559699.944
Com_3046_pos	Aleglitazar	C24 H23 N O5 S	437.12904	7.878	Full match	No results	455780.7423	140346.4008	420255.297	373369.9942	322660.3495	371393.9002	515954.429	558829.268	481687.0912	208785.9194	256767.1684	270818.2306	267405.2601	198616.5334	370822.684	271388.1067	381311.6204	207687.9232	323811.3578	278383.2548	240988.2505	302654.4097	259312.2943	188560.661	245596.2495	205053.3914	232886.4358	167382.0405	145059.3947	318102.547	225297.7197	189729.1439	117859.6173
Com_3085_pos	Acremoauxin A	C16 H21 N O6	323.13582	8.884	Full match	No results	36699.57557	62625.16736	41232.6828	62063.7854	53708.29598	58291.55474	47966.42878	71774.79079	70250.19735	53148.87073	47799.36121	95652.87005	104524.7603	38981.30603	131719.526	59389.72115	148581.9051	42984.93608	107336.9782	54216.08454	59497.58576	95038.09527	75834.80644	49060.63788	64526.48017	52739.5957	75817.08365	56328.54381	82536.89074	88505.92387	79336.48392	65569.75756	32315.88073
Com_4015_pos	286060413U	C5 H8 O3 S	148.01933	1.284	Full match	Invalid mass	1801190.976	1485893.924	1503824.891	2336477.25	1769180.385	1645124.882	2323929.331	2605540.663	3970971.838	1146029.445	3696300.595	2123096.528	2049559.388	1216613.554	1975649.265	1747926.994	1917755.293	1130327.455	1905157.55	1497321.357	2818829.624	1943153.3	1740170.476	2394353.301	2545662.439	1786491.425	2659678.845	1415087.327	2180991.088	1952543.582	2654473.865	1872215.12	1516279.204
Com_3730_pos	3360	C7 H10 O	110.07307	10.482	Full match	No results	400003.0942	209663.6507	339799.5188	397115.4095	357059.0563	509385.6585	432706.0615	388641.8367	406174.0966	206108.5293	179244.4949	447832.4758	474095.5714	173335.0194	381796.0357	166261.4204	430520.1338	131807.6969	436004.5897	130520.3943	424198.165	314765.8601	307182.651	293251.9595	339502.5205	211896.3007	324393.3529	255173.2372	376110.8453	461723.3815	360218.0656	262477.2262	200189.3039
Com_2039_pos	gamma-glutamyltyramine	C13 H18 N2 O4	266.12609	6.281	Full match	No results	157822.2722	120587.1082	229180.5704	210643.9568	245831.4265	161653.9786	145732.3645	183050.4522	152939.0127	139995.6646	128729.0771	137362.6291	145514.0615	100052.636	138644.1313	140855.7765	160837.4223	117132.9226	144880.4291	123689.9599	125622.1081	165760.2489	124736.0625	130933.853	153437.2619	142505.9556	146538.7275	150945.4045	112373.5207	130020.0924	136974.199	129341.6392	110037.3947
Com_2050_pos	gamma-Glu-Gly	C7 H12 N2 O5	204.07449	1.538	Full match	No results	152013.5755	174371.0523	175385.9027	302271.0837	317747.6458	171871.6797	175926.2572	333877.725	175763.5955	276454.0494	135356.1373	128332.8988	344393.7575	142778.6922	301805.7495	232423.162	318505.8876	160238.4235	236025.4532	256252.3267	213225.3076	276162.1873	168665.5598	211795.8194	308054.4034	283408.6387	171984.0497	122632.2763	167454.0297	247242.3258	308314.6904	143532.391	197927.4211
Com_817_pos	Phenmetrazine	C11 H15 N O	177.11534	10.7	Full match	No results	94681.46399	91703.62999	54646.125	81493.00463	67868.85257	82821.53215	83434.57973	60599.16257	80042.21375	77415.32617	63064.98909	126272.9776	78850.29262	46132.78106	117062.3089	72468.61036	102331.0644	61295.28125	97191.11916	48067.37913	70068.56817	76278.89407	92689.48318	76421.80921	90647.15228	96682.34679	81484.00889	72793.73246	90988.68248	120907.2944	92855.54998	73944.81781	52937.5793
Com_835_pos	phe-asn	C13 H17 N3 O4	279.12125	5.976	Full match	No results	2031383.646	1476140.353	1968582.552	2617744.052	2320980.911	2008408.175	1913203.735	2679900.47	1755864.173	1900536.396	1019351.309	1684967.093	1800720.526	1256525.961	2120370.91	1479731.75	2056755.8	1002968.889	1828292.218	1008543.684	1569478.478	1702507.845	1462837.589	1134826.841	392818.5806	1216373.605	1397422.976	1387893.657	971279.3873	1381523.456	1444931.455	966331.9162	746263.4032
Com_2630_pos	cifostodine	C9 H12 N3 O7 P	305.03984	1.336	Full match	No results	65816.43189	104084.748	76124.61213	66585.92508	88492.72464	120427.5798	137397.2541	107739.549	149653.029	79486.1122	204291.8778	86525.35703	75035.15492	120872.2774	110596.8532	149435.2124	85679.81391	235267.2819	79308.26584	222199.5605	98750.92668	151264.0485	129396.6201	117621.49	113955.7016	142748.3651	144161.797	153550.2256	161450.6183	127626.9872	131998.4734	217435.6984	96064.01436
Com_4143_pos	2,5-Dimethyl-4-ethoxy-3(2H)-furanone	C8 H12 O3	156.07851	6.874	Full match	No results	510539.3536	411596.1438	476314.3035	525763.2005	477901.5652	437766.436	410178.2748	419008.6094	427405.7148	420946.129	680039.8247	582296.4368	487963.7555	761410.7896	484810.2845	563342.1751	560054.7774	584499.5497	503288.959	763034.3263	649581.3542	564950.369	525003.5506	609056.3816	139354.5905	643905.9886	540964.2112	626489.9767	584796.7165	569420.5758	561104.5777	596929.1378	521596.9804
Com_3834_pos	2-Sulfanyl-1H-indole-3-carbaldehyde	C9 H7 N O S	177.02471	7.822	Full match	Invalid mass	133225.3733	91168.22871	135276.2339	128477.5318	131765.0736	118080.7848	92022.60075	93085.24196	71061.41087	128943.6245	114511.9431	122898.8021	110900.0317	177149.4051	99859.3487	215188.5185	100593.65	151852.4369	94329.86181	137353.5173	129036.6741	130766.3006	123253.086	157396.9235	132164.5403	155636.5377	160549.3964	180386.051	96563.78343	124180.7853	125371.4324	146415.3309	163722.6299
Com_302_pos	Threonylglutamine	C9 H17 N3 O5	247.11796	11.979	Full match	No results	156976.6742	184524.7116	218984.4547	245483.1641	234471.3301	190401.4543	247444.0028	301232.9878	295361.7008	214372.0923	90355.44429	65061.35688	76671.36253	53788.71708	84412.53559	65333.64215	97172.5041	69622.38145	75473.60818	56696.85736	101319.3992	151479.3638	147863.0508	85690.59022	73032.37187	105367.2828	83495.37355	150065.2316	181609.7957	161633.8768	132715.2182	193873.6147	162659.0272
Com_186_pos	TU5022000	C21 H28 O3	328.20306	10.099	Full match	No results	1391274.187	814042.9845	1430706.095	963158.6226	1062442.603	770048.5388	583754.5277	607801.008	641869.1127	572216.8687	263129.5722	323382.2347	203125.2316	284640.6314	253623.3113	243843.8269	437250.3883	331344.1173	294854.3766	388038.9111	537448.801	536684.869	433346.8017	192686.096	179262.0917	128499.252	146462.1351	169434.0913	165905.7149	186945.6891	176262.5936	152199.1572	123590.4318
Com_3497_pos	4-Imidazolemethanol	C4 H6 N2 O	98.04796	1.432	Full match	No results	445201.662	689152.9972	379158.5783	310420.609	405787.6045	425371.3431	492917.8133	568628.2217	537827.1768	405563.3605	421622.3327	602414.8246	439611.2198	225981.4405	536647.4178	254633.1559	391087.008	451054.2101	515909.3195	422979.1882	567758.8692	425477.8359	445052.5054	380177.0505	540633.9911	303460.0898	559223.758	277262.457	370675.4617	409309.3591	594930.2462	464354.6252	516366.3071
Com_161_pos	UNII:5Y5LZ9A0KV	C18 H24 N O2 S	318.15308	1.233	Full match	Invalid mass	4739718.779	2573655.898	3830285.155	1853094.052	1865302.606	5763869.47	1696838.329	3670387.028	1825519.513	3010939.568	2466670.801	1731307.373	3473432.979	1597556.841	3192469.709	2342607.593	2463620.745	2350351.387	3039814.027	1932368.522	4544094.592	3122207.371	2893341.875	3273750.348	782447.4114	2641512.797	2893535.904	2412615.775	1760275.076	2805405.521	2365884.403	2271601.894	3280659.949
Com_1266_pos	N-(1-{[Methyl(2-methyl-2-propanyl)carbamoyl]amino}ethyl)-alpha-asparagine	C12 H24 N4 O4	288.17911	1.405	Full match	No results	69428.39164	59820.66437	30383.54816	60182.70063	31104.96436	50757.16141	52391.85276	85232.87549	84829.17416	85074.04625	188892.4938	273857.7449	188627.5353	192531.607	249781.3919	291509.1723	193696.8854	202912.0501	258327.1267	102037.7463	73206.17369	93052.16542	116978.6526	87851.16448	78803.37935	48941.57575	97909.21518	114738.3473	104587.1707	95509.69542	140368.8404	77416.66935	138075.3752
Com_295_pos	TI1090000	C22 H34 O4	362.24455	15.007	Full match	No results	87201.06376	13990.35071	13163.32524	16900.16065	20475.0768	204181.3345	14715.43826	15286.3975	12980.06733	13497.44746	12976.63308	13556.04316	14818.59468	11118.19996	76402.31195	14899.97241	16294.72347	11416.4229	15078.35247	12610.1791	26579.2846	37312.21075	21410.58682	15315.21595	18897.11416	12447.75331	19174.98101	18590.54619	21652.00965	18833.3089	17729.91546	21386.84984	179403.6959
Com_805_pos	phenylamine	C6 H7 N	93.05783	6.195	Full match	No results	338392.3579	142989.3604	254244.155	421812.9222	311028.5765	449175.8192	514277.1444	537356.2221	440058.6781	175996.0225	141693.9203	191255.8229	315452.0303	162373.2257	284454.2179	190617.0586	338698.6511	136149.4577	344735.8501	194191.5162	216533.9954	296001.6609	272996.8989	186937.5238	213516.3859	217578.8518	206007.3934	181095.8423	187792.8574	338657.108	263012.6199	181192.2237	138228.2884
Com_2926_pos	Aspirin	C9 H8 O4	180.0421	11.609	Full match	Invalid mass	474099.5138	557892.6788	6053940.119	459176.2267	502976.3633	478119.6853	742363.1567	495740.4047	508615.3804	492453.7042	609277.3273	479109.3247	2374449.811	430521.7035	504492.203	462620.5652	583610.1081	421799.3471	838400.5352	530378.4575	1640150.359	1541572.467	1532382.87	634209.7027	576281.1987	579180.6803	563506.4266	11944247.49	9632749.495	7267267.11	515980.2551	564346.4621	484252.2147
Com_1534_pos	LU3453000	C4 H4 O2	84.02112	10.057	Full match	No results	379165.8107	443847.2338	418955.9627	424097.1793	424190.8093	531581.2792	578291.5285	494526.4089	471118.0267	562522.9481	641323.5094	761328.5973	726199.77	659318.7916	810796.0541	741088.4926	618429.937	640080.9725	719171.9496	561801.9697	750278.6689	582278.734	494794.3209	531220.736	774857.0924	534380.3791	542717.7218	668258.7847	387986.2454	478352.0598	647295.4082	440594.4457	433996.3639
Com_935_pos	ortho-Phthalaldehyde	C8 H6 O2	134.03668	6.394	Full match	No results	133884.8973	150086.616	419739.6811	207013.665	459843.998	122123.819	166810.0414	130151.2295	120951.0369	130027.9348	126814.16	155530.6659	141142.5654	120975.0228	160802.5107	137376.178	184887.7534	131996.1143	132502.6402	143600.3142	184185.669	178832.0674	151894.2766	138248.2054	143513.8512	137940.8172	143724.8992	155717.8784	158975.2752	164232.8107	145828.2425	162387.4385	137517.5915
Com_3770_pos	3',5'-Cyclic dAMP	C10 H12 N5 O5 P	313.05864	6.893	Full match	No results	67456.07028	103261.2787	76883.0043	73307.56254	85883.69635	78166.3607	78510.93228	63890.92878	73127.04828	88896.67132	94802.05672	136670.2888	129457.3271	104427.8485	95344.57966	116937.6564	156693.1179	96562.17679	139968.8911	126329.2189	115315.0267	89022.33332	99053.35373	95832.95308	105284.8971	110849.575	134352.2812	114091.154	135515.1728	130187.707	81309.45432	127405.2123	95651.41576
Com_1789_pos	Indole-3-acrylic acid	C11 H9 N O2	187.06323	9.031	Partial match	Full match	854644.6151	1157249.055	677126.9868	1144769.821	1085089.083	1320806.411	1317577.331	1246177.876	912579.0791	1079288.658	1037492.431	798025.9714	1073066.261	964102.7087	1325589.019	1179973.514	1255738.265	923274.1827	1034792.125	865220.5088	1119691.91	961005.9725	994045.8893	1518047.339	1298694.053	1285484.255	1467252.921	1422093.574	1299692.965	1025413.105	1212417.366	983126.7301	925600.2654
Com_3920_pos	2-Formylpyridine	C6 H5 N O	107.03704	8.57	Full match	No results	249511.8574	106607.2632	245815.262	238711.0459	229216.9913	213369.0507	292040.4759	260065.7134	214347.7883	133863.6497	128319.7402	144445.6427	144952.1082	125068.8596	231577.438	130734.6434	158114.5724	94576.15941	216922.5462	142243.4103	214337.9646	197286.032	191898.9969	215523.1504	256788.815	181544.405	208439.0451	151497.2042	148405.9051	238088.2228	178618.0114	149199.6186	135966.6891
Com_3223_pos	7,8-dihydro-8-oxoguanine	C5 H5 N5 O2	167.04421	1.371	Full match	No results	179543.7733	155389.7216	183688.6878	203434.0796	191927.1502	128578.8176	190458.794	222464.7272	224249.1283	195240.4777	156630.7929	90742.72863	121299.6107	126969.7175	126394.3438	143010.4322	94435.6327	113872.8328	96021.58913	140360.3867	127299.5453	167923.1757	151843.7759	55585.07751	64476.83931	62640.53108	81152.64509	69353.44856	78982.38542	75624.74478	62514.29714	77584.97619	97369.56335
Com_985_pos	NS1800000	C8 H9 N O4	183.05311	5.988	Full match	Invalid mass	1050836.407	675743.78	807478.789	1251338.446	1084123.515	1005168.365	1569696.115	1865438.986	1263206.872	1140176.817	789805.2412	2684949.708	1204504.064	936286.9979	1490243.216	990091.5328	1268209.162	806046.858	1229591.732	956255.985	1347937.118	1087446.52	950340.1203	963716.2744	1117076.84	944796.155	1209030.022	843022.7676	1054706.332	1688572.494	1501968.559	994527.9884	666034.9513
Com_420_pos	Stizolobic acid	C9 H9 N O6	227.04272	5.87	Full match	No results	7401706.844	5521042.359	5272897.898	7262679.375	7386895.673	6759031.797	8817925.671	10672097.48	8283245.188	7619928.618	3439739.307	7677634.623	8021447.213	3016267.413	9128833.314	4017683.212	10902734.01	2589091.743	8283354.511	3493366.926	6348442.583	7175465.534	6548946.342	4216444.474	4989242.936	4987187.648	5814277.973	5074342.429	5021537.688	7684327.101	6672145.501	4499313.745	2399745.034
Com_606_pos	QJ4750000	C10 H8 O2	160.05225	7.254	Full match	No results	75499.72143	104728.4527	85882.10136	74071.82557	88352.03313	78372.72887	93396.64596	111033.1872	109967.5553	76832.18029	207200.789	110009.5157	129911.6949	203101.2654	134847.6264	181964.8291	166454.8708	176273.5372	131348.856	176440.2352	143022.7924	152910.4781	157813.4833	110823.6396	137370.5817	131325.1529	157035.2514	144656.9635	109245.2326	172344.9158	133492.8679	233711.8558	111318.7273
Com_1557_pos	L-Pyroglutamic acid	C5 H7 N O3	129.0426	12.222	Full match	Full match	1817389.059	1861690.068	2409846.308	1732224.677	1837175.476	1670571.412	1684165.473	1942277.441	1916975.304	1789902.067	2194695.463	1728733.674	1495220.758	1995893.278	1429560.588	2001365.462	1729023.512	1927975.11	1422262.044	2034222.863	1431389.659	1588643.884	1622601.843	1197658.293	1172745.769	1361275.323	1081503.993	1342727.795	1426406.6	1332725.07	1343282.59	1780573.267	1368980.863
Com_1570_pos	lobendazole	C10 H11 N3 O2	205.08499	5.852	Full match	No results	40410.02291	48081.08249	34400.86038	38582.12565	44559.38602	42449.9633	50339.49083	71293.01132	53578.09378	54263.49548	37900.86695	50680.90559	68845.15591	32086.20471	83136.74631	42372.54217	85577.06542	39174.72932	69332.2614	38735.34172	43696.35552	61438.01876	46569.85972	56629.91915	59536.61818	63945.3617	57718.4619	51381.2009	59272.27531	93812.61395	82567.96377	48347.93428	27109.2824
Com_95_pos	Vitamin C	C6 H8 O6	176.03209	5.263	Full match	No results	210400.0237	136606.7653	4272820.109	818383.2765	3662731.908	128026.735	909537.2956	165360.1528	123842.5674	118904.61	79269.96026	48793.17338	50135.86087	81154.47753	63350.65936	89557.89395	74474.9286	61787.61994	60143.23765	119204.3225	385283.5591	454837.7859	259429.5781	115432.1978	110124.6716	141754.0952	103662.4204	190452.204	234255.5641	148730.5887	132370.6439	277809.6658	204988.4892
Com_176_pos	Tyrosol	C8 H10 O2	138.06801	7.312	Full match	No results	297793.2261	324639.0461	329967.9871	318775.6973	333457.5796	311887.1246	267288.4563	310678.3826	294279.7955	309489.8729	344791.3655	359390.503	360090.7767	375299.0143	396830.6027	454302.9222	314913.8323	401069.9257	256624.4378	508051.7466	422027.8515	421154.943	381051.573	453942.6367	515672.9642	500653.8608	501927.4332	544113.7193	449310.2911	323946.4587	430147.5927	477996.5873	438374.9085
Com_2997_pos	Ancymidol	C15 H16 N2 O2	256.12078	8.141	Full match	No results	169743.1494	31230.37353	104152.0033	118042.4068	101863.0236	174472.7577	381324.4781	356691.4038	222987.7777	80520.67578	34190.95979	53004.6463	70696.17702	54972.89786	97379.69571	62455.25028	97612.19245	37950.82075	121386.9993	79889.17913	95109.58184	109347.5699	91090.83111	77645.45614	93380.7424	63841.89411	46475.72494	38868.6536	82943.60568	124702.6295	108337.3702	82227.20087	45351.31237
Com_120_pos	Val-Ser	C8 H16 N2 O4	204.11083	1.378	Full match	No results	1282397.557	1198938.496	894022.3488	1334907.87	1191106.495	1165698.389	1068406.663	1377710.574	1932019.12	1371381.349	1509084.277	2246309.641	1894229.645	1124019.991	2614981.781	1116616.461	1112583.447	1036798.827	1699380.588	1538416.963	1813708.571	1349808.313	1388411.996	1977272.27	1529317.482	1621852.994	1571553.763	1227697.357	1605979.36	2037317.535	828820.9674	1476214.243	1255814.737
Com_4368_pos	1,5-DAN	C10 H10 N2	158.08433	6.243	Full match	No results	205608.2588	260701.3584	190371.7348	291703.862	234642.7136	245477.0199	327450.3815	282877.8133	242391.5092	275526.3474	146468.2115	200309.563	208649.9239	165072.5194	224283.3486	195000.4371	296605.9264	160141.6214	217467.4793	189162.5186	214767.4114	233515.1976	170945.8533	169347.0758	165340.3234	251323.0134	196511.4163	216313.1519	205860.264	277693.652	211133.7663	163293.4797	135495.0652
Com_931_pos	Osthol	C15 H16 O3	244.10944	10.462	Full match	No results	157918.6032	199852.7239	157948.1828	154926.8915	161346.8181	149820.2542	154229.5905	180307.1911	153375.2826	148021.4849	191465.4507	198019.4426	219847.1457	182198.5822	201923.7798	184452.8702	188519.8043	181873.1248	148484.1545	166275.7046	183186.086	181300.3392	190213.559	194391.5479	240214.5884	187467.0767	241116.1937	166618.3456	184097.5612	216410.5819	206681.0084	168077.2248	144548.2634
Com_706_pos	Probenecid	C13 H19 N O4 S	285.10284	11.369	Full match	No results	90170.66008	140341.4761	85059.25948	89145.17867	85144.42431	89302.13011	76170.11451	89437.0466	92916.40395	129093.9515	126729.6936	146660.1002	162478.9687	113830.3162	212313.557	147240.0225	198033.6052	137632.8755	134392.5255	102977.7519	121663.9997	113988.1125	136009.0326	149937.3466	111294.9555	130432.5227	147985.4091	137805.7908	109516.274	134855.9228	159296.9067	121352.5243	101659.355
Com_4217_pos	1-stearoyl-sn-glycero-3-phospho-1D-myo-inositol	C27 H53 O12 P	600.32655	6.707	Full match	No results	126129.6232	131046.4978	199641.8171	174858.1443	154008.7061	157233.2631	128262.3149	160702.8226	163897.095	141696.022	113789.4393	108215.0228	86559.45128	118485.4341	101771.6053	130997.3262	106050.8887	78827.21886	92036.59219	170273.6452	143985.2073	126067.135	101312.1436	106814.7352	108756.6835	101425.7323	110721.0943	127353.0095	109807.5197	90166.44096	96616.93219	111853.2043	100565.6138
Com_309_pos	Thiobenzamide S,S-dioxide	C7 H7 N O2 S	169.01978	6.461	Full match	No results	97082.7664	108945.84	80119.78844	76748.51515	125458.9479	102258.8331	107206.2086	125715.7938	126250.1413	135244.5114	91795.21835	129240.6615	161957.9308	78451.92629	167016.9951	99242.71344	187451.5659	73143.88226	152521.4659	99478.62724	101057.1244	133052.0538	120331.0146	97789.38817	121897.0396	120518.845	121706.8765	131377.6485	109915.7167	158788.0815	121617.0496	113304.3238	72657.32308
Com_3804_pos	3,4,13-Trimethyl-5-{[(2Z)-3-(methylsulfanyl)-2-propenoyl]oxy}-12-oxo-11,14-dioxatetracyclo[8.3.1.0~1,10~.0~3,8~]tetradec-2-yl (2E)-2-methyl-2-butenoate	C24 H32 O7 S	464.18883	6.606	Full match	No results	56852.94315	90689.332	68772.61955	84874.5749	92050.75225	66338.03196	73019.27302	71585.33326	65341.50265	118066.8932	60140.72342	68660.41157	76185.08118	64132.19591	69669.72262	62497.47655	87291.62755	64171.94005	74605.03936	88408.07992	64989.1283	85537.04978	58364.30331	54836.32428	62905.29517	102808.1955	78373.15081	119783.3961	80855.33344	87820.1608	71956.07119	100510.5024	59179.47836
Com_1213_pos	N-[(9-beta-D-ribofuranosylpurin-6-yl)carbamoyl]threonine	C15 H20 N6 O8	412.1335	10.339	Full match	No results	73778.29307	96740.80159	111469.1371	69796.99871	96808.18349	96806.74706	88264.30991	111990.0659	133455.9126	85964.59848	72099.82045	162323.7007	165240.9214	84231.85582	198230.7355	91029.39052	168851.4259	87272.18903	123968.8882	83284.02602	60808.32951	81888.39902	98897.79207	72235.0882	79891.9102	94000.15745	119669.0376	104214.389	96709.90964	102784.1334	116088.5846	90048.42477	81277.06125
Com_990_pos	n-Propyl GalIate	C10 H12 O5	212.06822	7.824	Full match	No results	799609.1518	221366.6956	696510.1755	636736.6578	728040.5274	530198.398	394988.4656	391255.3915	395251.8516	337693.9223	475345.5127	335690.6025	212564.9868	645572.2631	255613.8966	751539.4736	360742.59	700237.4005	262166.2127	888808.3639	390286.1892	546789.4728	508964.6277	494876.3746	473663.143	463117.66	385279.2558	645310.6908	503779.9596	426154.895	474080.6028	772984.2908	640634.2086
Com_5479_pos	(6Z)-1,7-Diphenyl-6-hepten-3-ol	C19 H22 O	266.16646	10.094	Full match	No results	197670.21	142450.3555	238730.4045	135321.1429	204510.4233	117143.5352	128996.9639	100352.4312	119817.2538	94433.15679	74338.73637	87296.5399	74748.83288	73204.95361	62618.30425	64697.32459	66325.87426	67677.14351	46847.56225	78406.47996	113512.4015	94360.60042	98803.78201	57416.61584	40153.5733	38777.3421	39888.83038	46652.11699	39764.88087	46163.30551	45790.41495	30682.71229	32107.81279
Com_2349_pos	Dinoseb	C10 H12 N2 O5	240.07431	6.283	Full match	No results	61307.08441	80812.06951	72638.97714	76098.97558	92694.29329	68998.12186	87640.00824	90980.19628	70667.42128	97374.60944	73404.71792	76067.9243	78489.43719	82160.98123	83469.52098	86605.43445	79401.80519	72940.76485	85598.53418	89905.10475	95364.56016	110077.4197	74515.84969	87461.61485	145483.045	145219.2276	133841.774	125848.643	103484.6063	107454.1128	117493.9135	137959.2582	83918.06307
Com_552_pos	robustine	C12 H9 N O3	215.05889	5.95	Full match	No results	45607.11159	58296.05955	65530.92524	59495.6181	73833.79788	47026.73548	51271.81651	46985.70211	36426.44186	75643.05682	86633.89517	64194.85068	56851.75037	90895.82633	83724.38701	90705.23481	101388.9603	89209.7404	71244.40161	123577.2569	82389.50281	96302.46467	85028.58848	114842.9815	103414.4977	110578.5595	110504.0384	167366.9333	167566.2314	137267.0771	116461.0133	288846.3733	148176.6191
Com_1970_pos	Gly-Ser	C5 H10 N2 O4	162.06387	1.247	Full match	No results	301522.5068	214298.6936	125251.5646	302983.913	238515.8196	339307.5158	279881.4394	321875.6117	403541.5193	270634.9198	204961.6668	291515.2232	400034.7784	154230.7136	282344.8504	164064.1259	273745.7872	210087.8583	316653.6826	149798.5157	190770.99	256121.9079	273006.7166	212861.6039	232876.1365	208609.4413	252978.1624	212523.8543	247638.5809	251039.4619	249376.5684	147554.6959	148369.9302
Com_922_pos	oxiracetam	C6 H10 N2 O3	158.06911	1.686	Full match	Invalid mass	6099405.897	2754512.571	7654274.051	5448271.459	4592558.037	5399743.303	3947758.192	2001061.71	5374115.488	3874997.272	3553276.312	7037514.554	3789661.669	7810239.707	7309971.937	6187342.8	8052167.298	3362579.645	3685389.747	6621655.883	7601307.361	6815548.203	6026015.634	5730653.816	6867744.221	7400354.303	5907469.64	4896374.995	5515871.42	2707468.575	4549189.713	4448773.578	5734241.288
Com_2705_pos	caespitol	C15 H25 Br2 Cl O2	429.99127	1.196	Full match	No results	18800.06766	19106.33569	14025.62953	39466.28884	34459.25959	28743.674	39170.62306	35289.14838	36633.65269	24007.50914	22485.56339	23822.49052	28666.61326	20840.7223	28451.06023	13676.5878	20364.06228	14841.18852	33294.80642	27262.10571	28888.99754	26016.57454	29015.99655	23288.62344	35604.99934	23659.96795	20453.91882	27981.8277	28187.43893	28793.94106	23131.36051	22479.913	19525.82807
Com_1075_pos	nicotianamine	C12 H21 N3 O6	303.14241	1.246	Full match	No results	150276.3982	70246.45488	91530.18834	126247.5116	66956.63389	70371.30847	70423.40158	55932.75311	52085.59496	79871.22594	47347.2425	29997.86638	52960.19837	41783.18571	51169.58687	36164.94944	41748.13825	50280.61234	39494.69878	45271.64846	47706.65019	64070.7501	51347.71041	36030.02467	42689.57093	49158.15278	46325.93963	39046.05541	64959.81778	48094.82113	36838.01077	32880.99416	36643.30644
Com_3487_pos	4'-Methoxy-3-morpholino-propiophenone	C14 H19 N O3	249.13603	8.743	Full match	No results	119318.2226	211029.2551	96953.03353	145994.801	113428.6907	151953.0417	133174.193	133691.0069	121580.3973	176110.6878	141222.2274	188577.4773	264083.3654	187606.6696	349610.6426	180446.1834	269721.3735	132585.7436	269005.3179	142295.9749	160727.4249	180360.2938	170678.8047	198682.4459	196117.2821	138722.8232	238124.3009	204299.6325	191613.0192	219737.166	244380.2251	165879.9754	135543.6638
Com_4076_pos	2271703	C10 H17 N O5	231.11028	1.789	Full match	No results	41221.32707	18782.25837	86197.63993	87846.4014	76855.49181	48250.62136	40532.33229	45293.00563	28990.01454	48667.18541	37858.4142	36200.9996	26285.01922	58396.14127	28078.99836	72488.16645	32169.82962	37513.22869	27721.75351	49060.31818	57970.11782	78634.75789	46193.25419	106746.13	86393.0172	115787.0765	54917.69193	101068.8351	169633.7271	319187.2323	90329.04431	216929.9517	101961.0451
Com_252_pos	Traumatic Acid	C12 H20 O4	228.13583	8.974	Full match	Invalid mass	5107719.093	2680597.715	4034282.503	4249242.495	3860133.1	3474384.166	3005153.707	2637033.43	2526299.072	3115021.432	2483150.45	2677133.999	2712548.057	3228121.992	3084292.086	3392071.082	2713692.93	3176303.163	2835622.774	2796671.793	3912834.444	3339924.162	2980676.707	3534595.831	3575459.06	4032199.782	2900957.785	3701495.182	4015400.293	2884626.377	3629257.713	4475622.118	4322633.258
Com_4200_pos	2-(2,4-Dihydroxyphenyl)-5,7-dihydroxy-3,8-bis(3-methyl-2-buten-1-yl)-4H-chromen-4-one	C25 H26 O6	422.17113	8.267	Full match	No results	28029.90095	29638.43568	35304.07062	38121.34459	29784.29923	40175.18344	37261.65751	40532.77191	71444.70289	53305.79269	78994.67342	90252.50495	101966.9814	95934.71067	49500.24936	91286.73374	113398.1582	105376.2681	76770.6944	130246.7623	95216.27444	83879.8221	59697.31387	126494.1505	71019.92276	146615.1002	60828.45233	119161.4616	148781.028	168728.345	186488.2704	216554.334	125981.5896
Com_1985_pos	Glycylglutamine	C7 H13 N3 O4	203.09047	1.239	Full match	No results	163839.5107	66220.80646	76932.44746	139281.0114	112178.3947	119798.9348	96756.47462	128956.4257	131161.4591	130785.6182	80129.78837	95370.2393	108367.6086	82027.30083	70667.86919	108440.5213	57605.43064	40956.44685	59978.50804	86539.90763	78317.6624	112713.3291	88721.1404	101647.5845	72662.17871	105762.6477	68945.27271	84154.82899	67569.19218	97080.26041	60746.24717	84946.92388	67635.9202
Com_1009_pos	Norethisterone acetate	C22 H28 O3	340.20296	11.596	Full match	No results	639328.4327	504678.8561	904052.7186	598511.5718	525891.6789	564649.4974	490399.7009	360969.5165	373167.099	423142.7959	112053.1033	168065.8792	138343.1043	130090.6195	117563.9881	137673.9026	202325.9706	144444.2242	128001.4088	166037.0241	286141.8404	285482.6185	258240.2282	48031.11577	69171.61161	31963.17601	24468.75602	47279.48959	37781.89553	48660.04167	51919.32273	30150.53276	34099.18218
Com_5587_pos	(2R)-DIMBOA glucoside	C15 H19 N O10	373.10003	7.213	Full match	No results	283806.7326	566741.4243	234587.1164	254227.2938	271426.9259	279306.5988	292792.4185	339805.8096	246503.2628	482309.6228	227539.3198	354710.8968	273139.1908	234068.5921	379583.9377	335757.8831	258854.1195	229844.8301	215473.616	224236.7878	314340.4193	245565.8809	315640.409	427708.3648	490336.8787	339847.2395	430061.0887	461939.5034	336523.2437	428512.9114	394105.8627	340491.1514	346480.2253
Com_403_pos	Succinyladenosine	C14 H17 N5 O8	383.10687	6.291	Full match	Invalid mass	7292024.616	5063005.722	10984036.12	7698574.732	9041742.547	6125441.593	5103701.995	5787418.598	4634387.75	6241481.017	4959410.979	3829756.08	4107631.776	5448541.881	3581039.003	5346309.817	4527010.816	4759327.896	2951100.978	6619323.016	4081111.862	5743766.554	4747482.569	3031153.789	3487225.773	3888011.91	3251055.473	4701523.607	3802105.988	2572015.878	3903100.26	5441110.39	4550035.094
Com_2467_pos	decanoylcarnitine	C17 H33 N O4	315.24022	11.183	Full match	No results	49785.99686	18134.35889	154028.0607	53258.44867	214619.2599	19929.28551	21811.07283	13997.07248	23372.48357	24288.85603	30457.76756	30864.05848	19000.24583	41451.07043	25489.88167	46559.93212	32789.30051	73648.81454	19387.65664	49631.02024	56168.92906	36520.2905	52197.37214	32668.88241	34348.81638	49984.36152	21918.97167	40317.03165	45978.08986	40303.29864	36575.70842	78544.16429	57684.80597
Com_2424_pos	Dibenzothiophene	C12 H8 S	184.03463	2.661	Full match	No results	372378.1815	446282.0275	508190.6884	576669.084	676093.625	456922.4987	234274.4521	615314.0684	459358.8198	905817.0268	491517.3789	746914.5098	799246.8009	629254.8214	581376.6119	698481.1186	1285881.975	586843.3077	833824.5826	738671.6419	476868.4327	704789.8577	583820.2049	397850.1106	337826.5403	518529.5647	538854.8636	585841.221	646847.5291	878578.8912	409695.1229	620576.4557	325868.8145
Com_3806_pos	3,3'-(3,8,13,17-Tetramethyl-7,12-divinyl-2,3,6,7,8,11,12,13,14,17,22,24-dodecahydroporphyrin-2,18-diyl)dipropanoic acid	C34 H46 N4 O4	574.34966	14.9	Full match	No results	81448.06382	79276.41354	105354.1518	95384.99325	112667.57	101374.3052	108629.495	85988.99889	74776.45798	81278.34353	31726.09273	55562.19481	60501.09067	39164.41344	47594.01562	30365.43586	83673.80419	32478.75162	59252.76877	39588.93094	40184.40225	46023.57383	51899.47279	10762.37119	23420.48143	13059.45203	13178.01321	11660.6166	17103.79084	16686.6095	19913.53333	13539.2897	7205.042192
Com_584_pos	QV1MVO1R	C10 H11 N O4	209.06863	7.461	Full match	No results	4127517.579	3489253.188	3291325.07	4214984.217	3832502.734	3033017.615	2341905.354	2619114.344	1908890.748	2506933.517	1291720.964	1987406.474	1784182.849	1931209.314	1928598.415	1963720.251	2171807.84	1415080.637	1678590.878	1949482.929	1875629.466	1979877.156	2062635.727	1018485.893	1328128.258	1271082.699	1439988.857	1500108.509	1403294.266	1276929.673	1378575.031	1422526.712	1076755.293
Com_3650_pos	3-Indoleacetonitrile	C10 H8 N2	156.06866	8.04	Partial match	Full match	3748321.741	3203150.203	3631139.907	3859261.271	3554229.886	3583331.802	4256413.448	4559850.621	4187983.395	3229227.561	3179874.957	4570813.119	4487557.753	3770666.29	4995342.302	3732024.513	5311906.154	3172347.364	4834098.82	3379972.503	4168498.829	4167688.38	3865867.6	4093082.832	5116787.573	4106010.515	4893186.633	4117697.505	3868565.26	5065171.916	4616925.41	3753378.547	3236703.85
Com_3370_pos	5-Chloro THJ 018	C23 H21 Cl N2 O	376.13726	8.104	No match	Invalid mass	2715103.816	12326336.73	9496881.695	2892508.345	7031634.669	7014179.116	4447933.312	3039859.654	7599700.599	3631112.73	6382978.835	6556419.122	8578351.688	4642214.8	7849670.874	6040329.041	12909076.37	7157181.303	8531742.078	15424088.82	9121812.464	9423497.454	8658682.485	11246212.27	11243533.8	14697054.86	7464051.79	14141152.12	14951972.01	12605179.83	11079977.85	20722532.06	17259664.95
Com_1656_pos	L-ACETYLTRYPTOPHAN	C13 H14 N2 O3	246.10001	7.178	Full match	No results	211257.2549	156238.1322	213780.1847	273946.4737	168616.0613	198704.9396	233036.741	226191.7532	222393.424	165079.7098	126481.2615	202008.5738	158116.4553	194679.5802	226534.0261	155694.6112	229754.6802	138016.461	190912.3477	148885.3071	179025.9417	264062.4168	174430.2536	152711.1808	170404.0554	186952.7635	177027.4983	161776.385	187708.782	125175.8029	200743.4313	197258.0019	173895.7605
Com_2130_pos	Fenpropimorph	C20 H33 N O	303.25295	15.01	No results	Invalid mass	7864578.726	1536446.888	2618265.75	6221184.197	9095668.409	2252725.033	2670633.086	3110242.438	1348147.839	1504278.718	1640060.725	2200144.139	4025619.183	1498591.604	1579012.223	3979005.615	2212048.215	1484241.811	3402918.404	2444816.24	2694655.289	3735176.192	4228018.018	2695735.997	2370460.305	1527587.034	5147400.753	6425903.191	8341022.535	5926616.965	4958496.432	7507861.638	9257485.166
Com_3891_pos	2-Isocapryloyl-3R-hydroxymethyl-gamma-butyrolactone	C13 H22 O4	242.15131	10.504	Full match	No results	152928.2588	210588.549	178491.9066	196681.1365	200932.3354	178553.1771	180168.6321	244107.3673	214614.7267	250903.1698	152944.1203	226724.7785	195028.6167	155820.2703	244929.499	189636.8184	109580.8832	128891.2667	211162.8017	183354.977	233338.7429	135251.3135	206757.268	214275.1508	189889.6492	204175.6834	104748.751	213958.0714	159893.7817	214027.1801	202493.5631	200679.2839	173833.0932
Com_2598_pos	Clozapine	C18 H19 Cl N4	326.12915	6.067	Full match	No results	78334.29074	37035.34651	86968.53913	97323.90782	93886.80626	87745.27397	82627.44359	78024.01209	74260.88687	134270.9926	138348.0294	71942.98938	98232.25273	192656.9391	91435.50172	234547.367	74758.46463	178777.1298	60151.96945	250258.7409	102384.6659	140895.6824	102285.3633	140543.6203	193281.3024	186578.8801	134138.1431	196553.8782	163517.8591	96807.7499	119937.4302	287449.6935	163281.5617
Com_5639_pos	(1R)-1,5-Anhydro-6-deoxy-1-(1-hydroxy-10,12-dimethoxy-6-oxo-8-vinyl-6H-dibenzo[c,h]chromen-4-yl)-D-galactitol	C27 H26 O9	494.15985	11.599	Full match	No results	235180.6091	321410.3611	255434.4939	234646.0918	337237.5495	264259.4572	262198.1786	195170.4869	251467.5821	235231.569	103455.149	102174.0439	114348.6297	118410.8712	81126.15753	78405.53416	118233.4388	106052.2788	94674.41207	132973.2629	137940.5716	216951.4352	129246.2083	43664.72255	38946.08269	25844.02147	37742.51327	22438.01115	23462.68203	34124.55887	36423.8857	23388.56132	27681.66056
Com_5510_pos	(3S,8aS)-3-(4-Hydroxybenzyl)hexahydropyrrolo[1,2-a]pyrazine-1,4-dione	C14 H16 N2 O3	260.11553	7.069	Full match	No results	319553.1232	331384.8034	414396.5994	218926.8281	462603.4977	359604.4539	348725.6375	350569.569	315122.4928	258915.0294	213647.0182	426891.6535	488175.5888	222520.6937	356036.8395	262301.6627	475878.1565	239430.7696	440533.7127	209133.8568	403152.8134	330425.7427	296844.5147	353138.9454	405228.0237	303036.4086	394999.5579	189523.1954	511415.4434	487649.4075	444875.1463	282224.991	203897.8
Com_4149_pos	2,5-Diamino-6-hydroxy-4-(5-phosphoribosylamino)pyrimidine	C9 H16 N5 O8 P	353.07386	8.799	Full match	No results	104458.6517	44305.68945	118946.4002	96100.13106	94021.09861	90672.81962	63973.38363	72438.35195	67970.31357	67573.59862	215787.4325	222142.9817	206266.5595	428227.5107	186664.0885	463352.019	192140.9242	360262.988	184244.7998	271537.5833	174612.3049	191986.0042	174444.9378	210997.2095	189302.4456	189486.0926	230374.7729	277557.214	163249.7876	188102.267	215577.503	212683.4172	208164.9507
Com_4344_pos	11322209	C15 H15 Cl N6	314.10518	4.848	Full match	No results	273166.1951	93102.30385	697464.7374	454754.0712	477075.1659	165910.1292	171748.6833	222799.9761	134834.7625	317685.2449	132088.8313	96998.08876	203411.0752	405065.8118	142511.5209	542571.5768	138846.4519	284226.5272	156376.1595	368101.0862	232828.8253	388893.0716	279596.4622	435663.6573	363731.1058	452412.8446	322129.5784	521859.5042	307412.8226	403223.5078	290522.987	679434.2653	526210.137
Com_702_pos	Profenofos	C11 H15 Br Cl O3 P S	371.93605	0.997	Full match	No results	125809.9473	103525.0745	29975.67408	49703.3695	17378.7076	37275.59828	32019.62565	97949.64738	39419.92141	144107.2848	134202.7844	107676.3815	125473.9306	354730.4256	51084.04036	348288.1829	32582.14214	249900.9733	53782.589	166309.168	125235.2533	121246.8419	123921.9703	201166.0251	133276.9294	109525.211	140952.4656	203415.6583	42640.08718	60071.90546	79811.08382	161651.5171	300783.1216
Com_3558_pos	4-[(2R)-2-(Aminomethyl)-2-(hydroxymethyl)-5-oxo-1-pyrrolidinyl]-3-(3-pentanylamino)benzoic acid	C18 H27 N3 O4	349.19948	8.779	Full match	No results	109851.3513	35307.56646	129634.992	93481.95793	97821.54724	67795.0259	53810.58657	59710.58234	34728.75118	39184.44112	14255.51575	30040.59542	27820.01995	24517.44525	25156.02873	19274.00897	25378.18217	13649.05405	29886.78868	11637.29895	39673.62703	48648.36235	42439.25586	14751.16049	16093.51668	8187.886393	21971.47778	20272.08991	17766.86198	14101.33937	22076.63145	15220.83763	16669.53074
Com_4395_pos	1,2-Dimethoxy-13-methyl[1,3]benzodioxolo[5,6-c]phenanthridine	C21 H17 N O4	347.1143	5.978	Full match	No results	98297.48816	136309.6866	109935.021	166915.5393	196776.0615	107099.9535	128190.7445	156315.4902	97120.86906	248231.9997	134797.2436	161568.3509	150793.6975	206650.6724	151301.5979	176538.9124	204589.2323	135905.602	128471.9208	247508.8471	161765.2649	179410.3087	165069.7655	199967.9444	198004.2991	333046.0531	237125.1586	285188.9635	198353.6851	274950.9122	185316.1222	353892.67	204603.0833
Com_1472_pos	mefexamide	C15 H24 N2 O3	280.178	9.708	Full match	No results	575598.0695	279093.9491	453581.3892	412401.2236	471174.5822	454207.3778	497039.1489	611713.2415	465155.6278	384640.5196	203428.2013	631361.0624	415005.3358	282356.2881	541345.4689	283601.726	301403.1696	263031.1131	475533.2821	224643.3717	323323.2686	364655.3372	370661.7354	356300.2571	381513.3321	323991.282	409685.012	374236.7401	327427.0721	389721.8668	392482.8816	285502.1805	235500.6249
Com_5613_pos	(2E)-3-(3,4-Dimethoxyphenyl)acrylic acid	C11 H12 O4	208.07336	6.776	Full match	No results	109289.5715	99130.89048	92101.71989	114443.4181	97963.18331	109052.1438	115094.2467	128249.2249	109444.4996	107323.3937	75717.91518	116983.1968	144792.2138	62732.58447	134950.3498	96638.84825	149374.0664	83031.91132	137983.8285	85118.10913	133915.2298	144379.6606	113563.3756	181980.6022	194572.1689	157420.5008	184063.2297	149917.3503	173861.4311	225124.981	206679.9007	161725.7221	110073.2664
Com_4234_pos	1-O-vanilloyl-beta-D-glucose	C14 H18 O9	330.09433	7.787	Full match	No results	79664.64386	100364.3895	59527.80067	72228.7174	98944.34266	89050.66811	90397.11816	123647.3446	113144.2035	123135.1149	34565.61085	99039.70915	97519.99181	26301.22884	103225.5852	23044.65851	119701.3186	22880.23654	68812.44735	27902.85333	82658.33315	66113.67404	68826.66357	58724.09672	50199.61356	45897.86118	72667.3001	49391.16601	87530.14857	111005.6757	23469.10805	52592.77689	38481.0205
Com_1449_pos	Metalaxyl	C15 H21 N O4	279.14631	7.014	Full match	No results	119567.3154	70280.23845	224463.6528	135117.5561	183348.1099	121319.4656	128104.6526	77196.65347	94693.04999	47777.75346	54774.01621	57867.08265	49548.66803	38592.17144	53181.32827	43735.72921	45973.93388	40242.1653	68820.30354	46570.37928	59564.36295	73275.3163	79600.82108	27966.58486	28840.5311	29535.51987	40371.00403	33525.02832	49120.31286	41516.55426	32386.25406	34888.24316	29319.59348
Com_773_pos	Phthalin	C20 H16 O4	320.10335	6.783	Full match	No results	435346.4789	453794.7291	599142.8267	495425.5872	552238.5757	366135.4587	393041.6744	427627.7301	337747.7281	544291.1563	215025.1875	204013.4729	183477.7611	306689.8612	254338.2634	293178.1872	265674.1972	270614.8464	211655.0642	328643.8702	327448.2242	341848.0958	326846.9591	305838.1091	296819.3984	289819.9913	255299.8737	237622.538	284712.3342	262752.7092	259683.7394	371965.3133	264265.7478
Com_1941_pos	Guvacoline	C7 H11 N O2	141.07894	1.258	Not the top hit	Full match	402990.559	364100.9763	341847.9501	373079.5443	416484.9043	347790.8485	467245.1608	363475.0417	447675.2259	387465.4335	434769.2509	369399.7408	377613.4651	483621.9372	353002.2903	351718.9791	370439.0063	397116.3336	388507.0469	411202.8606	369270.1562	403716.9262	375948.8089	446190.1128	549881.4807	433119.2929	580750.1062	390952.5471	439734.5723	448895.0942	513881.4125	501403.7606	598827.6236
Com_1054_pos	Nitrendipine	C18 H20 N2 O6	360.13131	8.941	Full match	No results	90165.74374	63694.67644	115670.5495	83355.68006	74008.3367	43165.3366	48103.37489	48291.45349	50041.24333	71712.79796	81567.62111	100779.0064	49389.61126	71651.97345	53132.04404	83101.83594	68712.08245	62448.45222	68424.02935	91395.04095	78713.35712	72320.89061	68056.28051	112108.3072	114405.4497	83520.55928	80526.15542	106712.3157	82443.11891	59188.15873	62913.34425	108790.7897	75666.8395
Com_4133_pos	2,6-Dideoxy-3-O-methyl-L-arabino-hexopyranose	C7 H14 O4	162.08914	5.627	Full match	Invalid mass	728265.1991	669565.0875	799211.7834	841235.0326	590088.9673	585567.0834	554829.321	728233.1237	561154.6709	701595.8655	1451777.06	740883.3833	579714.4245	1718418.185	626389.8386	1826501.117	842039.4505	1276132.822	558386.3468	1401070.275	619306.5995	726282.7934	657122.6361	535699.4869	578302.5221	577109.1099	630804.5876	693438.763	617072.9906	555372.7921	528961.949	718504.0636	579342.3248
Com_2329_pos	DL-Atenolol	C14 H22 N2 O3	266.16238	7.415	Full match	No results	186232.9962	133870.3783	148544.7252	199267.4754	151485.1749	183932.8896	162462.2017	225900.1103	186767.8496	152424.6851	124233.3216	173859.5685	134929.1629	100811.5579	205788.0506	149611.2764	170303.8805	107871.1472	167566.8734	123398.2813	107167.6477	172453.509	154965.6584	162819.2388	144671.3361	195658.6947	175350.0065	150565.9253	135150.5065	154867.8666	139614.2542	125198.4544	114286.7595
Com_2939_pos	asn-ser	C7 H13 N3 O5	219.08514	1.252	Full match	Invalid mass	624664.0242	611263.6055	444885.8578	674501.7581	425107.8921	421801.8397	507144.0435	732083.236	500446.5207	697918.7436	552385.5018	511617.4732	612998.7588	570054.1588	482014.2532	500560.8684	342615.3751	453735.3959	460792.2317	467391.9007	456254.8825	591719.692	478887.5074	622155.4255	668738.4974	520289.9016	636854.9856	534292.5071	599184.0387	582216.0602	530936.5894	642628.2996	489579.8372
Com_3325_pos	5-Methoxytryptamine	C11 H14 N2 O	190.11045	8.277	Full match	No results	2085004.997	445361.2606	1693949.067	2362086.12	1483723.472	1916836.489	2582941.832	2421830.273	2431520.393	785372.7352	622744.5143	1001546.642	1529396.931	552765.8002	1689986.798	844810.9517	1901371.118	504922.196	2016020.916	711694.1251	1484768.878	1428225.153	1429674.569	1119350.701	1602706.425	1228447.297	1543636.644	918677.975	1152877.986	2389026.252	1963717.694	884862.4599	540799.9744
Com_812_pos	Phenylacetylglycine	C10 H11 N O3	193.07373	8.096	Partial match	Full match	257690530.7	399584982.3	327219287.1	288264362.9	281734181	277609247.6	324993178	301631111.4	402207381.7	304140856.3	528075244.9	430373855.8	395820171	561749685.5	431620125.9	516291895.6	469424516.1	495884811.5	451286955	535909239.8	394689788.7	499355213.3	369874673.6	347782010.8	422371181.5	342802009	350101049	367929850.8	479134378.3	437643052.4	345224353	499384054.1	436712374.4
Com_1996_pos	Glycine	C2 H5 N O2	75.032	9.321	Full match	No results	1261775.922	725194.43	2188745.249	1297126.108	1369408.032	786495.7636	846899.8541	856958.3806	765094.1403	835143.1147	782531.7785	645380.573	595272.4198	789762.084	557387.4054	949834.0259	673173.7825	1053690.268	495597.669	886491.3898	1095763.628	1085378.917	1097619.683	1371303.055	1281477.001	1519124.609	1039568.565	1659531.313	1552803.555	1542454.338	1294280.823	2557452.414	2160721.376
Com_2794_pos	Bisoprolol	C18 H31 N O4	325.22451	12.115	Full match	Partial match	207308.4608	275066.5325	203916.2545	270696.1956	252891.0839	252747.756	237710.9001	248867.9033	243481.7185	224730.9653	148338.142	244700.4637	287710.6683	193890.7254	276272.5427	166939.6989	237557.6531	144971.6439	297000.1602	152169.0478	186993.7522	235934.5479	147464.1442	221695.0774	255188.5989	218281.3445	260064.683	255656.4558	201366.4189	225609.1504	258541.9138	172597.4102	143617.805
Com_1707_pos	justicidin B	C21 H16 O6	364.09364	9.552	Full match	No results	336198.9819	322752.6406	207142.6234	287817.6772	286651.9714	418865.7101	356476.3474	416822.5834	434538.4829	355296.9652	311899.4014	426784.0228	390479.0329	489142.457	347648.8843	392528.4354	462049.6432	366233.3374	529109.7324	180626.25	399378.4417	481056.8149	424483.3489	521603.6631	595284.8129	575022.7526	519327.4486	702213.3704	242459.8302	521342.8915	653619.1366	378618.77	558191.8753
Com_4340_pos	11644658	C20 H28 Cl N3 O2	377.18629	8.493	Full match	No results	222774.0126	128176.4559	179804.9388	223096.4429	238802.1444	186926.6336	203944.7274	168169.2676	150553.7308	152414.8675	143189.7262	272726.2839	218101.745	201669.4448	257793.7355	248605.9578	228637.6429	201765.0275	217085.0718	203833.3905	226215.0023	226920.0359	211031.4884	279837.7271	210672.366	269815.2977	233767.3053	196724.9058	258699.1987	247165.4216	273089.3051	197469.102	130112.6749
Com_1526_pos	Lycocernuine	C16 H26 N2 O2	278.19877	8.697	Full match	No results	123479.0993	56211.34853	94738.54263	85550.74229	94794.8055	105710.1374	103942.1155	143606.0922	117580.2937	88075.44389	75007.76242	100875.9367	101666.7226	112891.5966	135111.9696	96775.95974	95441.79902	90615.50267	95361.88718	73906.07938	83403.8498	103215.3439	90104.02781	97565.88383	81499.42492	82176.45812	79525.57158	92320.63915	86973.08436	76473.33225	95558.03962	105795.1313	106195.5621
Com_679_pos	Pronilin	C21 H29 Cl O6 S	444.13884	11.491	Full match	No results	185832.3195	183926.7263	208325.8773	191881.2566	196246.1157	227080.2732	233672.0427	255251.4512	220087.0892	202151.4058	216182.0927	304354.1445	300626.3683	225457.5838	337404.8637	251903.8368	271654.9516	220692.8703	250342.3836	236443.5407	146121.9519	201590.3356	232899.7542	166737.161	242380.0708	193219.1904	192400.6256	203131.5042	192714.4869	218395.6777	260508.6174	228643.3649	160738.879
Com_2816_pos	BHA	C11 H16 O2	180.1149	11.39	Full match	No results	811274.3518	719988.538	715069.8451	907785.9853	899545.169	870211.1534	1155547.18	930074.8706	949952.5296	826198.5067	729299.7049	1833782.209	1565617.745	686711.4559	1966842.583	837940.7606	1708300.26	726165.659	1816991.926	721026.1074	812692.6272	1004559.65	1109755.282	646161.5	1041908.149	1036896.061	1243147.377	1001871.458	1211411.178	1286130.154	1209918.758	861155.8184	628026.1104
Com_5445_pos	(Z)-3-butylidenephthalide	C12 H12 O2	188.08358	7.206	Full match	No results	80971.90738	107218.965	69939.54116	81302.44981	81943.40737	119081.9108	94441.3227	80858.09328	71699.60835	87800.24638	62279.99502	96129.63568	113340.0004	58214.60357	148561.6142	80879.01422	132569.4676	53347.7679	129124.9976	66613.85453	101148.8629	84486.70954	72038.58686	73118.41749	90251.83266	121437.5315	124423.7076	94407.30893	100270.0809	86971.29319	80805.81008	75068.56008	54657.06961
Com_3582_pos	4-(METHYLNITROSAMINO)-1-(3-PYRIDYL-N-OXIDE)-1-BUTANOL	C10 H15 N3 O3	225.11102	2.863	Full match	No results	123163.5203	208157.812	74410.13943	32844.43544	28402.01143	69041.38262	57531.27954	57506.53957	183762.5207	31482.24504	177502.9195	227507.042	30192.50782	24575.60027	125275.082	24978.85174	54011.86301	37148.447	59522.12392	25139.95747	37777.30954	29431.15277	53807.95696	37642.48592	49975.18016	31888.79261	55709.96147	22892.18626	45275.99536	34520.62356	60943.59517	31253.90445	100068.7211
Com_1363_pos	Metronidazole	C6 H9 N3 O3	171.06425	1.252	Full match	No results	238622.2444	291015.8561	222998.5497	316489.17	246791.8635	264060.6254	259719.7351	248409.1322	260164.9998	249813.6081	302039.208	277630.2103	296794.9358	264232.7434	223382.2879	220797.4592	149373.9493	236734.4019	207337.8134	262703.0624	191322.4397	269000.0606	221464.529	234027.5028	244529.449	251742.6528	240711.9221	300060.7843	309762.3496	222294.5225	199238.9609	407344.0535	497732.1171
Com_3995_pos	2-Acetamido-2,6-dideoxy-alpha-D-galactopyranose	C8 H15 N O5	205.09455	2.196	Full match	No results	726733.5579	672644.5142	695841.5399	820533.2395	828067.5855	757821.8601	715826.2347	884247.8955	733448.236	1066864.018	709770.6424	949010.7539	1491531.683	846885.2231	1407730.222	925989.1089	1494174.433	860755.0573	1084301.584	806566.9412	1151915.219	1035338.261	1022100.266	1388748.193	1127709.33	1361079.449	1465412.157	1094768.835	1290351.466	1392991.256	1371589.508	1212428.185	708415.3578
Com_2539_pos	cyclo-Dopa 5-O-glucoside	C15 H19 N O9	357.10501	1.427	Full match	No results	109370.3787	340224.9406	151369.0848	153606.8466	157233.9729	125446.4064	169360.315	230944.8685	300058.8514	224503.3633	471834.8757	356746.6509	305702.1096	412776.5142	361783.4087	447622.7286	350604.7429	409801.2264	487469.0942	495150.5404	395512.1158	317057.0188	330984.1231	652654.6684	550469.9999	623911.1303	436825.6855	120379.8069	660312.7542	641549.6013	521325.0257	737201.1606	583559.3005
Com_5430_pos	[(1aS,8aR,8bS)-4,8a-Dihydroxy-6-methoxy-1,5-dimethyl-7-oxo-1,1a,2,7,8a,8b-hexahydroazireno[2',3':3,4]pyrrolo[1,2-a]indol-8-yl]methyl hydrogen carbonimidate	C16 H19 N3 O6	349.1266	5.915	Full match	No results	64246.01586	61794.97551	58201.96013	83954.24167	73310.90015	67338.46219	73221.53936	87080.50785	72685.62355	71006.04904	46130.05034	65513.82478	84169.07763	61397.15965	94673.73796	69247.14575	88695.89332	46775.49357	75893.38359	53440.70164	75127.2798	87709.34343	57338.60272	67150.0791	71595.02047	62865.73802	91680.95072	77655.06993	62604.23462	96311.81325	73927.2145	62343.92073	45314.83837
Com_2176_pos	Ethyl cinnamate	C11 H12 O2	176.08367	9.653	Full match	No results	203086.5199	160477.3685	550368.9251	343480.9908	561986.6038	163399.6368	189102.1581	181988.4018	144041.6109	149782.2787	170183.7619	223306.3236	187529.0897	171241.0624	191515.1611	171369.9394	197171.1927	167973.994	192636.4256	182749.1267	253861.3799	202944.009	216104.2871	202882.912	193225.6551	166086.5141	183053.2947	204824.4744	174706.5338	221525.0927	203762.4871	219303.9979	184073.5305
Com_3395_pos	5-{4-[2-(Methylamino)ethoxy]benzyl}-1,3-thiazolidine-2,4-dione	C13 H16 N2 O3 S	280.0872	7.444	Full match	Invalid mass	77406.25907	55231.08189	68490.58267	101211.5013	83128.91482	84776.73983	74878.53684	100547.1774	65769.43191	81211.91736	49709.0403	54466.28587	66124.67412	78831.5693	31645.34867	74189.53845	29578.89122	29243.14093	64364.58129	63747.72271	222412.1684	232541.2255	177963.6079	771398.364	779359.3528	840408.6482	332385.404	676100.2075	722868.592	624855.2727	531787.1308	767703.7148	623907.4878
Com_399_pos	Sulfanilic acid	C6 H7 N O3 S	173.01458	6.451	Full match	Not the top hit	756641.8654	1153800.437	770567.5503	1004717.526	1160810.152	1090396.038	992512.7415	1162466.996	1096566.299	1372419.537	733596.5221	1557336.153	1709047.158	662281.2349	1858285.555	924773.4523	2223858.573	739105.6272	1941499.984	911542.9708	1104122.47	1264667.875	1043475.175	1145770.901	1223369.754	1509798.985	1488216.118	1217970.258	1252244.658	1606301.057	1460858.727	1127466.804	688061.2895
Com_603_pos	QK4247000	C17 H13 N3 O3	307.09625	9.553	Full match	Invalid mass	1289330.579	1519629.283	805446.9082	1458975.727	1371065.957	1568872.171	1701956.752	2087690.11	1748273.469	1742540.022	1636407.181	1974145.449	2006923.71	2134821.995	1923249.891	2016898.776	1304005.136	1725212.511	1521477.504	1173698.331	1236390.372	1849769.074	1876978.505	2459500.704	2559078.722	2276137.879	2510902.273	2534011.619	1542842.293	2735477.286	2440800.976	1477635.659	1821872.442
Com_3056_pos	Alanyltyrosine	C12 H16 N2 O4	252.11049	8.52	Full match	Full match	2931360.784	3168716.855	3247850.699	3579862.957	3324865.81	3265781.953	2846173.516	3027207.387	2678795.472	3259644.591	2544515.337	2842013.13	3184624.574	3536148.05	3463584.22	2964972.318	2985534.132	2335452.55	2470648.172	2350379.623	2752110	2845789.408	2666100.503	2311966.17	2194349.073	1535911.79	2348908.805	2712603.373	1707645.098	2573280.737	2404545.233	2186161.933	1708303.311
Com_3216_pos	7098783	C14 H18 N2 O4	278.12604	7.876	Full match	No results	6888166.366	1175525.111	4899791.379	4530500.03	3800601.571	4237359.577	7296371.986	5329427.053	6018746.132	1841537.81	2494377.658	2584876.978	3471037.456	2205300.454	4051619.782	2894048.229	4432785.695	1821137.387	4403880.25	2505108.848	5257981.991	3381861.826	3115793.312	3502638.995	3576812.338	2536787.455	3195095.591	2085142.567	2078873.002	4056648.332	3721986.439	2409209.112	1401631.077
Com_5599_pos	(2E,4E,12Z)-N-Isobutyl-2,4,12-octadecatrienamide	C22 H39 N O	333.30232	15.325	Full match	Invalid mass	278147.3402	195635.8574	183943.8274	232226.5818	349436.0035	487313.4565	242558.2885	208574.4372	144812.9077	175601.8976	348992.5471	242330.8658	293944.8865	181195.3078	288207.3626	192209.263	412750.5551	219851.4372	275337.9194	196282.0861	490396.2809	411683.5606	375063.0298	334955.5701	211543.8149	189473.756	217736.4305	305545.2876	492704.3257	257902.1952	483293.6554	460242.4432	295133.0507
Com_5434_pos	.beta.-Estradiol	C18 H24 O2	272.17703	12.292	Full match	No results	35534.57159	111613.4651	47496.32523	47125.61419	59008.20779	54676.16128	57654.49268	86128.94049	126939.6819	100960.2956	146208.8991	121785.4701	105136.7403	128771.6057	207275.0178	147235.2115	115756.8028	137993.1855	150158.7872	196830.9091	120729.0597	114027.8269	106290.9317	82063.27557	88054.5149	73910.71916	70037.50918	88513.38041	108264.9573	96991.6579	104801.0838	115596.226	89058.81789
Com_652_pos	Pseudopelletierine	C9 H15 N O	153.11529	8.575	Full match	No results	126854.5716	98141.149	97137.1311	128511.023	125441.0625	131096.5321	134094.0271	187445.6239	167673.7626	128693.1325	114143.6487	136585.5927	199385.8923	107975.9472	199276.8906	99016.56263	215040.9966	76800.69097	180745.8585	73259.18587	157132.5173	134104.8579	92126.53193	135128.9212	149780.0996	142589.2542	152367.9688	113524.6154	146506.8755	223827.0637	156025.1441	110196.1032	97371.32525
Com_4435_pos	1-(3,4-Dimethoxyphenyl)-3,5-decanediyl diacetate	C22 H34 O6	394.23464	9.459	Full match	No results	167669.5413	87561.65105	209917.6458	190134.639	213154.824	174087.9302	155481.2765	115424.7773	107961.7996	93449.53433	89342.8278	104738.8594	115714.3626	79544.52935	162820.0595	81987.50763	149897.7594	102654.4165	154117.3196	76827.0094	121763.8586	124319.075	114122.4639	95830.9273	85265.35962	84056.52354	84632.40222	85756.34257	81584.98818	130221.966	84111.27412	66915.74258	51109.17035
Com_3213_pos	7209	C18 H23 N3 O6	377.15773	7.273	Full match	No results	117389.1674	99066.70651	113583.9571	154919.9455	97497.9558	135325.2464	138147.9512	131796.0043	116348.7212	102596.7163	84232.84136	164937.7878	131589.1863	84517.96669	161951.9061	80503.93065	145286.0872	74305.55236	114363.846	75745.66326	105460.694	111935.2504	100491.5843	92102.13385	101259.9139	76997.48604	109820.3277	88697.28895	110695.4518	119862.9407	117043.0563	67807.16489	61227.06153
Com_1154_pos	N-Acetyl-L-leucine	C8 H15 N O3	173.1051	7.36	Full match	No results	290473.9847	218661.0021	245136.3452	288698.0088	292570.2265	295984.0986	300432.1086	346010.4397	285389.0667	272747.7097	180144.6312	328876.5875	433518.2711	187065.0104	428401.719	220953.9207	361491.4851	184722.8876	370988.5371	183545.1287	298263.2259	311586.7861	259943.6259	256248.6152	313236.0854	290394.0783	319859.0057	257058.4728	290701.1877	324676.5089	314814.7398	256828.4717	186273.2034
Com_3041_pos	Allantoin	C4 H6 N4 O3	158.04398	2.087	Full match	No results	1636449.986	2253802.141	2293537.391	1660042.608	1691280.674	1644540.322	1717396.884	1482996.399	1493455.792	1444919.276	1410446.935	1174571.099	1128148.718	1264768.504	1139241.103	1050972.053	1485443.5	1230365.343	1075083.761	1477147.021	1768273.587	1634078.126	1420623.026	1706499.215	1618839.256	1710072.593	1670278.812	3197005.01	1624962.597	1304771.367	1295742.496	1562322.52	1421136.483
Com_1385_pos	METHYLPHENANTHRENE	C15 H12	192.09368	11.6	Full match	Invalid mass	102350.671	69159.93351	80036.42967	78483.42877	135631.6472	75977.64501	67606.39413	63232.67652	69953.58266	66375.73359	26976.19661	32689.57282	37178.12394	26806.96232	30782.34538	28848.84035	37799.11109	34001.8251	36134.17433	40996.22678	60090.07424	49478.01861	42899.87817	14447.87065	25919.2576	14553.05211	11664.92358	13540.8708	19610.83243	11900.46571	18246.22174	12606.14042	12187.24829
Com_515_pos	SB-206553	C17 H16 N4 O	292.13376	10.156	Full match	No results	100266.6491	225082.4833	97235.21851	141503.2368	109012.873	114504.2664	140357.515	188099.1171	194833.1121	236389.0961	197844.4111	228991.9283	247398.2649	436558.9378	292750.1795	433339.6298	236919.5522	337326.0006	295673.861	361581.9482	328716.8264	298061.8657	236104.9779	394741.3031	320748.2476	396794.9304	451228.6913	484123.1212	197111.9577	232660.9844	352037.3838	285432.8215	353993.8439
Com_643_pos	p-Xylene	C8 H10	106.07821	9.073	Full match	Invalid mass	2426300.204	2518143.483	2512838.08	2795336.129	3129970.966	2973616.298	2982772.35	3440619.214	3382364.364	2785047.009	2681520.918	3824075.767	4482802.348	2974317.619	4598278.274	3112163.786	4400703.303	3202363.814	4694942.998	2448342.211	4624300.569	4388345.749	3562472.319	5684029.097	5502442.512	6024242.764	5601156.633	5724911.287	6142844.746	6599915.79	5874730.892	5357579.739	5475200.982
Com_3635_pos	3-Methoxytyramine	C9 H13 N O2	167.09452	10.077	Full match	No results	203487.719	139979.1826	148583.3412	167967.7108	147873.7642	157373.677	192701.0654	207452.9204	205647.298	147411.1017	94895.33271	154299.0605	146021.493	93192.87296	212965.9904	107795.0428	144745.9424	98697.73804	161605.4342	125557.2855	222813.3924	183081.6228	172956.4572	312662.3319	380846.2263	238357.1457	275782.1622	220156.8084	238223.608	320499.8719	284284.083	216246.5063	195575.4546
Com_549_pos	Rosmarinine	C18 H27 N O6	353.18303	11.13	Full match	No results	210532.9591	149587.8122	233733.0175	214959.4511	220928.3309	209444.5543	180097.3866	209375.5946	171290.0606	165293.4248	67876.55155	112925.1138	105908.495	103119.4282	161554.0955	104425.2296	119054.9299	91227.66907	165011.1702	116556.5014	112458.0896	119794.3391	127139.7026	82817.68336	98346.95901	97356.44052	110697.6832	93127.64737	91999.26664	83021.5146	103164.7882	83635.6624	77622.67243
Com_2994_pos	Androstenedione	C19 H26 O2	286.19246	11.777	Full match	No results	73992.03389	76488.73374	95204.97655	67363.27119	95824.37163	91978.09666	76757.84152	80560.74392	74773.38514	69847.93721	73978.89598	97659.5961	84340.84068	76861.57519	90012.03958	91126.75761	99884.92629	83240.71439	93279.86662	80622.47681	68439.36614	66085.62753	82161.69921	83490.71297	85035.3376	69566.0034	87008.26378	82263.71128	73237.11388	91510.19801	73552.53882	70567.70762	68334.30531
Com_123_pos	Val-Met	C10 H20 N2 O3 S	248.11901	5.328	Full match	No results	144148.8213	48410.52816	210529.0036	263784.6976	167245.9625	92001.6036	89175.45563	99001.48793	43511.94217	149725.4584	30823.5991	37210.7129	54444.33486	68536.48587	45833.80916	73122.02783	85981.21447	38492.82223	39867.09211	80423.18997	61741.70564	105525.8701	61605.9087	46362.49174	49761.27823	72182.07412	68963.40235	88544.74242	57937.83199	55996.18018	47152.98026	77179.97416	49099.63627
Com_2658_pos	Carteolol	C16 H24 N2 O3	292.17806	7.002	Full match	No results	42915.92689	50099.33651	34250.4641	50976.69542	35313.73571	30461.02666	56533.81156	84258.14842	49619.77642	37273.80088	33118.83288	56302.45022	61004.14165	44212.78614	70133.82848	37017.22638	58713.10962	39246.00901	39424.89592	33047.08351	55061.16029	50284.69908	43790.23327	65790.19961	76221.21678	54064.36505	51490.85202	47023.27274	40041.94002	53116.62204	58532.24818	51826.57647	33583.5508
Com_2941_pos	Artesunate	C19 H28 O8	384.17757	8.674	Full match	No results	214190.9317	135186.0635	159722.3852	152724.4929	164535.7958	216694.3891	156127.5338	213018.2632	146918.6063	126569.9195	86589.35173	150568.629	186487.527	93618.4091	113681.7824	105661.3984	153104.8173	78887.66256	137497.9531	100834.8648	107625.0279	161178.3659	146564.1173	146758.0707	212046.0416	166448.3355	217514.9556	142462.9996	129033.0222	141806.887	179871.123	115702.3366	109559.7026
Com_4300_pos	1978450	C11 H15 N O3 S	241.07677	10.583	Full match	No results	47999.28025	13520.05804	48651.09977	56919.60947	64472.44895	54281.24297	91657.75303	123760.8755	85230.48711	26782.5086	21644.65579	47668.40899	38399.12154	38389.87687	63525.82629	23323.70851	55722.27504	17581.18333	62489.04553	37769.74516	66634.49776	50100.5421	40332.06681	45431.6544	40468.99959	42741.00218	29757.18952	23548.21481	42567.94795	92358.17121	56399.34227	37439.76768	20756.10977
Com_454_pos	S-inosyl-L-homocysteine	C14 H19 N5 O6 S	385.105	5.912	Full match	No results	63017.09157	46982.82406	81060.58585	75204.63382	81023.2785	49201.00007	53816.20187	66118.25285	40260.95297	65606.59898	33873.33717	47977.466	69110.87755	64655.87549	49225.91201	63979.84555	64440.98876	58342.12016	40074.27417	62331.48516	40884.91298	71899.808	48399.34392	44838.14104	48985.6331	50658.5975	75129.20516	75572.52195	62894.30848	70471.62177	56356.33924	66244.22279	53132.79321
Com_1902_pos	Hexyl cinnamaldehyde	C15 H20 O	216.15106	8.945	Full match	No results	53113.65523	55693.26352	70494.1699	72555.15456	73017.25666	82274.77613	59190.34055	68515.2335	60163.35484	60594.46699	62830.50607	49540.03329	47960.19602	83930.97936	78257.2792	99945.60697	50847.83347	91227.37737	63061.86849	85951.8356	85254.81436	76861.56791	77763.17118	96180.80334	75155.17503	73346.31638	54777.38113	84202.96054	76022.25113	64775.79343	65689.30151	122443.7596	75448.90042
Com_587_pos	Quingestanol acetate	C27 H36 O3	408.26576	12.366	Full match	No results	88390.01191	27968.31106	101561.834	87778.08722	82221.97494	70569.64651	62125.22734	51989.27657	48951.19518	40371.03407	15910.59325	16665.99228	16347.39136	21519.33784	13204.06322	17031.52232	25233.49127	15162.85713	24845.33003	14273.7042	33103.64666	37214.07166	42290.24326	10586.50239	13138.24677	11072.55408	12133.9735	10269.84015	11036.2659	12078.80888	15008.04663	12817.56874	10821.93914
Com_3001_pos	Amoxapine	C17 H16 Cl N3 O	313.09775	10.119	Full match	No results	180808.104	23073.00417	157109.504	137411.9885	138577.9167	142465.7048	280495.3404	294296.4101	196237.1199	42316.04148	107441.2669	70407.06166	126945.9483	62569.61205	219022.9012	83985.50131	249498.3324	45764.48137	161979.852	70012.8819	133932.5304	160804.1045	129970.3694	72434.5742	88547.04533	85279.38051	49970.17839	37763.17087	53071.45137	120559.4085	128942.5254	71194.57678	37545.41947
Com_3455_pos	4-Nitrobenzaldehyde	C7 H5 N O3	151.02689	5.289	Full match	No results	178441.6139	148742.2407	159015.1323	322506.2744	292081.4534	218865.3139	227251.2249	320578.2564	228439.7687	268626.8851	114783.9561	188500.5629	194072.9564	140270.7611	219139.5907	165866.8284	297535.6442	99368.04191	240097.5456	141326.5868	139312.4283	250941.3808	164654.4097	145988.0974	171781.8753	191671.5285	161716.6438	153158.8475	189307.5108	179227.8046	174457.3927	184626.2301	84801.70681
Com_2013_pos	gln-asn	C9 H16 N4 O5	260.113	9.582	Full match	Invalid mass	437237.9148	264048.5585	256972.4971	517004.2343	392398.5224	521688.644	800581.745	682875.2501	821616.2375	282939.7406	258061.2166	680127.0884	765158.5264	242190.617	787976.0699	308859.5953	845028.6338	263887.6185	770959.5335	196748.6643	358578.096	488305.5416	514821.9814	313233.2614	383628.1036	280363.7588	288348.3794	182824.2143	350316.3708	603035.3159	458123.6128	240298.8358	98650.0341
Com_4091_pos	21-Chloro-6a,9-difluoro-11b,17-dihydroxy-16b-methylpregna-1,4-diene-3,20-dione 17-Propionate	C25 H31 Cl F2 O5	484.184	9.844	Full match	No results	239934.7811	111613.4243	183364.7209	450181.592	263401.7258	357735.7884	344554.1799	331194.5105	284443.6288	200879.5609	98028.05864	231411.2999	187758.7916	116084.155	164939.5453	162138.7875	110113.0694	109129.5622	144331.1929	86046.10951	173186.1057	134050.9209	166383.9272	176582.4703	156868.6166	139187.5391	152234.1344	144559.6456	130731.4238	142738.5484	160305.2795	117157.361	107005.7339
Com_4201_pos	2-(2,4-Dihydroxyphenyl)-3-[(2E)-3,7-dimethyl-2,6-octadien-1-yl]-7-hydroxy-8-(3-methyl-2-buten-1-yl)-4H-chromen-4-one	C30 H34 O5	474.23945	9.933	Full match	No results	1283250.884	846153.6408	1521601.711	913101.8874	918458.0276	760967.5875	693854.8973	746210.946	639041.882	948966.4637	1589077.608	880346.1553	476717.2865	1444042.478	422120.7872	1448103.656	624172.1617	1444040.586	414594.2586	1807206.004	901677.6826	1120572.72	871731.032	879771.2463	586979.335	976041.0578	622434.7507	1118045.96	1035884.491	731452.5461	910218.2863	1568398.585	1417446.342
Com_647_pos	Pulcherriminic acid	C12 H20 N2 O4	256.14183	6.211	Full match	No results	301802.2484	135556.2272	223674.5415	305860.0267	169128.0274	162646.7346	234215.1322	250006.2433	200206.4398	216405.3228	176549.1986	141703.7462	173044.5944	201046.5304	189886.9084	210786.4096	175162.5432	165489.7392	173207.7344	213225.6721	200223.1034	232294.9873	186262.8557	221706.0967	250897.2478	265099.7742	238566.15	242649.7517	87837.23975	226075.2977	168235.1102	230267.6448	171295.906
Com_4071_pos	235BBF3K97	C20 H28	268.21849	14.938	Full match	Invalid mass	56883.02689	21906.0887	62078.50412	73290.66118	59806.33586	52408.60408	47780.58033	25587.19004	21827.14164	23590.19343	8320.866695	4343.141135	6198.160971	5772.118353	4121.139732	8872.391921	4508.81398	4354.883873	4637.590109	6605.236468	14506.92906	15511.34136	14537.70288	8304.773819	8511.822741	5262.032608	4850.845329	7228.335841	4888.571345	4370.294561	4743.35124	4544.78913	4051.27192
Com_1059_pos	Nilestriol	C25 H32 O3	380.23359	10.706	Full match	No results	103682.4618	144557.1161	125100.651	135108.6767	129050.1204	156307.9299	153835.4853	218689.6223	179578.9706	185181.74	116099.8876	67891.7313	86970.35572	146549.9453	88723.20343	151401.9736	78902.47653	118453.7828	67719.38796	131722.7416	99843.86226	105721.2065	93864.38468	41578.68973	55907.90793	38881.33025	47305.13024	43522.35433	51965.37247	35122.40011	49698.2879	46378.1871	56013.11645
Com_4147_pos	2,5-Diethyl-3,6-dimethylpyrazine	C10 H16 N2	164.13129	6.184	Full match	Invalid mass	427462.0622	90192.45544	323922.3826	628264.5339	467050.601	620204.9971	795089.7919	788943.7812	696424.5751	191717.5433	105938.4781	187864.7339	347862.629	125804.2726	256689.3095	175684.5356	395633.8051	112185.4314	400702.6884	146321.4912	277375.5697	342518.5545	301297.44	167972.8187	236382.0247	193829.5957	213167.4684	177412.2911	186807.9195	426863.0441	302536.5426	177095.0352	96062.73384
Com_3836_pos	2-sec-Butyl-3-methoxypyrazin	C9 H14 N2 O	184.12103	1.435	No match	Invalid mass	2684739.219	955931.773	1783862.816	1371282.786	1331562.194	1840914.801	2718374.703	2301574.976	2218461.712	1149673.92	1356792.989	1882123.966	1431462.044	1053416.688	2355415.987	918323.0416	1325758.007	1133359.534	1406378.199	1217537.594	2179104.218	1256936.578	1706688.851	1945415.305	2207408.35	728654.9208	1262189.991	850926.8228	1298949.334	1311647.474	2160228.187	1192748.946	1144020.564
Com_1584_pos	Linamarin	C10 H17 N O6	247.10503	7.252	Full match	No results	179378.0766	277102.2184	306881.3156	236591.2957	367049.0004	204781.8961	205242.8505	160801.0455	222968.9679	180723.6258	112102.8371	65178.55893	53175.52329	160068.4513	93311.00758	85068.04977	41358.19315	59184.94385	61046.44878	115562.1662	153371.8021	149334.5577	148794.548	144074.953	150765.719	142666.8564	139987.5105	175437.3238	144927.9371	115525.3493	144535.2161	176537.0453	196379.0997
Com_650_pos	p-Toluidine	C7 H9 N	107.07345	1.427	Full match	Invalid mass	904016.4331	511387.4135	628365.0165	624413.4484	500101.187	576497.4636	689359.9187	545768.0505	711724.1822	567868.7807	442987.7106	749731.3102	487098.0805	499144.9256	896862.6267	386633.7203	549913.0505	689987.9202	642313.3771	612935.2862	776498.4433	462678.0234	576088.9635	716987.6226	819201.0937	476872.5951	286264.8178	555061.1446	462119.7263	486521.1761	664742.6232	452822.7808	640693.9843
Com_2117_pos	Fluorescein	C20 H12 O5	332.067	6.586	Full match	No results	561319.7965	548269.1739	706249.2103	512204.7395	622203.837	469812.1052	482544.3709	460031.5883	437012.4028	538480.577	603609.1858	456430.4964	319237.8375	707857.5541	370763.1345	619046.7002	427247.0548	605611.207	381305.729	793445.6723	561449.4788	544409.022	497961.754	521164.371	485169.3697	591585.5972	529881.6609	610124.8229	507974.6028	400373.764	453590.1964	636700.4206	623698.9823
Com_2336_pos	Dithranol	C14 H10 O3	226.06269	10.063	Full match	Invalid mass	567038.2435	824822.8864	513419.3411	598403.6559	568156.1959	951992.4674	666782.0811	992196.8205	967537.4838	844436.9946	1372453.746	1940568.152	1660644.254	1458150.665	1644626.267	1985006.593	1544955.964	1548197.146	1324140.289	1401623.315	1052715.995	1123846.126	974153.2797	538455.1027	1129354.925	527255.1911	409374.0689	1310806.596	542740.4989	658476.3795	886949.2523	542639.3	725377.028
Com_1597_pos	L-gamma-glutamyl phosphate	C5 H10 N O7 P	227.01926	6.898	Full match	No results	40579.97565	86303.30675	47415.59752	35324.58954	39304.89102	35595.41281	42088.73525	35708.98017	34231.50024	55363.70856	85910.08219	51292.29197	37705.73217	55560.45645	51414.57719	72142.80378	43687.90674	70871.75825	49383.52371	88181.1946	30451.30162	56708.23479	55007.25186	37028.73574	41551.17424	46023.55305	41428.70875	51882.976	67541.33441	48216.3646	40853.2047	78234.29028	62740.43628
Com_4135_pos	2,6-Diamino-4-chloropyrimidine	C4 H5 Cl N4	144.021	7.973	Full match	Invalid mass	3590765.532	7015428.697	3658999.871	4546270.053	4698174.102	4993134.783	6498307.335	6548231.978	6111693.598	6172630.283	5246505.822	9473141.355	9548646.376	4577428.277	10863815.66	4770142.186	12572638.3	4451882.107	9301541.453	4571901.867	8663024.866	8847538.744	8481143.061	13461562.76	17780069.06	19041199.1	19764584.07	15679887.91	16143797.32	18528613.37	16721590.72	12070077.03	8861953.017
Com_1131_pos	n-Amylbenzene	C11 H16	148.12509	9.213	Full match	No results	131041.8822	167314.2417	156494.1016	161658.1486	151163.9538	156892.4767	129096.7075	122258.4902	126559.5021	170580.2016	148603.4465	146942.3184	129388.9036	220619.2653	167215.6731	195888.4079	110948.9132	235872.9366	122810.1997	210140.1895	220881.5947	209841.1313	162450.4939	234660.9004	254080.9716	250208.4905	181612.1402	284881.6453	251801.7858	196719.334	191773.3136	325360.4745	275436.945
Com_3462_pos	4-methylthioanisole	C8 H10 S	138.05097	1.33	Full match	Invalid mass	5579426.471	7502885.451	4122864.357	6343640.766	5480189.132	5484426.329	6593716.43	7198154.763	7606088.425	6966745.901	5974920.046	10849509.41	2117129.146	5200717.569	11624269.37	5433440.922	9584247.22	5100421.641	11557707.63	4862943.181	7720985.971	7257118.556	6636209.943	8252048.014	10382491.63	7692965.066	7868470.716	6674038.596	7928279.879	8488881.911	9720698.641	7118744.867	5876642.582
Com_3830_pos	3-(1-hydroxyethyl)-2,3,6,7,8,8a-hexahydropyrrolo[1,2-a]pyrazine-1,4-dione	C9 H14 N2 O3	198.10037	5.121	Partial match	Full match	13970214.2	3198995.288	10476237.71	13536657.53	8872502.493	12135479.8	16640297.07	17045350.96	14275776.68	6972323.785	3090540.7	5094258.858	9468470.353	3892624.447	8513637.374	3643897.313	10819080.84	2980573.104	9721548.755	5959706.416	7074498.177	10476452.4	6270044.572	4868469.926	6917249.459	6969938.442	5534707.19	7362789.986	4671338.917	12000746.17	10160729.54	7735666.569	2696149.972
Com_4270_pos	1-Methoxypyrene	C17 H12 O	232.08779	7.107	Full match	No results	95162.88859	87785.308	67285.43881	109963.716	91716.16318	105629.1016	108425.1964	134068.1856	116703.9385	102706.7569	100546.8761	166310.4342	177207.8696	158990.6791	195426.0438	145032.4257	164352.0765	127341.2716	168349.973	90313.62625	142309.0101	159754.8899	121022.815	153942.1056	157539.8355	111956.9717	181747.5653	122053.2881	130774.9591	156133.7485	151015.0383	127369.5901	97209.78847
Com_1593_pos	L-gamma-Glutamyl-L-aspartic acid	C9 H14 N2 O7	262.08104	9.568	Full match	No results	243216.797	68896.6865	198405.141	200762.6886	202710.1318	159693.7231	142231.7956	110769.603	95130.08528	126975.2919	77588.79828	108264.0481	90095.14186	121301.2342	93695.4522	130292.4397	224717.2197	129877.9132	153730.7364	139339.4984	109717.4587	147630.6057	145854.5507	114492.0817	120322.9057	127048.8462	142550.4904	150942.022	188412.311	176131.9791	182002.2695	190498.1038	146084.9235
Com_2622_pos	Cinnamic acid	C9 H8 O2	148.05239	7.203	Full match	No results	101407.9431	82823.04418	103953.3488	102047.9699	84240.74693	80542.18233	86069.7638	93946.22749	94658.10907	89006.6751	136294.9185	124950.5408	111728.7874	171584.7935	125993.0171	143755.9706	160579.1411	141079.7346	119962.9287	166545.5384	142489.2482	126730.7062	120373.6354	146494.9756	134480.0903	138799.8217	145770.9579	151350.3535	151669.3159	136787.9681	144208.6157	183713.0275	146162.1127
Com_173_pos	tyr-thr	C13 H18 N2 O5	282.12096	7.11	Full match	No results	1297992.922	535936.9239	1226023.382	1555328.982	1276605.125	1543131.141	1677675.318	1939398.44	1788222.394	785350.6027	918290.2636	1100271.076	1705091.492	837408.5597	1902004.941	1183863.919	1831204.675	710040.0837	1947044.163	745042.2886	1294715.846	1368720.022	1213520.699	1168489.414	1263618.261	1188711.079	1586519.652	1020709.037	1069898.961	1973416.479	1645904.658	983471.4987	655019.0604
Com_5535_pos	(3aR,8R,8aR,9aR)-8-Hydroxy-8a-methyl-3,5-bis(methylene)decahydronaphtho[2,3-b]furan-2(3H)-one	C15 H20 O3	248.14077	10.04	Partial match	Full match	1259111.74	1538118.585	935802.0623	1293181.061	1145523.801	1281815.95	1315493.377	1636677.976	1422821.727	1694227.674	1050435.158	1676418.36	2213594.945	1094192.617	1946713.742	1373137.086	1948230.661	1322304.381	2234981.218	1245207.827	1295445.823	1611985.269	1707519.975	1750492.593	1644852.549	1797774.54	2092763.44	1756187.591	1942976.022	1913798.797	1979362.636	1420871.284	1750751.81
Com_2496_pos	DA9185000	C12 H10 O S	202.04518	1.271	Full match	Invalid mass	208731.7898	598308.3601	172322.8442	110817.8085	790857.902	1038593.572	1574405.449	1169946.586	724743.3532	763821.5186	991056.0716	634382.5513	530997.347	777499.6571	590576.6232	1823987.75	903457.0905	1680806.7	762282.945	1715639.29	862329.0889	1041288.593	910341.0755	817645.6479	673171.2168	901456.5319	963878.8955	820222.3584	899583.4666	1354709.334	904757.6866	993897.7781	641761.6875
Com_1062_pos	Nikethamide	C10 H14 N2 O	178.11053	6.275	Full match	No results	52389.15496	58675.49338	36570.72056	73405.03662	48093.64794	62086.31789	82015.00287	82093.22569	67177.99416	63356.54425	89292.3277	86886.88107	60960.01505	122275.889	82478.97835	112761.266	74761.78369	80416.02571	82455.7067	95509.17138	68642.30584	89732.9388	62499.30633	76432.40991	79593.64444	84369.0592	105701.3063	95808.9582	64844.40818	98181.2738	63122.84967	94932.35724	75325.02165
Com_4422_pos	1-(4-Methylphenyl)pyrrolidine-2,5-dione	C11 H11 N O2	189.07881	11.521	Partial match	Full match	204384.8234	244995.6004	187288.4663	250188.7387	226219.4686	217057.8631	224595.9151	271702.1986	234893.757	222767.7607	211244.0979	213207.9323	191969.2163	257122.684	211826.2087	187825.2315	203853.03	260486.4094	181504.8657	200090.2264	265528.2714	260791.5937	261945.9636	357054.6713	412901.9571	444127.6067	462498.9256	401869.7095	341662.8928	363155.7808	371982.0525	403149.2912	428575.6196
Com_512_pos	S-Benzyl-D-cysteine	C10 H13 N O2 S	211.06644	9.245	Full match	No results	301843.7332	77433.64806	229018.3428	209114.9808	278168.7387	353823.494	459476.1481	342786.4657	396717.1133	93108.84602	100570.3193	116092.8773	197462.7078	63400.32488	202476.393	150391.8268	350563.2463	71728.97119	248873.3063	100097.4513	214750.8513	195257.2665	173051.0085	134606.4827	143026.5055	139637.1589	145214.4486	121009.3052	140462.1211	264092.058	196330.9297	138809.3817	68887.93616
Com_4005_pos	2908	C5 H11 N	85.0891	5.951	Full match	No results	596350.3899	699320.8822	475278.3623	782883.9073	812421.4951	637352.5786	745130.2481	1047512.523	665153.3496	751666.6923	405489.682	797648.5703	888603.5299	580368.3027	982580.5613	810189.4269	882949.6698	460904.8468	823784.523	471699.6536	586021.9232	733973.5232	599013.9672	700945.8155	886794.759	771804.643	867454.4215	991237.7982	742242.6161	1056430.533	947217.2366	552255.9026	480594.1666
Com_2720_pos	C3-Carnitine	C10 H19 N O4	217.13111	10.113	Full match	No results	2583944.577	1817289.031	7713342.199	2254153.841	3411615.854	1523155.678	1647893.496	1807474.258	2148889.099	2152642.713	4976719.68	2209049.879	1571203.113	5808894.037	1205401.952	5917496.842	1914211.785	7136523.681	1338667.939	6010732.97	4238973.065	4711668.104	4434768.81	5272963.043	4249668.576	5392085.226	3452599.473	7345009.217	8655969.316	5242286.358	4888678.222	13145987.43	15456080.22
Com_3039_pos	alloxydim	C17 H25 N O5	323.17242	9.493	Full match	No results	485327.0691	424205.0217	361316.0459	543344.5003	396896.0579	591037.6348	544607.949	709389.9281	632902.7846	490427.4551	352994.2451	518377.8913	671991.0722	495431.2328	786827.8662	626144.5635	620809.7068	409964.6364	930768.1417	451656.7683	497403.3338	485539.4941	540190.3213	687638.4338	535198.3159	680958.2896	538538.4732	605151.4399	452261.2411	470730.8941	590249.9081	250920.8952	256834.5187
Com_2409_pos	diethofencarb	C14 H21 N O4	267.14651	9.201	Full match	No results	174728.2224	163606.043	165748.1156	149779.2674	180373.6577	144974.8023	168622.1369	166628.688	151533.8918	152850.0502	180015.0032	228964.1919	157095.6595	257264.7559	192639.1727	224490.9014	175497.8878	178361.7019	193398.8699	213653.4608	215782.4247	190832.5088	181338.8441	224758.6244	267972.1473	224968.7035	263037.4492	248791.4446	231356.1331	204483.898	240930.7898	241386.0862	204347.0826
Com_2891_pos	Azilsartan	C25 H20 N4 O5	456.142	11.588	Full match	No results	83007.01536	57217.69446	77140.24284	70305.32043	76083.86873	76088.28109	76660.8962	83857.65068	49225.98314	73009.66745	60447.30429	53130.12511	37947.69841	103209.2015	53242.65436	74931.1452	69963.5046	89378.94625	55110.46114	105739.6157	37820.83245	70123.25984	75724.72452	30312.99977	29212.6668	32324.69345	34552.55462	49975.05582	64492.00115	36663.71957	50676.90685	50772.2939	59942.30214
Com_5500_pos	(4S)-4-[(11-Carboxyundecanoyl)oxy]-4-(trimethylammonio)butanoate	C19 H35 N O6	373.24568	9.188	Full match	No results	957693.8762	749689.9822	780681.7784	881441.084	900572.838	857458.8481	878870.3386	1021908.084	859599.0673	730258.3076	750070.7962	1446371.436	1298949.577	788470.6485	1150884.236	856409.496	1169008.768	736146.5369	1280311.199	654542.6491	845556.2279	928322.3557	928842.5561	933914.0997	1036728.111	957212.9657	999119.8249	907096.2171	812284.5513	920323.3455	1011845.78	777482.1905	715506.8532
Com_324_pos	Tetralin	C10 H12	132.09376	10.301	Full match	Invalid mass	1661865.422	1513928.001	1617841.655	1998841.914	1779303.261	1786296.3	1723766.22	1797161.683	1793535.927	1506564.832	1364497.156	1735750.56	2379316.786	1885335.63	2192795.745	1669664.343	2019108.858	1144550.539	2176926.829	1369792.428	1922685.89	1797047.882	1738058.416	1899821.037	2200015.29	2031343.932	2195819.858	1879056.199	1726161.446	2055484.769	2170277.14	1677143.156	1689414.601
Com_4162_pos	2,4-dimethyl-4,5-dihydro-1h-imidazole	C5 H10 N2	98.08436	1.415	Full match	No results	740788.0723	515247.3427	512973.3454	644150.6579	638909.3289	641148.6914	783153.6052	860291.8546	734694.1747	609967.7331	590388.4	748056.2785	671249.8126	597245.5348	770582.37	589668.0981	811361.1408	459691.251	764505.7006	464082.28	747480.1855	561148.5775	609292.0325	732408.3225	763202.1369	640834.6605	710447.9035	536453.2931	497032.3094	817253.943	698066.1061	504647.225	703512.9683
Com_3359_pos	5-guanidino-2-oxopentanoic acid	C6 H11 N3 O3	173.07988	1.261	Full match	No results	232662.2666	225357.5609	199767.9734	215504.8329	184052.1588	206174.7782	179642.2513	200899.8224	193484.277	230957.8174	220175.8538	171119.9454	193346.8047	176358.4715	137276.2433	156709.7258	213551.4124	227215.4836	174321.9429	190753.9076	171237.7003	252581.2544	194071.0333	197404.7859	274385.6995	300693.8829	288370.3932	241707.7877	406488.2639	216423.9189	239184.0553	259484.8512	222081.7298
Com_2055_pos	galactosylhydroxylysine	C12 H24 N2 O8	324.15226	1.324	Full match	No results	706172.5049	522424.8009	583252.3329	604304.3454	540251.4691	603387.9118	655889.7263	797882.8653	743695.4309	823255.4641	640442.616	528815.9288	445555.6892	704257.4288	446151.8376	776047.5461	349132.1639	633498.1464	410978.1503	662178.3198	576949.5319	666688.6386	535385.2665	589789.6592	640604.7008	415448.255	641285.6527	614604.932	422201.2927	557142.8863	506820.4606	690866.2571	659626.038
Com_3816_pos	3-(4-Methyl-3-pentenyl)thiophene	C10 H14 S	166.08151	11.26	Full match	Invalid mass	264225.8749	195636.7825	223509.7066	412449.6595	312467.3793	367225.6721	449898.0076	479638.2539	456823.8029	225850.0319	184585.2167	415704.435	436699.4893	196506.3061	657818.4416	252409.0806	472559.5473	182622.1174	571438.5169	155008.6622	360007.1681	385646.2406	377597.7409	309261.4152	266351.3288	368239.9562	475647.6451	312765.7359	402526.7305	605551.5314	458479.1311	282271.5018	197703.5693
Com_1934_pos	GW7000000	C6 H8 O	96.05749	9.073	Full match	No results	1539782.775	1475080.427	1603687.499	1710665.289	1798277.407	1898260.133	1851702.552	2022099.82	1996097.246	1738831.043	1601433.524	2477044.098	2971075.797	1844002.972	3011636.635	1953101.759	2599977.975	1871590.473	2882748.013	1575591.442	2922902.007	2295043.112	2270438.828	3522005.457	3259275.262	3864026.628	3558966.023	3287239.471	3765053.597	4202832.293	3866517.965	2682432.317	3256388.371
Com_363_pos	Teneligliptin	C22 H30 N6 O S	426.22209	9.081	Full match	No results	37396.70367	48636.06417	28818.71562	54278.92967	50845.94079	55426.50358	47159.31052	58418.67314	67147.60518	70326.39271	43019.60808	53085.03261	75839.62291	38046.37153	103040.1801	66479.29432	80113.57566	40588.50666	96850.85466	39798.86171	62256.99658	49338.44849	55124.48526	85849.99109	81195.72781	78890.50235	73830.4906	67721.70215	101808.1411	88125.68636	62543.53845	86882.80834	62291.9154
Com_2905_pos	ATEE	C13 H17 N O4	251.11531	6.757	Full match	No results	33411.41155	87068.92363	27322.70274	31619.02535	34021.15666	34452.44032	42720.32411	42844.06575	41299.17941	67197.52072	159459.3307	87224.11609	54482.50006	195955.3851	87820.934	156258.9405	53582.0572	110312.7068	91210.44204	173840.9249	73938.53966	78679.47793	80152.55799	82705.99177	72272.79753	115805.7387	89878.4139	119287.5931	86420.89815	70802.93946	84382.83067	101932.6894	113068.981
Com_5517_pos	(3S,5Z,7E,23S)-3,25-Dihydroxy-24-oxo-9,10-secocholesta-5,7,10-trien-23-yl D-glucopyranosiduronic acid	C33 H50 O10	606.33919	12.88	Full match	No results	1174827.418	363797.7886	1423319.002	956647.4011	1292064.626	857351.0492	962890.2487	625226.5925	516176.4689	458401.5838	208567.5696	266393.7098	205829.2384	224055.904	228431.3478	176306.2337	318319.0175	194526.7047	221684.6387	225602.6719	391175.0519	363632.4789	421386.9265	75107.35576	95820.46871	59580.84296	67149.9485	65187.93833	106730.9861	77441.29466	100072.4991	75054.86051	54108.18413
Com_920_pos	Oxoamide	C10 H12 N2 O2	192.08978	6.015	Not the top hit	Full match	145015.817	1391244.474	1195189.22	1736495.474	1528983.916	1641039.538	1632245.834	1875530.869	1556724.091	1638586.456	1174473.711	231926.7799	2366163.592	1296429.121	2354364.629	1524533.758	2185440.404	1209302.614	2329126.955	1264640.852	1975603.306	1640455.026	1475260.95	1761489.973	2088520.347	1676189.985	2071411.402	1559503.388	1453726.658	1838338.192	1754010.785	1368820.688	1071360.157
Com_1400_pos	METHYLCHOLANTHRENE	C21 H16	268.12413	7.573	Full match	No results	91510.59045	64830.0324	64750.41626	76895.60068	84216.70043	78308.09212	99419.70567	95446.47123	95286.11602	91236.03577	57210.37734	58057.95015	75759.81359	50942.41969	78232.83192	67817.18148	99155.66582	64072.64479	95558.54904	45972.05119	81389.45829	96162.84812	60782.32409	76923.56863	91378.14746	75462.92109	81350.64624	67253.91924	53547.46748	108884.1677	102201.3795	70713.27028	45912.67321
Com_1019_pos	noradrenaline	C8 H11 N O3	169.07364	8.785	Full match	No results	178685.1773	178183.6575	178749.9279	240572.0497	160258.3402	150647.1476	154096.3767	258754.9871	138727.5627	131783.1931	96736.29391	148777.6135	154037.9897	122756.1088	189531.4711	109538.6028	152331.6138	101446.3022	196758.4122	109225.325	155481.844	176766.7044	169656.559	165829.4569	187882.6847	117980.5336	149901.8792	107874.3613	125442.073	148147.551	154179.0477	120454.7435	117429.5989
Com_3334_pos	5-Hydroxytryptophol	C10 H11 N O2	177.07882	1.43	Full match	No results	418860.5821	319666.1254	286634.5514	335965.8933	313133.8725	357189.3633	444359.6969	430687.4778	447981.2041	288024.6382	596118.0009	482979.149	411063.4141	277516.6309	432593.4555	333474.5425	428928.6371	312799.5135	547704.8353	315099.1801	419000.8678	348854.3088	389911.9967	392669.8589	460875.598	287213.2871	406777.2238	384099.7955	440249.4096	422628.0583	502965.3303	341772.1406	343303.978
Com_3945_pos	2-Aminobutyric acid	C4 H9 N O2	103.06327	1.696	Not the top hit	Full match	968024.5747	1510788.658	1179870.17	1448487.449	1561841.323	1629513.647	1515041.656	1688629.561	885681.3899	1023914.681	585414.1264	1049399.178	1205135.153	773823.976	1134542.435	833587.0935	1269683.565	659579.3454	1211105.768	764463.5152	726050.4853	1100809.761	1110249.134	749593.3314	816217.3267	768147.7443	996714.567	984695.0066	1009391.796	1088729.939	1029473.251	959614.8377	592355.6856
Com_2775_pos	bruceine D	C20 H26 O9	410.15657	8.188	Full match	Invalid mass	789073.8535	481266.0603	594428.2608	558542.176	582826.8859	671678.0624	526481.9245	759745.3455	584891.1086	566717.6183	263660.3027	638267.5442	389979.5879	490850.1558	604965.5072	430887.2425	283713.7874	287791.5192	536711.6376	360629.9552	424155.5381	540983.4376	540380.2263	477405.5799	511647.5462	561559.1429	592211.999	414293.1565	387140.0738	421034.0032	556572.3895	435475.0811	328123.7068
Com_3104_pos	Acetylshikonin	C18 H18 O6	330.11052	10.499	Full match	No results	52161.02256	124975.1156	63716.56113	72253.18794	57630.17839	68610.92072	82835.07887	86992.27117	110452.1844	132947.0418	130235.5581	108345.853	116776.9816	136958.4134	151485.6119	160096.5245	137888.2374	167785.1739	134685.4063	161894.3786	78012.32015	168976.48	125713.7842	150087.0594	90262.31135	161866.0707	149736.2409	164632.9976	137843.1467	112316.0457	159132.7345	133192.2261	150905.4637
Com_1442_pos	Methionylleucine	C11 H22 N2 O3 S	262.13463	6.325	Full match	Invalid mass	51043.5321	56189.66263	75997.94518	76121.22578	80228.81531	65391.38035	55879.0257	63774.25561	56820.50409	81123.32741	37568.59651	59444.35953	52317.56862	51132.78198	50740.33993	55079.57475	54399.56101	49664.64141	50206.30881	51580.69844	45759.87832	50357.63279	46919.66421	39823.87684	38414.93411	34225.62384	38761.99025	52815.02702	37801.95444	40029.72107	45759.64397	48917.53208	45910.2228
Com_517_pos	Salicylic acid	C7 H6 O3	138.03165	8.623	Full match	No results	383548.9344	128747.0606	523585.0998	244911.6266	307796.5873	198011.9902	210814.0535	144154.3066	167669.1628	141528.4258	236934.4462	213283.3678	136052.6202	260786.3397	158572.6213	232885.2338	191778.2238	328194.4942	155970.3465	307287.642	299790.7438	219889.6191	243964.7759	214322.3754	254686.4306	195410.7986	186423.6748	285619.5023	258960.4773	212484.7864	258323.1945	355354.3631	296922.6283
Com_4434_pos	1-(4-Amino-4-carboxybutanoyl)-2-piperidinecarboxylic acid	C11 H18 N2 O5	258.12079	1.273	Full match	No results	2727290.033	2625643.426	2569589.192	1858907.162	1688896.043	2153743.666	2876611.389	2011802.826	2277736.108	1979128.923	1204543.441	1519377.397	1459689.662	1170659.216	1572301.597	891989.5837	1693616.175	1218863.86	1040763.921	375826.2256	2132623.657	2247495.237	2431819.06	2765164.928	2581018.267	2729770.729	3241238.421	2398017.378	3079185.126	2655987.038	2065798.125	2496386.81	2032417.858
Com_3142_pos	AB1024500	C12 H6 O2	182.03593	1.26	Full match	No results	271970.9454	323119.9028	216477.03	205795.9896	273932.2319	199028.7311	186423.8873	192963.3198	210958.7971	278288.6706	306871.5182	182729.2191	223921.1088	306787.9838	221972.6421	277780.1219	219220.9523	290293.9473	231655.7647	265250.0126	166617.2676	248532.2874	181432.0442	193152.6755	119430.3101	140582.9888	207779.1568	191230.3148	219577.3708	109570.2771	149312.4626	244684.4093	298671.4144
Com_5667_pos	(+/-)-C75	C14 H22 O4	254.15133	9.865	No results	Full match	1676517.554	1430392.545	1061426.549	1496464.183	1137038.295	1706187.637	1652102.427	1601200.031	1527946.49	950232.5779	905344.0909	1089812.1	1055761.333	907022.9119	821849.0423	960990.387	1227962.309	681772.1413	844876.941	855939.9036	1158513.664	900885.0444	1165616.764	1188364.054	1096643.452	835105.8697	1215825.824	1153196.382	1315274.075	1283416.512	1163821.64	1349848.903	958252.8263
Com_3267_pos	6654	C21 H27 Cl O5	394.15519	9.753	Full match	No results	48133.35748	88400.69642	58479.42126	62962.62929	59557.42081	59501.74371	50041.45405	68348.72019	65953.59311	84212.94221	84029.41107	120462.0258	155891.5841	80949.00514	149546.4899	90479.05991	206686.6913	78318.61053	99484.88826	49535.81188	68820.93104	89808.66677	81811.90763	71613.5313	102878.6903	94295.34507	112578.9086	96366.0735	102849.4802	120112.1893	134436.1262	77618.45052	68126.83457
Com_3534_pos	4-Amino-3-hydroxybenzoic acid	C7 H7 N O3	153.04257	5.35	Partial match	Full match	3664725.722	2769959.014	2420431.412	5955285.865	5818660.134	3399632.796	3875371.843	4476954.704	3739398.515	3970121.299	2224254.122	4261048.243	3281932.592	2456041.981	3423345	2660890.336	3797317.083	2112174.328	2001778.276	2863552.2	2602579.774	3503023.066	2704075.251	1865566.326	2716195.033	2316418.643	2056596.691	2327365.817	2417194.133	2335623.111	2060744.065	2208028.147	1597469.523
Com_2818_pos	Bethanidine	C10 H15 N3	177.12651	5.632	Full match	No results	42658.00326	28398.4032	30489.4558	47560.854	38184.77767	34264.60131	35709.38758	62875.59301	31154.08559	64186.66725	26645.18942	42859.04941	95572.47441	54718.74424	64068.73106	50772.0427	113554.0101	47655.25754	93544.65511	57296.36263	41648.84892	60225.12878	45578.24788	63009.57439	91680.89844	71824.01519	70150.22565	74070.56531	59815.89101	91035.98663	71530.11486	60431.5883	38679.33072
Com_1633_pos	lergotrile	C17 H18 Cl N3	299.11858	10.667	Full match	No results	116850.1452	81720.1187	151563.3544	140391.4379	135140.122	123038.5831	120028.0293	128641.6978	119782.8076	106996.9453	62595.84931	49781.7426	50130.15331	63470.613	61040.21836	70766.54093	40009.2684	74444.32772	43286.51198	68329.38998	79520.93222	79704.44658	74831.79015	42453.53483	48940.19219	61643.79135	39191.9834	58286.03639	55917.22225	64336.30232	58797.02639	66789.39758	40275.86172
Com_243_pos	Triadimefon	C14 H16 Cl N3 O2	293.09271	7.337	Full match	No results	55991.61056	245323.1468	139959.0658	96726.51729	92053.38504	113876.1295	127328.0609	296533.0731	459588.5202	214393.5328	68101.51649	118169.7293	90005.20126	111326.9633	110686.2007	87381.35	54777.30649	82171.02157	61424.93596	101656.2498	134097.8799	137094.659	120833.4069	93959.69498	107205.5104	94248.47024	75494.74589	115192.7233	114289.7276	91255.00548	121707.4116	156746.8749	150363.5377
Com_1360_pos	Mexacarbate	C12 H18 N2 O2	222.13657	1.455	Full match	No results	179092.8115	59565.81265	108608.5972	78209.20914	49599.06907	151865.2791	254754.1166	94056.04125	249087.1816	47291.53428	110729.8383	172672.8873	60590.92998	75579.92031	196478.958	64199.44898	46426.93001	99612.79	117625.4572	63669.37843	165446.8238	102971.4493	158077.6102	173637.624	125465.9908	57572.21393	59455.80387	52663.91378	88063.94588	100251.7754	122599.3565	51024.27797	99496.37887
Com_198_pos	Troxipide	C15 H22 N2 O4	294.1573	6.492	Full match	No results	190975.3112	156303.0412	306539.0789	383901.7779	201474.0662	256991.1435	226201.0507	278747.7377	312922.3484	247287.5818	422774.2092	209989.2177	183815.8905	412541.6371	224650.8028	463286.3385	245978.2042	477918.2874	202080.3498	772651.0191	214524.6103	172820.8305	223875.0362	140447.278	89470.23215	106500.715	137532.6881	199825.808	179673.0776	140979.6045	148986.9172	114606.9948	194529.8336
Com_4312_pos	1778635	C8 H12 O5	188.06833	5.483	Full match	No results	338675.7592	207815.9633	318581.7542	362310.7088	485730.6526	225022.4392	245698.1272	380597.0802	336133.7824	290723.1016	278372.4387	324452.3843	479222.4098	473612.3019	361507.984	472621.6413	512245.2483	302218.8589	404113.2508	373709.0793	316519.2298	492496.4364	297139.785	317940.9922	340106.5408	416425.6421	413838.066	287978.2621	355526.0001	578659.3059	315935.9307	470710.0108	252992.0947
Com_4417_pos	1-(beta-D-Glucopyranuronosyl)-3-{1-hydroxy-4-[methyl(nitroso)amino]butyl}pyridinium	C16 H24 N3 O8	386.15668	12.576	Full match	No results	363935.9576	190155.1036	720307.6072	314443.0357	373115.2304	305622.2924	280869.6022	224060.4445	252184.7139	147792.2521	174945.2821	181609.1559	231585.6042	159638.1356	201165.9702	161440.5834	182389.7301	148128.0347	161650.7448	110150.9068	128729.7276	172377.9937	187780.8202	45786.50476	53683.92021	43643.98503	51152.35424	48881.81695	74583.28211	77714.02903	75599.26523	77067.77677	42196.38501
Com_3261_pos	6-Acetylpicropolin	C24 H28 O9	460.17368	11.442	Full match	Invalid mass	102068.4393	178879.0305	88350.99895	98118.04815	64261.0318	118632.2204	115326.2072	101814.8076	125029.1376	160829.4665	193513.7771	199360.8735	183006.8714	321926.9821	281146.7583	323389.3025	187573.1791	271424.459	245234.686	327354.6647	133075.1354	234459.8374	224774.6034	277973.0255	253022.5955	328457.7336	333355.9928	385920.6729	231057.5893	261372.121	315711.7812	300944.076	367727.1785
Com_2226_pos	ENU	C3 H7 N3 O2	117.05377	1.249	Full match	Invalid mass	53704591.23	107688985.3	40942360.44	55458963.4	59282010.33	53961591.86	78904083.25	72402977.75	77169486.66	91304765.7	108068186.9	71511155.37	66582886.94	90656220.8	63779028.43	84221861.83	61852231.03	100648522.5	63961821.56	107662245.2	70757202.23	85846482.24	81438932.58	97383601.92	99104542.1	96966181.99	97714953.38	6726136.636	87562601.23	83976441.61	78438775.12	104922479.1	109368359.6
Com_2026_pos	Genipin	C11 H14 O5	226.08384	6.727	Full match	No results	89985.25147	112028.1524	82052.47001	109635.7973	116665.7174	121243.8212	117441.0608	137542.4329	111673.1054	134980.7605	93590.25296	172300.0657	281343.9011	121275.8789	227958.9265	110185.8609	227417.9846	78844.78889	208839.091	111045.2221	145108.7318	128542.4724	137964.133	187267.3992	210976.3577	236071.8241	208753.4559	215987.4956	143546.1832	237603.6068	200382.8719	191798.3405	116791.708
Com_3053_pos	ALA-PRO	C8 H14 N2 O3	186.10032	6.748	Full match	Invalid mass	210152.0046	301123.9386	165799.6629	214936.3515	244441.8049	188827.1566	224628.1021	264699.2807	227709.1869	251364.4666	177086.3221	330590.3768	298402.1793	239692.3868	374145.9553	246440.5112	312465.4817	205063.8581	305140.4201	249389.2399	286752.2795	316687.3639	237652.4409	287465.9734	353081.6323	365129.3483	292164.5144	368122.1767	83922.79647	292866.6143	384405.555	324433.8005	307002.0092
Com_20_pos	zopolrestat	C19 H12 F3 N3 O3 S	419.05388	1.296	Full match	No results	398077.8646	503269.6458	381282.2494	280942.215	392352.6325	583251.9353	519400.9777	421897.1798	516597.059	305237.9307	301425.0601	340390.4577	241040.0337	139083.5698	385231.4931	128800.106	278495.3528	259032.7853	341500.0897	170390.9753	293940.1666	325788.7945	382302.4461	375324.1923	399655.2839	485011.933	419302.5613	414929.7935	594501.3197	488555.7465	372215.5004	489120.4558	213059.3733
Com_3521_pos	4-Ethyl-7-hydroxy-3-(p-methoxyphenyl)coumarin	C18 H16 O4	296.10501	12.099	Full match	No results	197582.9174	203133.4881	143064.3599	227596.0237	193614.5649	277757.6201	225167.0334	239413.7608	227590.9786	179582.4878	107880.4563	208329.6272	209912.3793	175014.1324	281933.0118	194986.9837	220736.7509	200037.7019	287089.0422	152856.79	98281.3426	171922.0793	206487.9534	136950.4957	106751.6628	152689.7836	156143.2505	169195.6247	146124.174	152732.7153	183233.529	123275.4307	127255.3546
Com_4177_pos	2,3,4-Trioxycyclopentanone	C14 H26 O4 Si	286.15978	11.12	Full match	No results	71207.42072	132809.2092	80989.0623	66968.32138	79183.73151	86247.59119	78773.70645	103965.9046	102772.8373	118136.8554	89069.76743	118180.6549	86372.4656	159337.9617	124268.805	151591.5084	107919.5389	81719.61074	100513.9074	132927.7688	112279.2203	104232.2941	118381.6288	138487.5284	121203.8632	135621.5432	162279.3976	149952.4049	115976.4771	102197.1991	131001.265	127688.5338	115755.9556
Com_1532_pos	Lumichrome	C12 H10 N4 O2	242.07989	9.954	Full match	Not the top hit	106585.8814	519761.0507	196885.7482	55985.52739	130952.0826	95689.53853	48888.85367	57016.49244	102625.179	327403.6152	177466.9376	175833.3449	160416.8695	80491.17655	99580.54066	86798.98186	102510.432	82442.46227	985300.5966	690764.4076	201954.429	212509.0602	247971.4317	676551.2069	301649.0581	335791.5405	160851.3802	158956.6604	1314033.043	227220.9101	207214.9938	356203.0614	307919.7532
Com_2231_pos	Emivirine	C17 H22 N2 O3	302.16221	12.348	Full match	No results	456077.4663	526762.0651	896492.932	700188.2924	134700.6072	313309.4433	201524.5046	219777.8565	293801.671	359465.5937	229529.914	373104.1724	350417.725	136456.1439	340510.0649	181747.9719	380785.636	276973.8237	460960.2055	231903.7111	405755.1733	382999.8622	339951.3536	250954.7743	225429.6317	115352.7881	261316.3206	300993.0876	360621.611	220730.6284	294499.9348	374879.5981	321557.8353
Com_2298_pos	DL-Stachydrine	C7 H13 N O2	143.09464	1.402	Full match	Full match	4899829.763	44396475.93	31067701.87	36380478.41	32266521.41	38971719.29	44936101.63	8157337.563	6836744.395	41073709.73	41309442.13	11985165.41	65925700.78	40679053.5	70733021.36	7705782.376	62588101.71	8188472.616	67056958.65	40351471.99	51306308.12	51345070.77	49923365.05	9730486.494	6569716.469	51451305.99	59491593.93	44765428.53	50300571.55	59283469.06	8439765.131	48905047.53	8412288.956
Com_3051_pos	Ala-Tyr	C12 H16 N2 O4	252.11041	7.772	Full match	No results	563821.5126	258192.2634	432203.9583	369192.4702	393537.2287	396195.9437	575899.0618	639094.613	362877.0017	319974.5118	220650.418	439612.9204	429317.2512	212450.6133	538218.8175	275532.6038	472331.0909	175672.9794	524386.2724	199060.0318	474253.7942	445755.1029	420916.5766	415814.9283	670697.1652	506786.274	434031.8553	277914.7064	433161.1244	418335.1246	494602.322	320681.8085	252639.9012
Com_4259_pos	1-Methylnicotinamide	C7 H8 N2 O	136.06367	1.22	Partial match	Full match	28880462.95	62608536.82	51875622.8	40897266.78	52769015.06	62516830.66	34820720.93	37823314.45	43308251.6	13803160.14	86142873.59	30932715.04	16974794.65	107399211	13778703.55	72181891.04	12707878.1	59448787.92	13612431.35	107057034.8	47386544.12	41992571.76	44539869.01	35304432	36147051.01	26246083.08	29783471.9	35694986.77	32228587.81	3618772.497	30416419.81	47535196.37	59261434.48
Com_4314_pos	1776172	C12 H20 O	180.15098	11.63	Full match	Invalid mass	190604.9954	140463.8986	366913.9243	232102.9935	282340.8238	233435.1792	171907.4602	198209.0863	258855.446	135105.6055	278092.9098	133595.9297	173303.2452	196459.9755	138482.3732	188674.2697	246696.0981	240764.162	168678.1936	255747.7944	173678.0734	207182.4424	205413.2607	132114.875	142738.3714	170053.3227	97666.04754	153759.487	271973.7099	186236.2976	223607.1104	354058.4283	278845.433
Com_2251_pos	Ecgonine methyl ester	C10 H17 N O3	199.12075	10.803	Partial match	Full match	7643733.272	3411544.409	10814569.96	6264166.987	8647995.77	7597260.261	5164371.491	4686170.158	4322651.976	4009473.384	2750912.508	1847568.8	1656705.204	2801678.61	1863882.811	2985707.287	1879422.808	2907139.789	1578189.106	2819305.128	4048123.288	4222586.147	3424063.371	4178406.506	3790747.295	4720152.371	3021947.92	4118779.163	4148185.403	3880970.815	3707720.749	6146290.66	5345214.457
Com_3819_pos	3-(3-Oxo[1,2,4]triazolo[4,3-a]pyridin-2(3H)-yl)propanoic acid	C9 H9 N3 O3	207.06418	1.419	Full match	No results	658617.6415	1097681.598	965974.428	645489.7831	327599.8656	553231.1837	764420.6926	726103.1513	958082.2706	1176909.529	451567.2284	331822.1683	241493.1853	490797.1776	270814.5843	313637.3082	173191.0544	361800.3065	213075.4078	487930.4936	685269.127	519246.9123	542917.5499	262708.1209	501130.1901	424211.952	477267.6588	305110.6747	345370.9911	302920.8358	290725.2026	218041.772	635204.6494
Com_2174_pos	Ethyl lactate	C5 H10 O3	118.06303	2.505	Full match	No results	12459.23649	15903.89977	154331.4236	53288.38169	177639.1916	13286.46337	11582.60009	11720.4344	23597.413	11117.12991	8448.269637	11479.43182	7047.413577	8576.421162	13733.37916	9915.825225	7158.504467	7546.63376	8326.278486	11590.67082	16051.95703	20649.10757	22203.56025	5440.440592	9436.009994	5444.689335	6250.12836	6358.820846	9612.965696	8356.529743	6941.50326	8551.671595	11980.43302
Com_291_pos	Tiglic acid	C5 H8 O2	100.05243	4.159	Not the top hit	Full match	3067072.949	2246100.982	1632912.135	2934963.817	3554025.049	2362629.44	2305647.942	2962730.072	2362615.742	1901406.305	2051861.177	3600588.55	3466230.938	2706811.252	4078818.869	2469865.268	3299340.572	3006064.848	3262692.904	2731182.178	2639444.542	3029324.656	2608378.206	3516424.729	2627645.366	2626436.88	1267438.603	2661222.725	3295380.512	2861778.197	3243964.954	1991707.925	2936730.983
Com_5617_pos	(25R)-3-Oxocholest-4-en-26-al	C27 H42 O2	398.31762	14.915	Full match	No results	908695.6439	829630.2952	1062030.085	1123670.929	1300142.319	1403721.297	1173464.316	624935.1868	979829.4783	904004.9954	405418.8114	657663.0187	717439.4502	265447.7853	689536.2695	391339.0293	975867.9628	379650.7027	590804.9799	470480.8966	489889.2461	615458.4118	595192.9262	134622.0465	170190.8891	142348.7681	149090.3067	128927.7541	162361.6477	175868.1039	201109.5417	127112.2089	74169.2168
Com_1605_pos	Levetiracetam	C8 H14 N2 O2	170.10542	7.148	Full match	Full match	1095703.513	1141777.547	964187.6579	1221778.847	1311599.413	1243990.039	1396553.486	1623073.218	1585621.635	1216432.399	1069012.994	1675414.181	1877178.942	649431.2074	2215418.455	889252.0349	2152656.966	764560.6458	2049844.138	761293.2548	966286.8049	1333494.23	1314789.108	842139.4866	1191822.194	1168781.816	1531839.097	1020591.128	1415984.268	1751830.586	1759518.858	1058110.899	618949.2445
Com_4407_pos	1-(sn-glycero-3-phospho)-1D-myo-inositol	C9 H19 O11 P	334.06563	8.49	Full match	No results	381413.4354	485757.6899	744602.5511	420265.534	658676.7862	370520.3083	394887.1311	370667.7632	413457.0826	337826.6024	892518.9885	651494.8513	844732.4035	1471209.577	696866.4275	746842.1261	614431.3819	852816.9166	684040.275	987329.4187	328857.7209	510110.084	518185.4514	162259.761	212258.673	197234.8488	259268.9572	269025.8018	423331.5663	418723.692	225117.8724	299606.6427	285694.6082
Com_3467_pos	4-Methylene-2-oxoglutarate	C6 H6 O5	158.02145	7.264	Full match	No results	218297.5374	381176.5803	314302.3064	264877.0189	289312.9236	312651.0815	267882.7046	335434.3116	412812.9433	286988.1292	778688.18	387571.4007	427278.033	910098.5526	496379.12	651545.9175	603512.2372	755648.6037	474561.3581	593693.3309	462169.5724	554706.9602	429918.6009	350669.4537	546727.5581	426969.9954	482481.7928	470235.7113	705737.307	569085.5757	568508.9704	993130.3089	545767.6301
Com_163_pos	uldazepam	C18 H15 Cl2 N3 O	359.06088	6.657	Full match	No results	186915.8891	126810.3989	161850.4658	144922.3618	190646.2819	147291.3094	99676.30341	122041.3109	123754.9875	161098.9338	303850.8853	382435.5859	309240.1241	666132.3002	347338.6372	613556.9242	349930.7731	461105.7377	315023.9268	352688.3887	244557.5428	319321.8204	282057.1485	259095.7262	220858.4263	248649.01	306640.7908	359216.3625	243586.2095	235677.717	281594.917	311937.0854	234911.455
Com_1980_pos	glyhexamide	C16 H22 N2 O3 S	322.13425	10.136	Full match	No results	49469.00218	35533.57444	38853.81639	47885.70653	51546.11658	47385.66337	49644.33006	75605.42535	69838.65621	49613.57569	44274.03465	73969.29993	75309.09118	52360.24244	72317.61547	52074.71038	92661.13964	34518.26399	72561.98662	40180.68105	70225.97039	67298.84206	60121.6699	57823.238	74779.1355	52338.8726	83567.8749	57271.6035	42303.74396	80320.36209	74529.25711	56074.85798	35490.52879
Com_2271_pos	D-pHPG-L-Ser-L-pHPG	C19 H21 N3 O7	403.13719	5.842	Full match	No results	270509.6498	7139.934281	218663.0077	223549.6662	283062.5001	259528.5924	346236.2898	521216.4479	591220.3895	100583.3042	7982.177516	9882.967112	15158.98113	10994.60281	9412.821761	8960.028398	29080.42812	5521.461475	8672.322424	7987.896486	100149.3632	109596.9585	83131.01506	7668.012447	10213.90017	14136.80754	10133.62338	26981.88503	9349.093039	13552.29432	18145.72874	11575.74048	7807.452116
Com_2172_pos	ETHYL VANILLIN PROPYLENE GLYCOL ACETAL	C12 H16 O4	224.10452	11.615	Full match	Invalid mass	413127.3631	280836.8659	119990.2669	410453.8465	210910.121	789473.7016	1302131.735	2051903.302	1831652.111	867385.3481	407953.4715	2072653.035	1493206.923	832965.8741	3460885.402	1162802.831	1783744.702	746779.1289	2555607.398	590640.1056	1460897.18	1471134.384	1441959.248	402657.1615	1854332.253	2118403.736	2140253.4	2018594.076	2281081.428	3578270.5	3271073.465	1252572.131	1001792.588
Com_4321_pos	1640340	C10 H17 N O3	199.12072	7.978	Full match	No results	1230405.586	194065.0706	2006041.291	917062.5956	1480398.271	497699.5331	463526.8968	306382.332	243997.2692	240789.4149	217114.1437	177027.2263	302252.3897	266611.901	274009.6924	337956.7413	323121.9257	326528.1064	291521.5825	340277.9045	503021.2369	529729.1979	447018.1305	254069.492	252045.8983	286787.8802	229809.6102	367650.9678	320962.4623	279788.2331	287951.6939	515488.7923	444874.923
Com_429_pos	spiro[3H-indole-3,5'(4'H)-thiazol]-2-ol, 2'-(methylthio)-	C11 H10 N2 O S2	250.02287	1.203	Full match	No results	115463.0793	112831.4992	107643.3932	127068.2983	136387.378	101824.5784	112465.2673	107122.2361	115959.7963	121500.5868	128936.7445	130029.378	126166.5544	155835.3037	122488.8787	101904.339	78814.68397	85277.81704	110265.0859	117928.1079	135743.8688	200718.4743	107501.2435	173157.8788	203822.6248	122390.7504	176271.6008	146125.3247	118481.3632	149884.0853	138422.4601	141560.7577	187570.8074
Com_2034_pos	gamma-thiomethyl glutamate	C6 H11 N O4 S	193.04075	1.428	Full match	Invalid mass	739002.1781	927670.1533	723770.3065	779551.2324	787953.8232	709300.2136	871867.6338	705829.211	777596.7583	966700.7239	678891.6167	661706.8231	652970.4549	530385.1997	562792.1011	517586.1536	674562.6903	451687.628	402927.1196	499337.8126	788243.1152	687341.096	622646.4913	679526.9803	562672.7662	411565.5495	600286.0899	687209.9473	630312.3379	732478.0453	557880.7669	641410.5561	547209.9946
Com_3708_pos	3721	C8 H12 O	124.08876	10.241	Full match	No results	1024387.132	961719.9877	832149.1586	1098643.175	1117283.315	1489181.166	622786.8297	1738874.056	1727202.709	1247475.85	849239.3578	2295153.947	1552244.254	829597.8963	1867091.58	951236.4344	1498139.18	832998.1364	1949487.272	944907.7551	1329783.679	1310408.425	805815.4241	1415726.656	1255400.003	1309374.874	1470260.134	1572073.991	2114654.551	1911242.712	1908022.663	1543656.271	1137108.672
Com_1271_pos	Mycalamide A	C24 H41 N O10	503.27393	6.273	Full match	No results	143888.8889	116450.7121	174398.302	132273.5495	197261.7201	158645.4013	128293.3593	149803.9706	112496.9273	128187.3524	74184.44698	91312.21294	72601.19928	84759.27554	76853.89946	94775.19188	82367.65967	86649.11867	62287.40615	108878.3465	100051.4189	101925.6044	87991.98354	55828.82913	74313.5601	69120.47645	62441.03982	77834.44829	46047.65556	77056.39963	74024.06413	75895.76787	64213.68892
Com_4067_pos	2374	C8 H14 O5	190.08393	6.943	Full match	No results	406830.3138	325493.7944	1073730.244	465949.2576	930412.0815	312752.9106	328331.7592	267177.4196	251619.0367	258036.2562	347587.4096	337522.5478	288031.7471	368441.3269	372952.2347	374472.0388	409551.6567	357244.2902	249180.6033	405828.6067	361314.0141	441107.943	345222.7653	302097.4415	324306.2059	336393.2275	406138.2181	347350.6728	398432.8777	472233.7911	362165.8583	527986.8492	428591.4701
Com_983_pos	N-tert-Butyloxycarbonyl-deacetyl-leupeptin	C23 H44 N6 O5	484.33691	1.138	Full match	No results	130096.3112	1047031.972	155260.2935	82982.93924	207976.2283	346494.5482	368526.3409	287723.9865	732460.9207	938862.0695	22704.78366	22832.99114	22700.61736	19661.24831	25288.47448	21259.61593	21769.10724	18472.56163	24021.93522	26281.47877	155868.1547	115012.335	168835.2146	21642.15348	22218.13608	22145.84577	24584.58878	21555.64989	20937.81115	23987.92045	22446.73098	22860.14058	20228.52551
Com_2654_pos	Cassyfiline	C19 H19 N O5	341.12639	10.992	Full match	No results	173987.9638	183987.4091	130838.5644	176262.154	173006.6111	297276.3744	235680.2593	260238.069	240770.2176	183619.47	74896.65607	231312.7433	194403.9213	92190.95394	253192.8993	102644.2608	180299.1004	90078.78338	251359.4886	92189.77244	97073.20982	150698.7858	160317.9053	69000.49886	103355.9458	87901.39654	126079.7509	93689.24255	141314.8399	137218.0044	107020.7363	79136.95054	58318.18025
Com_3975_pos	2-Amino-3-hydroxy-N-[(6S,9R,10S,11Z,13R,18aS)-11-hydroxy-6,13-diisopropyl-2,5,9-trimethyl-1,4,7,14-tetraoxo-2,3,4,5,6,7,9,10,13,14,16,17,18,18a-tetradecahydro-1H-pyrrolo[2,1-i][1,4,7,10,13]oxatetraazacyclohexadecin-10-yl]-4-methylbenzenecarboximidic acid	C31 H46 N6 O8	630.33619	13.195	Full match	No results	498124.1729	342756.7833	548747.2294	471384.4711	701143.8734	552646.5837	404217.8294	408904.3607	506946.7837	407262.5469	185745.9676	289474.0227	297000.6955	249400.2045	296129.6294	249566.359	423326.1532	233084.61	132604.405	311314.1333	218960.8301	229674.8494	314973.7288	72167.47882	92310.16105	82308.9345	86085.92279	88979.60089	111779.5692	75576.39211	99607.53017	94384.64921	81838.40018
Com_1986_pos	Glycoperine	C19 H21 N O8	391.12588	6.081	Full match	No results	189649.0039	86596.63381	174872.1394	271169.762	232340.3252	168358.0075	187595.9393	214198.4474	186827.7932	211792.662	59484.73041	82430.94363	67108.47358	141622.3405	79742.81216	180380.3211	61686.72419	128273.4428	59669.34126	161566.4424	86959.49441	138911.9955	114850.7344	92891.071	114534.9204	100281.6616	79617.37666	123634.8467	53330.87667	72827.00069	88169.95766	92975.5099	110228.0204
Com_266_pos	Toxopyrimidine	C6 H9 N3 O	139.07442	1.248	Full match	No results	790683.379	1047915.624	913766.8017	938613.1005	1149116.233	636623.6309	736273.5587	729690.4052	802755.5293	911032.6591	931957.5643	792100.8539	581707.4189	869505.2456	564158.8858	735705.3581	868804.7696	742856.5176	691922.0521	1242224.803	614166.2696	951094.3603	748761.6999	508761.638	634450.0996	674849.148	633268.1023	543384.0257	804191.5539	683382.6822	559749.1382	749998.4959	798592.7114
Com_1216_pos	N-[(2S)-2-Hydroxypropanoyl]methionine	C8 H15 N O4 S	221.07184	6.353	Full match	No results	71843.5001	123003.941	76454.30865	76681.99461	75114.68139	65487.13788	72368.60395	91983.12518	89233.41538	83917.94661	108184.8327	85204.92865	63283.76304	139095.0553	77703.32911	146050.7454	86862.78235	129860.5047	54296.34793	147587.1148	91399.82618	94320.23899	86529.39899	84782.75889	80350.98565	105560.1634	77409.45378	112584.6537	56544.14172	70475.05844	76820.15916	141792.4375	111365.2502
Com_1765_pos	Inspra	C24 H30 O6	414.20357	12.445	Full match	No results	70832.90118	89869.97631	85185.01245	42168.94477	70908.59717	127147.1291	66055.24747	88394.95757	39942.54029	161991.2302	46942.98611	227978.1152	44075.89648	140786.2766	45216.26874	121267.6865	53948.54026	43842.96599	97976.83592	179161.8575	86752.95974	78163.03472	87181.02613	49009.9534	56241.77856	41875.57635	45780.0956	41187.31385	49109.50985	41478.20056	39076.37265	46827.12086	42558.4988
Com_504_pos	Scopoletin	C10 H8 O4	192.04216	9.489	Full match	Full match	9240821.671	3616262.198	9209774.311	6156547.445	7536061.25	5062448.647	4970295.013	5379429.014	5537268.286	5312693.973	4989431.562	3460353.877	2571995.912	7837134.617	3204256.51	7522034.649	3976836.83	7259320.489	3382322.328	9160958.401	5633882.055	5678954.391	5323714.675	4314376.977	4039176.029	4627395.082	3663723.697	5245507.733	5510906.644	4605829.259	5788230.832	7404566.16	6659844.5
Com_593_pos	Quetiapine	C21 H25 N3 O2 S	383.16853	6.673	Full match	No results	84278.54904	29794.06175	87889.4269	107261.4115	83838.56258	98264.26096	122171.4872	139691.8504	127416.6555	93036.57931	38554.74662	51574.25149	68364.02023	76782.76214	74356.91659	95155.65361	60237.88459	67786.30341	53631.26099	72891.12936	67819.94773	85336.50896	65679.12276	54268.39629	67430.34041	77377.17667	71295.76821	85883.94853	44163.8338	86942.93815	75253.59753	90746.94934	61012.85889
Com_3349_pos	5-Hydroxy-3-(4-hydroxyphenyl)-7-methoxy-6-(3-methyl-2-buten-1-yl)-4H-chromen-4-one	C21 H20 O5	352.1295	6.034	Full match	No results	45544.94481	17563.26143	26702.13938	33945.97678	31045.81772	23634.1051	21277.59219	24416.10524	22395.20467	23164.96383	71242.34257	75961.63988	50633.02219	81453.75367	57398.70915	107124.5225	71921.3697	60621.57845	68925.05167	97622.98884	50576.15108	59622.31037	52023.92024	61325.26295	88476.48427	79025.29905	98534.25243	99750.30106	65155.67487	95244.69418	66985.04722	99955.85251	71262.17735
Com_2776_pos	Brivaracetam	C11 H20 N2 O2	212.15225	10.099	Full match	No results	154446.6273	143770.3747	91162.08123	149071.2414	153250.0011	166831.1802	185188.8555	178129.1873	172470.7105	94497.54413	82286.77933	178587.0335	260412.4826	57186.03176	268267.1506	82234.85721	254275.6123	71594.30598	263153.6484	76259.46339	158522.5441	155113.6849	148931.9901	129047.9215	186578.6272	141109.3038	228172.2518	136762.5357	192040.8663	295394.2342	259268.8948	114023.4802	79407.46911
Com_3499_pos	4-Hydroxyprolylmethionine	C10 H18 N2 O4 S	262.09814	6.376	Full match	Invalid mass	603548.5162	221084.8827	553592.147	668983.1139	667920.4233	415254.4108	473960.3229	552587.353	392563.5568	360978.5225	208116.8133	361538.9599	329540.7436	287516.3544	360524.661	336939.367	425027.6109	260237.441	352559.1049	238472.4165	534052.4689	493528.7912	432425.1105	820909.5222	448541.931	485958.4766	754598.2187	628981.5856	519212.0054	742194.347	627673.1595	989985.653	646017.3526
Com_711_pos	primidone	C12 H14 N2 O2	218.10506	8.278	Full match	No results	5807836.822	1236695.799	4968561.289	5707984.512	4812865.679	6419459.6	8572836.158	8398970.044	8021280.185	1884127.57	1801422.092	2867746.123	4933875.381	1669635.455	6126869.741	2807260.264	6561656.55	1506292.607	6350719.518	2443842.677	4910277.732	5155894.532	3926941.527	3759965.927	4594613.099	3638652.835	4843612.982	2783419.887	3642188.066	7483592.482	6370172.124	2697994.848	1538509.042
Com_268_pos	Tomelukast	C16 H22 N4 O3	318.16837	7.795	Full match	No results	2799942.829	1236349.497	1819796.442	2197957.124	2047586.816	2649128.255	3469765.132	3825935.03	3132915.641	1319969.766	1123029.668	2248619.378	2226399.069	899927.9971	2982439.337	1240296.858	2770286.383	907679.9866	2263322.736	836125.0379	2265472.093	2472041.609	1920684.813	2088270.538	2578049.92	1730757.147	2344516.27	1611584.08	1935193.269	3220096.786	2704826.69	1416701.061	954287.5654
Com_1015_pos	Norcapillene	C11 H8	140.06248	11.588	Full match	No results	554867.8739	498187.2863	1067380.693	1042008.378	991043.1664	658815.7409	640954.6662	373959.667	490258.6616	629466.4279	293736.9546	382018.4974	366651.019	289756.5917	329759.5621	304533.9705	403459.252	287901.8518	332319.7104	355054.2615	419089.1882	427081.4795	362153.4709	179116.2934	207534.9877	173530.6943	172580.059	185626.061	166836.9704	190014.7996	229149.1867	150594.3389	152030.9764
Com_4014_pos	2878846	C20 H26 O3	314.18745	8.876	Full match	No results	717182.6392	457751.8519	810379.9324	535840.1288	697944.0821	586829.118	529844.4368	423725.7811	367943.2125	402240.6153	245492.8155	235342.1564	255736.9	167804.7714	253420.2021	150171.8101	237709.7	190977.4628	167134.6194	239191.1669	293388.7368	214188.7532	264987.4087	89119.81868	101282.7622	117015.1801	113045.3252	91011.66964	105063.1593	92758.07082	112477.4576	98479.64927	77936.77031
Com_3003_pos	Amobarbital	C11 H18 N2 O3	226.13139	7.858	Partial match	Full match	2596029.231	3533960.774	1909870.965	2682349.657	2822291.73	2930854.847	3969048.123	4141455.001	4026989.766	3375089.741	2237398.175	4420233.043	4745851.873	1921272.5	5499632.643	2372773.255	5776299.02	2201018.172	5187253.918	2197517.361	3789402.233	3792380.613	3422223.078	3867715.044	4660159.231	4374370.736	4782134.963	3436053.826	4407560.446	5499771.75	5087957.771	3076517.728	2206005.662
Com_1246_pos	N-(4-Heptanyl)-1,3-benzodioxole-5-carboxamide	C15 H21 N O3	263.15152	10.92	Full match	No results	155299.0674	79598.55247	101356.9748	109114.2719	131530.668	130600.2616	116197.6933	150177.1113	92765.24332	92968.15453	72662.88659	132710.851	115162.7236	70606.36118	198425.4474	82580.20529	154366.7546	56244.15881	138498.9641	54469.00253	142979.8267	105710.5061	103179.8785	73290.99329	76018.44605	70042.68824	80318.1026	85084.13382	75587.57837	86626.70727	93832.54597	68687.5217	41577.59162
Com_2307_pos	DL-Lysine	C6 H14 N2 O2	146.10541	1.147	Full match	Full match	516993.1209	443000.7841	479535.2726	578866.2916	506828.506	582300.2138	543271.0181	484485.9231	478553.1197	413949.9291	359357.5197	447009.1393	276563.8489	312389.7804	530170.037	300340.2569	472566.3217	314103.9891	479610.0498	367491.7543	485326.4356	473444.4509	507563.9658	519593.6841	620488.0692	606084.5421	592607.9122	520336.4609	485490.606	541847.5542	616824.5908	577017.4613	518574.8455
Com_3196_pos	7-Hydroxycoumarine	C9 H6 O3	162.03157	11.604	Partial match	Full match	1741845.193	2095751.518	7798765.436	1666723.785	1714239.991	1988478.579	2272063.024	1746167.281	1751831.312	1871866.47	2117556.67	1777733.959	4339615.262	1546506.18	1740777.395	1731901.953	1877729.634	1606606.945	2111997.69	1882974.603	4233956.617	3505259.072	3224078.672	2581009.847	2524116.477	2377607.433	2605109.316	14805826.38	14708835.96	9483159.112	1957917.134	2464037.342	1984287.811
Com_276_pos	Tocainide	C11 H16 N2 O	192.12622	6.195	Full match	No results	11148498.17	1773760.457	8011876.722	16432639.45	11826332.05	17150042.49	23492362.86	23447820.38	20752521.37	3949642.919	2190056.989	3598277.891	8806778.282	2192328.43	8307217.765	3866967.983	10832659.11	1925186.573	11190936.14	3074870.878	7275497.083	8758973.405	7733389.693	4123426.447	5655290.037	5437788.427	5374365.301	4419734.594	4369055.824	11884133.56	8188833.919	3248170.283	1741354.701
Com_5635_pos	(1R,3R,5R)-2-[(2S)-2-Amino-2-(3,5-dihydroxyadamantan-1-yl)acetyl]-2-azabicyclo[3.1.0]hexane-3-carbonitrile	C18 H25 N3 O3	331.18877	7.765	Full match	No results	79102.51757	25321.323	64567.35765	92394.60565	65389.38854	83663.85587	98136.30401	97414.76896	77346.24935	29021.51987	22649.33051	52473.35295	35770.90123	28076.76378	55082.84664	34602.92941	48733.40665	20501.54195	34196.83959	16380.87724	38768.91884	46735.24146	43257.89963	32913.30733	44295.90406	29385.67284	24295.62123	25019.24531	41594.46168	54167.32927	44248.13748	29348.72758	24966.02696
Com_1429_pos	Methyl 1,2,3,4-tetrahydroquinoline-2-carboxylate	C11 H13 N O2	191.09448	9.739	Partial match	Full match	396637.4246	390971.0689	366476.6523	463823.9858	430075.7988	537198.5588	705705.911	703280.1229	627765.1641	341767.7396	252011.2904	513113.6019	687839.7129	260241.359	764772.7938	301058.5411	760153.7504	191802.5693	619645.7599	226800.7351	452439.9784	447985.6467	418792.9898	422531.6556	492098.3636	376230.6798	485319.8831	315474.9794	396136.3551	589725.5246	556110.4637	269752.6031	207930.1057
Com_3285_pos	6,6,9-Trimethyl-9-azabicyclo[3.3.1]non-3-yl hydroxy(di-2-thienyl)acetate	C21 H27 N O3 S2	405.14146	10.163	Full match	No results	320814.3947	301536.6288	374406.0484	474457.476	487159.8172	566974.6324	538070.4853	515596.2954	525461.1773	341664.3653	197731.2796	451830.7409	410227.2032	295721.2497	339044.0744	323410.9646	360806.3589	212840.6876	501928.3603	276758.0921	347456.1619	401102.3254	235672.1794	260755.3054	407453.756	374116.5026	366363.4645	297958.6188	304097.3182	345472.6814	436610.0638	233640.8948	197318.2832
Com_4027_pos	2645	C13 H22 O2	210.16176	10.617	Full match	Invalid mass	828309.577	669690.0307	953725.9097	791656.6103	833604.8478	825992.5275	674367.4941	757765.2832	856042.7729	602883.4882	625547.8652	651371.9688	904776.364	809575.1082	814327.2715	583297.7595	817436.5173	681014.5414	707817.9469	779937.3979	987845.931	854087.5203	483681.9855	1027540.912	1162016.805	982763.3792	989056.4963	908868.1807	1079424.337	1053855.643	994309.7568	1083974.79	950863.4364
Com_5523_pos	(3S)-3-{[(2E)-4-Carboxy-2-butenoyl]oxy}-4-(trimethylammonio)butanoate	C12 H19 N O6	273.1206	8.566	Full match	Invalid mass	202259.3491	118932.5339	229898.8257	167668.6442	201556.1	132029.8546	156300.888	164938.9679	125720.1988	166863.022	174355.007	129555.6189	116158.9733	206066.3992	136252.6846	221546.3067	157208.2362	157323.6246	139977.8226	192773.1772	213496.7048	194251.3902	146065.0324	173149.5047	189042.3669	169386.5676	160102.88	176525.6436	157536.1145	170862.2283	189665.9716	260484.4366	196114.6401
Com_500_pos	Sebacic acid	C10 H18 O4	202.12027	9.075	Full match	Full match	16743165.28	20681425.54	15617680.29	18495997.84	19294809.62	21444886.2	21401195.63	23242856.89	24568710.68	21417677.64	19290245.62	27186291.91	31206576.55	19688843.32	33260493.85	22481815.56	29282416.36	20649254.56	32432063.75	18250836.7	25018564.92	27280088.49	26003343.62	30112619.4	30318372.12	35756265.43	33970256.2	33679597.42	40586897.62	42068318.09	31357668.41	33966157.17	32211833.65
Com_941_pos	ophthalmic acid	C11 H19 N3 O6	289.12672	3.776	Full match	No results	1949591.579	2187279.961	2328957.864	2830657.758	2451181.406	2057180.183	2008789.512	2768834.588	1982278.895	2930738.211	1524469.282	1856113.018	1749766.895	2204760.867	1788381.544	2188055.811	1914588.021	1534720.53	1438030.979	2172241.484	1476241.013	1353840.393	1640991.097	1578100.983	1479798.857	1815630.41	1972002.756	2176679.027	1216668.271	1770429.25	1655383.372	1565004.128	1316549.357
Com_326_pos	Tetrahydrofuran	C4 H8 O	72.0575	1.255	Full match	No results	127007.2633	151605.8853	96041.69116	126473.4572	130511.2679	113080.9314	153469.7463	120096.0981	116038.3581	136628.4171	156802.8673	110187.134	124906.1692	44160.88593	123423.978	119062.8011	143386.0388	142219.5068	135479.4548	127274.6545	117292.617	75974.3312	111702.2332	141270.6494	134892.3746	142262.678	180704.3424	110185.249	160838.902	136999.2245	153282.9979	177821.0777	170848.8699
Com_1444_pos	Methionine sulfoxide	C5 H11 N O3 S	165.04579	1.332	Full match	Full match	1373701.423	852861.1146	576507.6905	903503.303	812439.0099	1053216.971	1192978.542	1383871.934	1262122.409	897684.6609	1358286.104	1273750.284	1644199.798	1219131.643	1476446.093	1722917.979	764481.4972	1111234.017	1937280.21	623288.8274	822787.4884	934209.9741	1366360.227	1395191.612	1644743.013	937437.4906	1563853.502	803571.2288	835335.2067	1614383.137	1436709.548	895489.5606	661853.8438
Com_2569_pos	coumatetralyl	C19 H16 O3	292.10862	8.271	Full match	No results	29890.09977	52531.11016	32714.57303	50818.97085	36072.26462	41101.11024	53597.8337	54986.67571	50070.00424	54704.86662	119623.3488	91703.4917	92491.91165	114028.4794	100101.1826	130378.9054	125382.5078	154591.3303	102952.2197	139059.7508	98567.39141	114189.6721	88538.36875	142591.861	98395.05847	150936.0393	76183.4675	134176.7491	133882.614	153536.2968	158932.6541	289640.6791	211604.0042
Com_2808_pos	Bicine	C6 H13 N O4	163.08442	6.567	Full match	No results	58264.54761	69607.87485	126081.4313	75214.65464	140701.8354	63103.59819	80404.87634	84179.46669	110757.313	77961.98288	75500.69641	180123.9398	173074.482	89885.52291	213862.48	117429.6907	187337.4048	101304.0462	166125.6351	89447.14907	240921.8867	173841.4979	133110.7797	321779.6628	266380.4398	273882.4133	281370.6598	317239.0881	260696.2985	345134.9815	222006.9379	167256.3344	134205.7051
Com_2294_pos	DL-TYROSINE	C9 H11 N O3	181.07384	10.318	Full match	No results	109887.5744	134947.0381	103024.0981	118288.9754	129485.7121	105706.2854	122663.2598	132054.2759	120889.0888	129338.5025	108630.7953	143608.7518	127749.7896	149985.4831	132156.2947	148083.3139	124013.1484	114685.451	150928.8483	132198.5764	109023.7319	134203.6781	125389.1566	182351.379	188733.5508	140752.68	160192.1599	70259.29757	142495.2843	157556.726	188786.8257	109782.661	130525.0711
Com_2451_pos	Deidaclin	C12 H17 N O6	271.10492	6.507	Full match	No results	152965.7683	81314.38937	141594.2297	177065.0674	125500.5877	205294.3522	195752.6712	197139.1101	123844.0325	131032.0667	71066.39986	97781.89283	82104.34546	70723.05728	95213.81663	78401.41945	96282.30247	66431.34325	88612.54672	81104.00686	125358.4433	136880.0922	103860.7538	83639.02608	93526.30517	95856.02092	86555.89449	97194.55154	83140.78502	105093.457	119721.3608	95390.32769	67611.64047
Com_1869_pos	Hopantenic acid	C10 H19 N O5	233.12595	1.43	Full match	No results	344627.8791	248337.2456	394283.8072	328535.598	291721.8484	351070.7306	296813.8315	356999.0874	291972.3648	260412.672	282382.8283	271617.9225	278004.1438	258152.6992	235999.5951	258428.7768	210440.9184	227766.6011	262976.4518	291435.9393	417531.8558	247693.2621	273640.9305	264440.015	180240.6531	241235.3724	287461.4468	297966.2284	272059.6005	294008.2439	277296.2577	279618.9579	258095.5729
Com_2761_pos	butaperazine	C24 H31 N3 O S	409.22047	11.042	Full match	No results	400908.5991	496940.3844	419119.516	335420.3939	477405.7636	447335.8595	302654.4014	301905.342	263023.1645	338703.3331	79985.2791	182196.6879	190561.0002	93068.14769	255700.6894	100236.4255	265895.4447	93946.89854	254218.9745	76642.27619	205054.8775	217361.249	242674.5979	153079.549	177142.9053	193589.6512	272669.7771	150241.8138	171827.4204	172353.7905	205310.2699	122929.8613	73080.62648
Com_3130_pos	Aceglutamide	C7 H12 N2 O4	188.07964	5.671	Full match	No results	410400.0475	480373.647	493516.2611	699008.5979	750679.9752	471410.2593	553629.4577	741445.3803	568167.9838	1104521.066	269940.0725	479568.116	802964.0635	490721.2587	775428.6382	485394.9939	1110104.311	410285.5499	669309.3975	545650.4002	499370.7516	780336.6081	544323.3014	615921.7451	837767.476	1374087.128	858015.8739	1015718.439	652951.12	981773.6203	655045.9876	813928.0778	377472.7097
Com_1809_pos	Imiprothrin	C17 H22 N2 O4	318.15717	9.089	Full match	No results	43888.90898	18756.53872	482162.7765	471231.8617	558963.2631	44388.71065	119681.6471	60412.8006	40683.63104	26865.885	21700.75423	56749.53066	51922.8311	12285.73654	46669.27722	20280.88674	52574.42732	31572.9055	54234.5729	32668.57354	61206.73044	76413.66379	78898.09691	36210.92785	43628.40126	19886.31211	31732.03485	26780.47223	35412.35009	45247.58774	51692.91781	36306.29386	20883.87945
Com_1578_pos	Linoleamide	C18 H33 N O	279.25557	12.281	Full match	No results	43316.16117	19644.29938	71532.4721	37974.77129	187053.0819	22691.9116	28877.79101	15672.8566	9195.126287	35374.76331	11033.99962	9538.542486	13853.66171	10274.5663	13437.64074	10178.6436	10366.59523	13373.41192	9738.919178	12249.4265	20160.27548	18771.5456	23695.32365	8457.498109	9176.473177	9665.325899	11555.25051	9274.658134	10088.76762	10835.18211	9757.27283	10497.59409	17611.44839
Com_1599_pos	Levonorgestrel	C21 H28 O2	312.20818	10.037	Full match	No results	167448.4302	100916.8928	319203.2791	140753.5309	277051.0102	111762.4162	98733.75892	81756.81753	71125.70549	75003.78843	59642.45727	52054.57586	46505.70967	35745.46699	59016.69111	36078.54614	64317.64222	33460.72847	58825.3912	50194.0958	85989.98599	67722.8816	74626.58769	44387.11807	72221.43424	49545.82256	48152.63399	32714.6903	61942.41987	38632.4576	67154.20348	41780.74049	31858.49908
Com_3662_pos	3-hydroxyflavanone	C15 H12 O3	240.07822	8	Full match	No results	182315.3504	375198.3244	177363.174	290746.2635	254552.0871	284315.5364	334978.1502	461933.9149	444302.8081	345273.2229	302798.5266	476287.5259	509612.0101	352981.7454	317400.5047	341472.8774	199928.4563	258482.6513	227432.9788	358026.1086	293000.5505	289267.8602	268388.7408	170216.5485	197994.5866	189955.9744	197184.9546	212939.1047	224130.6468	182983.0705	172634.4387	160879.6261	157666.3363
Com_2764_pos	butalbital	C11 H16 N2 O3	224.11576	10.416	Full match	No results	99316.05433	104119.4005	99250.25836	94120.10852	92650.97983	92970.10734	117152.0254	146172.9443	125282.313	93901.65203	89205.92499	143675.0263	137159.099	123065.7767	171715.4169	103181.8243	152306.1148	91420.15792	159640.0182	71560.61655	117800.3141	115470.4567	112586.3497	150899.6727	144312.2607	126613.9675	230659.8764	109356.9469	120600.8026	168793.1859	190016.3145	111297.9959	81668.53288
Com_3199_pos	7-Ethoxycoumarin	C11 H10 O3	190.06286	10.112	Full match	No results	142309.4206	221095.2982	132877.7884	159343.4804	175733.0073	175574.2938	195100.0331	189513.0741	216133.6102	215669.3726	139798.5266	246906.4646	207579.4094	163225.7516	248040.5998	196845.9053	235918.9236	168997.0437	191878.6399	153667.2497	224796.0676	178412.4549	196720.8298	257176.8076	292995.2542	260938.6694	290872.9104	301345.7127	235520.9756	283839.5005	282298.7344	224151.4481	215827.8607
Com_1001_pos	N-Phenylacetyl pyroglutamic acid	C14 H15 N O3	245.1049	11.495	Full match	No results	80159.14747	50993.86171	32296.94994	52041.73407	41522.94364	97524.20403	118884.7708	121588.3838	131974.7778	62058.48285	51748.65764	91174.93056	87552.06636	58331.36606	148293.7139	90084.56682	150744.9699	61970.46684	108521.1412	48771.59081	92710.44178	70293.70123	88641.63847	96324.36004	100289.0544	75627.65185	91778.7109	67878.16564	53563.48012	119556.7037	109250.7632	60006.22541	37058.79137
Com_1627_pos	Leucyl-leucyl-norleucine	C18 H35 N3 O4	357.26179	9.37	Full match	No results	215151.7288	53453.17724	204499.156	218660.7407	163378.6152	163668.3856	89331.37218	87645.10454	75080.40982	52865.04454	14140.11099	17465.56883	24033.89665	12707.97897	18026.50671	26065.3272	14596.18553	12388.91452	12504.63459	12861.88362	33002.98214	55763.15942	54238.05539	17513.60788	13973.83664	14526.92102	13625.38226	17488.55249	15643.45774	14664.44121	24108.337	16079.73541	22095.20216
Com_2999_pos	AMPA	C7 H10 N2 O4	186.06396	1.366	Full match	No results	5477423.929	6703196.116	5264898.576	2643035.182	4967022.319	3575981.107	4272144.704	4674458.246	4840633.868	5600694.771	8057449.405	5798514.744	5786295.02	4906858.37	2499110.539	957257.8792	5510690.031	5630478.78	5005247.116	8646377.129	5452838.302	5021068.955	4997740.935	3148771.316	3598594.41	2875147.138	4031389.156	3366684.165	3605005.162	2496545.682	1489823.89	5018995.478	933515.6054
Com_3586_pos	4-(Hydroxymethyl)-2,6-diiminotetrahydro-1H,8H-pyrrolo[1,2-c]purine-5,10,10(6H,9H)-triol	C9 H16 N6 O4	272.12306	8	Full match	No results	192139.3574	73862.27039	142381.255	111753.5173	111618.198	101865.6188	93024.93841	93457.31383	76881.36094	60252.15552	56523.64616	64227.24647	73021.97058	63898.30546	60673.2119	64570.06356	56466.81123	52735.96492	75278.4814	65594.0209	96823.51256	77887.36772	79786.89161	87023.92249	75523.70789	92001.67014	74888.55859	99474.90264	87176.84244	124304.148	85984.10921	103597.8574	78110.86176
Com_5614_pos	(2E)-2-Tridecene-4,6,8-triyn-1-ol	C13 H14 O	186.1043	11.6	Full match	No results	491388.8636	362888.7311	498755.8926	427446.75	427263.9853	356065.7133	333207.4235	401510.315	296896.9346	291066.857	141420.6523	216682.9873	168349.2743	164963.0825	181453.4857	171146.5137	212246.9686	145755.7576	190705.9061	172213.0737	260288.0111	235173.1425	235090.6439	84863.61245	106997.6223	84477.33059	87108.90953	84069.28043	88533.40848	99578.74486	107897.586	68618.0269	84681.19623
Com_3045_pos	Alizarin	C14 H8 O4	240.04117	1.487	Full match	Invalid mass	302906.2906	402301.9936	336604.0881	170245.7644	211752.1012	212853.9243	275086.1424	185725.4097	276028.9583	244498.4114	509086.5733	222032.8425	166573.5087	366745.2345	186165.0272	287102.2663	193744.0638	564354.9839	184272.6182	368567.4001	245846.1765	256978.1218	260374.2529	249965.6681	217988.9875	229980.5234	217421.5302	225079.8534	189434.0948	170713.238	206835.6672	293060.6924	411427.1959
Com_2659_pos	cartazolate	C15 H22 N4 O2	290.17355	6.901	Full match	No results	146940.7918	74404.0084	86296.05449	122008.2269	129786.1027	135544.6821	122513.7938	190574.3229	104093.4528	92538.30907	75048.43993	390577.8266	148354.8434	91782.50767	151680.6494	81954.47	123150.6837	81204.63458	157771.5563	79910.76219	134182.5359	140694.1929	112074.7884	118346.6377	142405.2819	105352.5901	149713.71	120443.7825	127968.6202	151357.2636	142093.3802	119879.0228	55385.63386
Com_4364_pos	1,6,7-Trimethylnaphthalene	C13 H14	170.1095	11.605	Full match	No results	310990.4628	196356.6053	357822.083	284042.468	325657.371	267622.3884	232883.0912	244044.946	181692.3357	191149.526	90757.88942	127512.5147	89371.34473	104880.9571	98327.56838	98819.17227	136516.0846	94839.76264	108403.7965	115253.7205	166407.1573	154771.7427	142475.7282	63135.27042	79096.65963	62528.37691	59393.62683	60164.5043	51276.08224	55874.68827	75229.97539	55971.07131	57339.77034
Com_2192_pos	Ethanal tetramer	C8 H16 O4	176.10472	7.309	Full match	Invalid mass	2365240.551	1930480.23	2374933.65	2390041.044	2340017.896	1887372.671	2351523.873	2413651.379	1879775.58	2011002.793	2847793.806	2570186.165	2394580.437	2924672.17	2178744.179	2797091.027	2525148.092	2394860.265	2463982.436	2507986.595	2089271.134	2343192.285	2204778.727	1785085.784	2114604.186	2095917.669	2151068.735	2103376.948	2370798.215	2334054.461	1975358.389	2568230.874	2144994.664
Com_2057_pos	Gabexate	C16 H23 N3 O4	321.16808	8.79	Full match	No results	111609.0288	122017.857	96732.58963	107504.8981	98797.3049	109940.8586	125718.4236	133606.7261	127393.44	119784.072	61285.46706	91983.12588	120914.0945	61295.83744	190637.5054	79227.6805	132400.268	85127.35418	176452.9514	79187.785	105361.074	112524.9675	100754.1072	95814.96396	111863.0592	108688.5103	183476.7951	76292.16706	110266.628	102280.3576	121693.1787	105501.5943	73845.00348
Com_2564_pos	Creatine	C4 H9 N3 O2	131.06942	1.3	Full match	Full match	582382467.9	759749070	709737583.7	557984118	654971716.7	637862492.3	693891859.6	576321059.1	677258973.1	640624076.4	464174162.3	678069484.8	462159140.9	168277886.5	628294546.6	190029820.4	765936758.5	306343352.5	712144182.3	319695295	564405202.9	406986637.1	584911610.8	371697741.8	411110807.2	464481468.6	450828395.7	297614515.3	618040926.4	453392530.7	549010706.2	497496569.1	303778539.2
Com_3814_pos	3-(Benzylsulfinyl)alanine	C10 H13 N O3 S	227.06125	5.862	Full match	No results	408305.4817	157640.5611	421119.5413	508012.9021	500044.3675	519847.4169	622205.1447	701285.3264	549148.5517	258231.6595	341389.1798	359690.3098	647366.7898	280371.7284	615719.9996	448044.619	863036.3332	211995.928	792109.3327	263888.4215	322449.7889	557735.538	420654.5351	343991.5339	438334.3664	544261.5404	504704.3919	409313.5282	476396.0281	806090.3319	479803.5911	434471.2828	190984.7119
Com_3526_pos	4-Ethoxybenzaldehyde	C9 H10 O2	150.06803	8.694	Not the top hit	Full match	445041.4595	600746.15	430879.7293	540990.3914	456790.6001	510493.808	545307.0287	675533.6776	502796.4253	538959.9969	387960.1413	553830.178	530100.8635	448055.926	597317.5018	503274.946	499832.4434	450984.3966	589048.6511	423131.6551	612688.5944	631784.2527	529168.809	761107.4516	728317.4959	604922.5121	722223.0849	831640.8077	552934.1059	669597.8837	708264.7298	576191.6573	570000.0257
Com_2933_pos	Asparaginyl-4-hydroxyproline	C9 H15 N3 O5	245.10211	11.526	Full match	No results	161855.8085	122199.852	212042.8851	172077.8382	163118.04	133524.7244	149763.6464	195284.1608	141977.6476	120788.3572	74689.19996	178346.9387	81780.42148	65668.1242	100970.2245	65043.18796	125048.6447	68694.42623	100391.1538	74907.42538	63639.10815	109478.6364	121621.7971	64308.86891	76544.56321	87519.51253	87624.41341	99166.68823	134814.2046	135093.5144	105750.5571	159316.7374	96285.99533
Com_1635_pos	lenperone	C22 H23 F2 N O2	371.16835	7.782	Full match	No results	88114.02507	56383.54905	72357.41185	69113.60021	75686.40151	82665.3174	64990.75943	66304.96372	56601.59901	68907.78186	56878.3176	47540.75529	44064.02829	67920.51194	53165.60748	56848.12718	49461.82209	56012.78122	34339.38346	54159.26323	77277.80057	64535.22305	49851.4125	42780.60611	45610.99353	39977.88196	63638.81051	61853.84004	54050.32505	36392.16029	41451.8207	51649.94573	49329.26035
Com_2663_pos	carglumic acid	C6 H10 N2 O5	190.0588	1.352	Full match	No results	1158937.953	1128632.978	919575.0924	839857.7084	883719.6918	930163.2449	1106936.405	1030379.728	1247804.278	1338943.557	1671136.358	1297877.384	1126415.961	1723496.975	953444.0274	1432684.793	882265.2119	1264854.466	844979.6324	1065128.205	1180394.35	1017814.71	994229.064	1387801.578	1122028.582	640614.5001	1440037.478	744239.1288	806985.7608	825879.0395	833908.5928	1090212.199	873676.4789
Com_2223_pos	EPERVUDINE	C12 H18 N2 O5	270.12085	7.395	Full match	No results	447653.2434	356355.2365	367211.4843	471002.9633	398077.6352	382921.5233	452474.2745	472243.303	491508.2422	487637.977	347781.5068	583193.26	542563.3042	388259.3954	670156.8064	571274.1336	526397.7217	340314.1281	453804.094	308270.3751	453892.1365	589691.4968	391483.9922	594393.7749	598153.9766	444494.9857	583634.7922	562043.9771	431352.0087	715134.5318	649364.1321	517075.5161	520066.776
Com_2799_pos	Biotin l-Sulfoxide	C10 H16 N2 O4 S	260.08247	6.911	Full match	No results	268579.2917	319333.0855	270005.9779	323673.9857	309824.2318	334057.6674	293109.4539	339709.5327	298551.7119	306511.814	277615.5545	382772.908	410018.6832	278458.8184	404850.1914	269469.7832	465650.9519	222051.7746	495000.9908	256695.7415	364063.6552	369705.5037	254819.4769	346226.8298	368882.9757	311797.3644	404277.8489	305480.943	394832.3011	369701.3701	383700.5247	339530.2297	234987.6586
Com_1804_pos	indeloxazine	C14 H17 N O2	231.12555	11.902	Full match	No results	31010.965	62963.81559	20933.07456	36158.7437	27852.07564	29815.2142	36218.9912	23615.60441	37424.49152	42585.05387	56331.10326	53676.81308	63855.80036	40735.64076	95752.26737	47139.36379	71004.79097	47210.91765	135932.2477	255587.4904	35049.58328	46961.1148	51291.35273	47827.66008	54808.6483	45358.93846	62335.78392	48862.20979	67312.50694	67545.49818	63796.80365	52797.58733	37963.54516
Com_5681_pos	(+)-Ingenol	C20 H28 O5	348.19295	9.476	Full match	No results	96678.73109	106279.7358	103262.5469	94505.67907	113362.1879	83672.9984	102039.6104	92054.71933	112590.2941	110430.6821	148652.6517	177082.0537	94611.00866	135005.8657	103199.1149	137459.8843	92749.26778	171601.3536	99120.81724	159417.7107	145183.9486	121061.3903	116969.0167	176994.8303	193594.6222	131696.5636	145043.6875	161357.9702	169924.2602	143971.2076	168707.1162	125056.2752	128642.0066
Com_3773_pos	3,4-EDMC	C12 H15 N O3	221.10491	9.592	Partial match	Full match	1286271.896	3227764.171	1800178.107	2093204.289	1986086.184	2095741.837	2296081.688	2560895.394	1900933.485	3670244.125	1110014.691	1105918.587	1339803.062	1063202.716	1670807.978	1175029.699	1556682.424	968168.8803	1560721.928	1268570.452	1909785.066	1703447.715	1678996.603	1876611.227	1734881.59	1492803.219	1590094.748	1761923.443	1415709.027	1535431.319	1744584.084	1509558.562	1521487.698
Com_2983_pos	APAZIQUONE	C15 H16 N2 O4	288.11028	11.69	Full match	Not the top hit	609947.7572	1205592.189	371743.055	719855.0751	812808.525	928516.5262	1188438.184	1553210.571	1635011.334	1449289.943	407296.6832	1457012.738	674870.3242	750269.2978	1529607.45	819191.4535	954750.9268	718123.6405	1055072.246	834809.7544	984904.7603	986848.7677	952762.7824	1095846.802	1187299.53	1165548.106	985339.9495	1088864.534	500788.4022	851130.0628	1074746.728	612542.987	622901.3171
Com_162_pos	Ulodesine	C12 H16 N4 O3	264.1215	1.42	Full match	No results	135745.7329	105303.8265	108797.3634	112075.0269	65527.78885	116282.35	131170.7842	111479.3507	125677.6774	95124.19827	140541.4044	113342.9138	85935.33411	106050.6705	121377.275	156984.7623	116159.1632	125494.2121	126705.4027	125794.5479	116687.2603	87392.39116	105535.3039	102172.6252	130975.3456	77391.66812	97623.96859	89684.08288	78597.49173	84577.3465	102654.258	77243.75726	91274.16976
Com_1617_pos	Leu-Leu	C12 H24 N2 O3	244.17817	7.509	Full match	No results	454395.3432	315257.0483	788091.8468	508369.1328	680254.5798	337922.5935	334156.5126	312309.1913	246605.1445	461779.4314	143070.3425	196754.0877	135725.3774	123211.5255	153828.1734	114216.9722	182487.9883	123266.2846	120896.5121	134027.7498	211634.5176	292717.853	223942.3731	199984.4471	176353.344	168044.083	212332.4584	179455.7335	162905.0818	190468.2742	154406.8057	144524.3522	136396.6663
Com_3273_pos	6470	C21 H26 O4	342.18211	10.205	Full match	No results	922565.03	1213369.101	1741262.994	1108498.693	1394191.833	721225.7143	859226.3459	1201690.846	1517995.398	1662140.015	1311973.122	1729046.988	1093604.849	1326961.634	1020039.009	872788.5588	2066519.586	1538722.096	907435.7762	1703944.362	1073330.684	1190787.765	968516.226	822071.6139	803863.2565	609977.7209	388649.8048	776067.3362	648699.3569	656896.9689	878231.7752	759706.6359	590662.775
Com_1375_pos	Metirosine	C10 H13 N O3	195.08942	5.857	Full match	Not the top hit	729734.0329	540701.077	659703.1926	536829.716	492840.5089	367384.7117	465499.7224	576407.3414	448553.1599	566495.8858	351457.941	450790.3823	490081.3612	333354.088	500450.4875	521190.8845	638865.7293	533038.106	556990.3147	613084.8529	560506.5745	470841.8868	477111.2038	384005.221	413220.3559	529543.0075	435145.9491	445708.1849	428892.8035	445424.3436	474030.073	564528.6334	422596.8966
Com_4146_pos	2,5-Dihydroxy-3-(1H-indol-3-yl)-6-[2-(2-methyl-3-buten-2-yl)-1H-indol-3-yl]-1,4-benzoquinone	C27 H22 N2 O4	438.15989	5.743	Full match	No results	58684.46674	56916.9173	68666.772	114687.094	98550.1353	112361.7632	103350.8401	136971.5763	83549.98155	111166.7938	46860.971	48586.65919	76981.09353	78339.37015	60455.91184	82964.48794	86920.48336	56858.29999	61953.20783	71234.6361	45913.03594	80683.35995	63967.05162	77769.06756	80115.03546	82044.27444	87013.8908	100146.4458	45440.23447	95643.52201	83839.1813	118163.3793	66784.8869
Com_3700_pos	3-Acetyl-2,7-naphthyridine	C10 H8 N2 O	172.06357	5.45	Full match	Invalid mass	87830.23201	93774.51761	79965.32009	193040.52	119093.6567	173091.0433	150179.0809	117170.3466	142618.7553	96310.99176	102679.657	101378.7458	198480.6948	55708.88277	196270.9324	105147.6464	159080.3508	77268.52117	223117.5115	95406.41584	157389.8835	147545.0742	130963.0129	98003.347	185162.1552	166093.3077	165577.4599	137478.7005	94053.79805	144166.8527	172291.739	107424.3483	73724.43984
Com_5665_pos	(+/-)-Camphor	C10 H16 O	152.12004	11.364	Full match	No results	372789.6458	315770.1246	399815.0593	402602.5182	210527.0394	381696.9981	348262.7472	337628.957	437998.6066	230028.7905	339767.3502	353250.9189	267392.6326	403526.3032	415332.1225	600817.8952	307986.2105	414023.3861	350942.1177	424691.7184	437722.7495	460684.4576	409284.3038	482407.7269	493408.6376	505258.2174	470567.6858	544652.5279	485730.6286	493704.098	478334.6796	543504.1065	546809.1018
Com_825_pos	Phenacetin	C10 H13 N O2	179.09453	8.318	Full match	Full match	3440962.731	870762.5724	2695169.981	3451804.161	2583475.333	2908756.241	4063565.308	4250950.889	3664458.375	1361011.109	1530472.202	1886504.93	2820564.131	1554242.608	3988405.093	2113414.307	2993069.792	1303308.173	3270696.01	1720188.543	2357491.884	2657261.789	2270735.551	1809112.19	2052558.036	1907179.126	1785498.98	1857065.8	1732268.065	3459143.538	2614866.877	1700786.174	1083045.283
Com_2356_pos	Dimetofrine	C11 H17 N O4	227.11536	1.421	Full match	No results	1548550.883	808212.4164	1153341.607	1092132.153	949197.8204	1187529.878	1343355.232	1152660.487	1469902.582	905547.0296	1112683.416	957887.5613	1099541.599	922492.0107	1105532.715	987905.3061	963014.4764	767456.8603	1054165.338	976365.4682	1229278.626	873687.6916	1086847.007	1223855.253	953018.2731	883877.1885	1155002.432	962642.7612	1242162.88	971883.9944	1149049.835	1053645.433	997455.2134
Com_3876_pos	2-Methyl-5-(2-thienyl)-1-(2,6,6-trimethylcyclohex-2-enyl)penta-1,4-dien-3-one	C19 H24 O S	300.1541	10.507	No results	Full match	466893.9315	778373.9246	373154.6159	469474.5698	511337.7466	582625.9445	612652.045	806209.4922	741738.6817	947306.8553	564390.261	656107.3652	714886.575	526053.9067	657482.3791	808715.3993	662419.742	658877.9118	590627.9306	466678.3927	401702.337	574194.7855	624623.3662	359307.0599	442620.4068	441170.0118	553383.3439	431888.9647	505772.0908	507494.549	519887.8852	464359.2766	468661.7867
Com_3790_pos	3,4-dihydro-7-methoxy-2-methylene-3-oxo-2H-1,4-benzoxazine-5-carboxylic acid	C11 H9 N O5	235.04753	7.654	Full match	Invalid mass	1057570.193	870504.3076	945631.3801	1019001.201	1033996.766	877874.2285	630148.9432	686584.9979	642214.8577	768578.9732	540316.2728	581373.789	563839.1335	521288.1309	597941.5489	570443.3379	667899.6734	522752.3542	519645.4043	665049.0203	630125.3906	710903.4619	669628.3907	540540.2308	591103.0054	579512.6804	580280.3757	643734.1506	705750.661	616585.6277	717455.2345	626926.677	519912.9881
Com_4352_pos	109424	C6 H4 O3	124.01605	9.015	Full match	No results	364326.3571	235567.0717	324333.0613	255212.0154	372000.2575	318594.6893	316898.9559	324953.2233	258817.5449	306633.4212	122588.8106	145207.108	126202.444	227037.3847	158683.8421	205019.6443	156093.3674	160956.8983	175543.4272	202681.2214	197690.5926	197601.1099	198420.0965	155375.976	110625.9075	152118.4878	146993.4546	151083.0013	110440.6513	115960.314	120268.683	142493.6662	134216.5725
Com_1766_pos	Indoxyl-��-D-glucuronide	C14 H15 N O7	309.08412	5.655	Full match	Full match	462860.6036	290312.828	522145.7184	463831.6678	566647.8892	370711.756	298195.3561	390660.3441	323970.2555	323986.0274	995467.948	894903.7929	1117415.342	1472511.434	986647.3022	1293787.737	1123187.955	926630.1172	1044794.606	951929.4396	885720.9292	961846.4988	732030.9829	782733.7927	1105165.365	1016942.072	1122436.256	1014193.327	924974.8877	1042033.07	929353.986	1073148.689	920558.0022
Com_909_pos	Ozagrel	C13 H12 N2 O2	228.08942	10.669	Full match	No results	99550.51181	75978.71197	60265.59995	46281.0295	26294.66687	33422.19518	26680.13345	20008.6057	19673.61091	152475.2745	21999.43193	37453.29649	17370.9413	16809.46571	20453.73171	14872.38068	19376.99934	9870.835501	119118.0634	61240.54704	40386.82989	42903.84288	33190.6092	123003.8963	60701.74541	37691.39729	29620.48921	26781.58589	103056.1497	30784.13833	26261.04354	20090.57251	40361.721
Com_1132_pos	Nafamostat	C19 H17 N5 O2	347.13947	11.208	Full match	No results	346939.3814	268881.4151	436637.0469	365563.0042	370701.3275	352892.2605	332455.5918	389131.7241	360017.9758	298562.5333	312832.1457	270023.3301	169059.3355	354369.0578	255954.2628	352212.5579	309093.1726	293610.8813	248363.4242	323580.1121	271787.0027	271433.8638	271818.346	222601.8159	194579.4448	196111.9342	192683.2452	234549.934	216876.5603	205534.4479	265605.0083	247044.7399	213540.3087
Com_3941_pos	2-beta-D-glucosyle anthranilate	C13 H17 N O7	299.09966	1.267	Full match	Invalid mass	245252.2997	227353.6105	213285.4611	152861.2877	149960.7439	175059.9021	168215.2835	184798.9206	217830.7784	171223.7023	510094.7514	376030.3644	344823.6007	536225.2028	295587.6849	336250.4621	346703.89	392009.8661	380972.1358	403950.1359	291605.1556	358303.4116	347719.6189	539420.4304	661661.0201	483334.7495	578051.8021	455403.4872	584630.7282	420296.5576	440113.1451	675787.9866	799234.8098
Com_788_pos	Phenylisocyanate	C7 H5 N O	119.03682	1.258	Full match	No results	106648.4978	83062.95425	92986.00347	82644.94969	117090.4889	84327.85781	64244.5177	66561.57967	81746.15515	54682.15378	44488.69702	62047.44987	67619.68995	36878.91096	46433.9972	37717.5496	69008.52535	55941.64895	50270.42868	54528.03735	48656.83531	75054.18298	54626.98635	66336.50529	78064.44209	59924.91297	78950.46416	75387.09311	100539.156	79025.77172	89088.93486	43475.29776	53449.46805
Com_2233_pos	EJ4025000	C8 H18 N2 O	158.14179	1.059	Full match	No results	819214.3354	981952.6959	1394819.993	965258.815	1217146.098	1183351.488	1124757.985	1237349.092	1241631.755	1113282.792	708141.6836	742996.2117	559423.9517	785817.9467	652305.2941	707606.2722	1089601.428	680853.257	548563.4814	1005555.827	895255.238	912905.7997	854227.3118	751683.1616	864157.2453	823928.1676	778783.5642	869844.8254	821198.3311	921050.6637	843328.8543	915419.9079	841903.4291
Com_215_pos	Trimethoprim	C14 H18 N4 O3	290.13721	6.957	Full match	No results	257273.6624	121230.3248	247357.9067	264537.8798	209904.4866	303146.7335	333643.5325	497398.5424	322531.1303	129935.1062	90927.23996	192173.3363	197776.0827	114184.9942	290904.1555	84374.00142	236816.9113	90680.43215	206092.0125	143354.0951	197365.6412	211036.7513	200282.8744	183760.9875	225920.0775	143988.6054	143188.5957	106142.0505	159835.8798	303727.4026	249068.7206	116402.1882	75247.92877
Com_4121_pos	2-[(2-Amino-2-carboxyethyl)sulfanyl]succinic acid	C7 H11 N O6 S	237.03026	1.498	Full match	No results	1499332.655	1124420.029	1738287.358	775945.3911	994640.5285	746983.7387	873163.4888	686654.7413	866898.6052	862019.4541	993448.8798	785518.9391	607513.0362	673187.0249	435230.6434	686049.3445	618221.4911	938395.9654	652356.5154	919427.3552	834357.7402	820380.3914	878400.4948	759526.6963	796202.71	753992.2409	814039.2488	998953.4843	737775.6904	674748.1377	752585.6278	914434.5734	1186246.238
Com_3348_pos	5-Hydroxy-8-methoxy-2,2-dimethyl-7-(3-methyl-2-buten-1-yl)-2H,6H-pyrano[3,2-b]xanthen-6-one	C24 H24 O5	392.16094	5.87	Full match	No results	159437.4399	182470.3826	341386.1963	193995.7669	309022.4916	165461.7801	204314.4104	222516.5291	189557.3989	288425.1755	210449.8252	167001.1364	148219.3118	266133.4116	165312.775	245796.8313	231457.7003	215842.7566	147121.4527	358251.1357	180134.1516	252618.4745	207337.431	145587.9442	238240.2464	245753.4693	229769.4324	278873.3883	207618.4829	213923.9823	158632.9106	281415.9038	187891.119
Com_2534_pos	Cyclopenol	C17 H14 N2 O4	310.09391	1.351	Full match	No results	412640.9807	970306.8205	324925.3401	589019.3488	494797.6789	593602.3472	665737.5711	544725.5462	613872.4924	747404.5371	550778.0469	400621.1009	750964.5605	845815.9591	353918.9944	588614.007	250432.4689	770839.5784	326398.978	669420.8869	869498.7939	621916.2785	527529.7871	925143.3691	649402.2	428889.3742	637519.1505	499863.3097	499323.6237	556962.3216	457977.4608	894769.6225	737701.6586
Com_846_pos	pentoxyl	C6 H8 N2 O3	156.05333	1.493	Full match	No results	365633.8726	420335.3469	391591.5088	306714.1098	325716.8662	301454.8988	452613.3257	318613.0888	285551.3134	366224.0454	532186.1263	406188.2195	355032.6525	446731.2997	423777.406	387590.2244	331265.4802	593619.9559	334187.768	417780.5576	547380.4977	368315.8392	486712.4963	293078.5857	606655.2745	592874.2417	535681.8617	333646.009	596223.8863	627551.5826	576665.8944	512082.6047	643531.5453
Com_4024_pos	2729	C9 H14 O2	154.09927	9.265	Full match	No results	129735.1841	123412.0776	624758.1038	282269.9659	884649.6779	106869.2531	211684.8361	124751.1042	134121.7776	129266.9754	107067.114	126750.3245	121894.1728	121211.8145	125375.721	126763.7712	132428.2921	138511.7774	103342.8968	113052.7098	188586.8742	203234.575	185763.5039	148773.6079	142245.1129	139995.3361	143537.6353	156718.7184	135810.4772	138307.9211	140339.6784	172771.3361	177488.6056
Com_1277_pos	Mucronine B	C28 H36 N4 O4	492.27251	9.327	Full match	No results	62518.59545	34031.43484	38624.10841	46843.65479	34930.85364	47048.38853	46573.1974	51580.63524	40203.60192	37385.26417	14403.60779	26365.74826	18918.85193	18097.11202	34796.09082	26014.40702	17506.93374	13867.63301	31189.74264	17414.08706	72318.09666	71691.88224	58060.52071	179829.2706	178385.8908	188932.9525	99503.20809	140295.4008	173137.1725	155714.5277	151257.6294	113067.4212	92869.73968
Com_3981_pos	2-Acrylamido-2-methyl-1-propane sulfonic acid	C7 H13 N O4 S	207.05637	2.006	Full match	No results	5773784.233	4608151.986	9353238.352	6976206.641	6352133.071	3911898.707	1682088.723	5799742.98	6574140.606	5137058.532	8784714.825	7963383.141	8165445.783	2844936.423	4816978.757	10386486.95	8204724.373	8515527.746	7174823.414	5077344.583	9255126.111	7972129.514	7869977.793	13493711.2	7487938.478	7043791.012	9548084.407	8955787.888	10161664.26	4707980.273	10480115.78	7133862.107	8682366.437
Com_951_pos	Oleamide	C18 H35 N O	281.27116	12.618	Full match	Full match	181841.125	142916.577	300568.8357	190157.6858	455400.7403	155459.8291	121144.28	123466.8892	81619.15097	128644.9038	52378.04664	69331.88687	69672.70606	80427.15643	69766.92888	62985.38589	81512.92326	64729.11635	90831.4273	71758.84752	105605.1319	150974.944	134198.0533	64678.08179	139750.202	68791.35281	235828.3794	64452.45604	61724.0207	347260.4129	199039.6994	134925.1968	108391.0914
Com_2483_pos	Daminozide	C6 H12 N2 O3	160.08468	6.245	Full match	No results	273092.0396	302696.7236	337531.8206	272708.7003	273123.553	209118.6656	196929.3323	233655.8633	229498.0072	287997.8262	306488.1719	260000.8939	240264.1646	355087.7156	238260.5007	343467.4805	268065.1841	290190.3757	263474.4486	353603.0026	249135.021	301840.7228	241170.7126	263436.8855	223234.5177	283015.4359	229184.0767	359196.6701	251187.4156	258693.6033	214958.9003	356606.3941	309245.3059
Com_598_pos	QS6350000	C9 H12 N2	148.10007	8.856	Full match	No results	127819.7104	31016.00306	66976.78222	100042.175	75127.64602	107784.9634	169662.2655	165402.9561	174657.5689	42855.57591	47207.6183	90893.4776	89923.74596	44028.5536	143472.1357	43508.52275	110539.8009	36839.21085	133066.9033	49974.61994	77637.5141	79263.68715	95441.38463	72047.24456	107391.8711	64104.90883	61296.06581	40212.91069	82832.22981	133750.1698	117059.8283	58184.42245	42454.85662
Com_1448_pos	Metamizole	C13 H17 N3 O4 S	311.0931	6.246	Full match	No results	53900.35965	24424.29854	47129.70961	72046.33701	51280.39364	55393.72189	73755.44519	91202.20052	68762.84193	37241.21033	17676.62064	26785.71616	27802.07405	23183.53844	33282.15074	25517.41716	32793.65922	15071.85928	30927.00335	32414.77477	33114.00772	36601.45524	33483.08023	19715.85554	27759.44756	23755.62828	22782.1972	21442.47553	24040.67703	41910.79827	42532.56362	25036.67135	13355.8311
Com_1135_pos	N-Acetylvanilalanine	C12 H15 N O5	253.09459	8.65	Full match	No results	14281226.65	3109490.399	10384921.65	12270881.11	9607682.27	12541584.85	16944025.61	15992613.85	14472857.78	5289330.947	6048916.199	7171962.488	4900202.253	5674912.937	6159888.207	7035597.368	10535243.26	4753797.662	4292931.187	6145311.833	7110100.184	6626788.619	9524527.563	5328069.066	5757606.813	5475368.092	6516250.883	5096194.389	6282429.426	4925760.882	8749945.365	5675134.414	3496249.051
Com_3679_pos	3-Carboxy-1-(beta-D-glucopyranosyl)pyridinium	C12 H16 N O7	286.09217	7.714	Full match	No results	127684.4832	286163.1534	210840.6104	144968.9207	172540.7038	236446.0048	190165.2917	280382.1744	334047.3084	275527.1096	416500.2842	183097.7152	150337.1852	317629.6053	294233.6728	225770.8316	268006.2969	332216.4763	183157.7762	358941.1525	318108.0417	295765.4076	286452.2965	127485.0401	187854.3534	175639.9624	196872.0504	129001.2488	159020.2841	192063.0439	139896.197	173339.4685	271949.8675
Com_3220_pos	7,8-Dihydrobiopterin	C9 H13 N5 O3	239.10136	1.266	Partial match	Full match	592350.7521	644026.0799	404709.5738	435491.7299	392177.3529	514320.7916	731074.7158	662998.986	714161.9759	568011.182	649207.1494	588189.9582	618224.234	581421.5432	657901.0577	465115.4158	437335.1417	698393.7643	181639.6567	159859.0355	365295.3194	669166.3166	667539.51	578615.4024	603995.0519	595822.0201	850851.8743	631486.8237	651142.1371	539966.3978	611474.6423	721789.8427	784164.8004
Com_2146_pos	Fasiglifam	C29 H32 O7 S	524.18643	8.009	Full match	No results	228031.4272	298403.2839	526012.4403	311507.3143	327272.4014	220029.0609	263929.3283	210963.1044	158993.7665	214586.1346	206911.6255	172951.0024	85078.82391	272992.453	139395.8076	248077.7223	123744.5436	229322.4079	105772.6946	292201.6978	260793.4162	218798.0724	180988.6684	136852.4888	203923.6161	171351.3704	143736.0997	222531.823	168032.8591	150571.5778	207090.3027	140721.0581	229225.35
Com_1404_pos	Methyl vinyl ketone	C4 H6 O	70.04188	6.93	Full match	No results	197861.2294	108456.1747	317292.79	182278.1562	230408.895	126942.152	136200.5173	94475.59198	113828.3422	113259.7354	155213.925	102592.3257	77521.83342	180759.1072	81325.82634	156591.4386	105463.5658	159754.9182	92409.67212	214027.6603	152884.9877	164652.8607	139086.8496	135158.4887	133650.2226	138091.6366	106818.8244	157031.9062	172954.5449	135138.4735	148959.4657	247079.8874	212403.5626
Com_3704_pos	3737	C8 H10 O3	154.06293	8.995	Full match	No results	147635.265	119179.8617	394087.5885	198102.6977	418648.9833	143996.423	165011.9893	124520.4265	127541.0771	121192.5054	122988.0671	132122.0436	102656.5494	131437.8748	118169.1607	133031.8742	101595.0867	126862.7013	119799.0583	127261.2431	180031.4581	167810.199	136452.1269	166758.7206	156176.6387	160764.2578	148636.559	187244.5766	150410.9441	141051.7544	160736.5053	155562.1538	189279.91
Com_2360_pos	Dimethyl (3-oxocyclohexyl)malonate	C11 H16 O5	228.09937	9.829	Full match	No results	58100.5875	26376.39622	46895.85032	60943.37708	53072.21679	58843.27539	99046.45834	101944.256	71904.14952	26938.72227	33173.63789	43587.85402	54430.4536	41488.62991	63778.60394	29347.01486	50386.56202	31760.00224	57073.53827	40440.05617	53937.61288	48109.19588	48620.23764	54395.22141	68042.22392	56673.62622	35212.46638	45586.67669	43548.91525	70468.41753	70839.04068	45473.33673	38126.94787
Com_5636_pos	(1'R,2R,4S,4'S,5S,6R,8'R,10'E,12'S,13'S,14'E,16'E,20'R,21'R,24'S)-4,12',21',24'-Tetrahydroxy-6-isopropyl-5,11',13',22'-tetramethyl-3,4,5,6-tetrahydro-2'H-spiro[pyran-2,6'-[3,7,19]trioxatetracyclo[15.6.1.1~4,8~.0~20,24~]pentacosa[10,14,16,22]tetraen]-2'-one	C33 H48 O9	588.32903	13.46	Full match	No results	131486.9184	130750.7325	203530.6284	150486.4247	157032.3962	126410.4656	119618.584	125053.0195	144999.5627	142214.7836	62460.72854	71962.98272	74997.62937	69954.8916	78221.85758	63754.67363	104094.391	60399.75929	73377.49467	77724.6614	69938.52479	72403.80475	73058.73615	24286.08411	28206.33662	9552.795621	20675.63826	16816.68686	20814.61196	14203.53184	27181.32143	20898.99085	14167.56536
Com_1060_pos	Nikethamide 1-oxide	C10 H14 N2 O2	194.10543	6.464	Partial match	Full match	1388726.327	1782460.9	1115539.872	1313267.971	1511824.872	1318997.457	1547369.109	1676880.714	1932764.418	1201937.846	930180.7213	1476484.594	1769431.055	957155.5144	1795930.713	972498.1436	336504.3136	755208.9929	1639921.116	687588.1743	2126100.87	1696691.41	1417128.853	2367372.021	2927206.829	2360519.838	2684754.486	1919520.697	1941785.287	3006959.912	2536241.678	1307817.447	200857.5788
Com_1057_pos	Nipradilol	C15 H22 N2 O6	326.14707	8.278	Full match	No results	334406.8899	100209.781	297802.9797	317212.1816	290806.9417	353773.6491	428884.8504	552380.4902	426610.3884	140656.9751	101657.7116	209906.4087	262200.9332	135071.5171	350352.5798	185249.2288	327424.6805	115290.4393	325603.8474	172747.7267	200133.2452	263230.4962	276634.4379	182913.696	229229.4203	177741.995	180656.4735	149224.1226	211579.8859	342152.1943	329212.8696	124159.5984	93618.70481
Com_5499_pos	(4S)-4-[(2E)-2-Octenoyloxy]-4-(trimethylammonio)butanoate	C15 H27 N O4	285.19326	11.512	Full match	No results	710793.5739	188827.4654	736628.7369	852000.3454	606950.1638	574162.6666	450241.6568	386704.0206	305619.4982	279210.7853	72852.99476	72132.54095	51659.5793	65302.64182	75584.43397	75134.08888	66389.62817	69958.51553	51801.45406	94607.05333	201301.327	222524.285	220920.44	63934.25804	83774.85155	71307.64882	59832.24264	76032.41609	78822.13897	77584.8862	102392.8775	95638.89247	60344.22119
Com_3665_pos	3-Hydroxy-5-[1-hydroxy-2-(isopropylamino)ethyl]phenyl hydrogen sulfate	C11 H17 N O6 S	291.07691	6.897	Full match	No results	129139.5156	135985.1874	136127.0431	128174.0767	139658.0707	127772.7437	116002.2236	123099.3047	133406.9753	145667.2037	152618.6156	217779.0523	214333.3664	167985.0957	273584.8511	182097.5565	241325.853	160929.3585	224484.307	182417.3181	178195.7383	182796.332	183077.9214	181762.3739	175957.1437	176624.9103	208286.307	192454.4586	234491.386	238007.9363	178257.7592	183063.6446	142644.6082
Com_1589_pos	L-Histidine	C6 H9 N3 O2	155.06943	1.075	Full match	Full match	849957.2585	648133.7139	809294.8551	657486.9413	828295.0515	926528.0894	1027352.09	846677.5687	751408.2563	739976.0135	417394.0729	445571.6724	335315.1956	370245.639	426091.1852	301180.3884	330533.5906	392713.0652	425057.6849	309365.8348	489673.635	459116.4578	489303.521	266045.1292	456152.4793	361977.8269	546384.0849	293196.2606	393035.9507	443515.6552	385742.3097	307744.0404	388825.348
Com_1984_pos	Glycylglycylglycine	C6 H11 N3 O4	189.07483	1.257	Full match	Invalid mass	1526836.255	2542030.047	1172155.061	1463403.468	1260885.683	1467660.142	1950690.831	1549854.958	2029415.257	1926824.702	3021395.814	1909587.696	2271332.193	1903580.958	1894085.539	1936852.643	1478801.141	1989893.14	1600775.574	1806062.009	1191123.227	1659161.711	1771110.654	1511042.646	1908411.271	1277601.969	2098209.702	1382596.453	1816845.161	1430019.44	1377904.636	1673972.735	2121518.954
Com_5720_pos	(-)-8-Prenylnaringenin	C20 H20 O5	340.13027	9.218	Full match	No results	48134.69483	55581.76033	59358.82346	58975.1484	60984.31171	60773.05312	62890.97142	51550.76865	61898.53617	58816.4547	49488.23537	89815.69843	82610.01916	37505.10042	100235.0353	47219.56925	81806.48113	49512.13815	106512.3851	47340.18068	50235.19354	60117.75568	80500.30413	50163.92024	72958.96654	73405.86867	92233.03665	85530.07393	102945.5544	109241.69	81585.96019	71967.20094	57867.15946
Com_904_pos	PACLOBUTRAZOL	C15 H20 Cl N3 O	293.12889	10.003	Full match	No results	259195.0255	112542.2964	209279.3748	201817.5681	224288.3809	155756.5715	184508.0706	244690.5731	171050.0622	142163.0937	56994.20326	443814.7574	175440.6017	89796.75439	151838.825	97692.56961	126755.0701	90264.11354	150978.081	81872.67836	149902.6508	155448.1767	141534.3144	104805.7519	117323.0042	109908.4982	143108.0366	133975.5109	94925.32948	124365.669	154628.8131	106119.4514	75626.13102
Com_2840_pos	Benzoylecgonine	C16 H19 N O4	289.13054	12.229	Full match	No results	73250.31999	56445.17883	107331.1518	77766.61832	94560.77212	98146.49554	93640.16193	109384.3498	70439.86654	53022.84847	42428.51593	41783.71525	31953.33512	46750.77175	52389.07002	57158.51693	64938.63791	56260.22065	46428.43903	88613.89332	65445.35646	52281.31606	57997.12182	45025.44139	35012.92492	45267.59509	36575.87273	53995.68327	43991.65024	30575.63589	44244.38485	43926.04987	39617.09019
Com_3587_pos	4-(FLUOROPHENYL)-1-CYCLOPROPYLMETHYL-5-(2-AMINO-4-PYRIMIDINYL)IMIDAZOLE	C17 H16 F N5	309.13918	7.447	Full match	Invalid mass	214487.9567	175422.1419	272447.3952	202228.4813	180545.6674	143185.8017	192976.8888	195976.332	176304.0534	158463.8815	230847.8512	191102.0248	136753.2288	204177.6855	325696.5504	319313.0391	205020.7851	311301.4224	217663.3113	358518.5369	185716.9323	224725.9767	246773.3281	229884.3022	223111.8324	326261.0094	227964.1929	357174.0152	327019.029	252757.2311	219316.5971	412276.6163	327984.5803
Com_1488_pos	marrubin	C20 H28 O4	332.19786	9.623	Full match	No results	379491.2184	434335.4551	536467.2546	578332.7238	442873.1037	283047.0598	472451.0473	305096.0003	215776.8889	374513.6576	310120.5802	350406.7011	248880.7847	269027.0337	309552.9378	304821.9411	265387.6701	280970.641	319025.3421	197756.572	253951.3807	313481.8594	354949.6077	110301.1653	118662.9878	107736.8878	129396.6023	107605.2356	88572.70249	140317.3302	142526.0529	119002.2983	86724.62901
Com_5444_pos	(Z)-N-[(2S)-2-Amino-5-carbamimidamido-1-hydroxypentylidene]-4-hydroxy-5-phosphononorvaline	C11 H24 N5 O7 P	369.14153	10.039	Full match	No results	36988.81919	44293.18359	39280.84899	37085.05342	44884.98497	40552.54398	40732.33799	47793.72185	41044.98015	46004.5401	56676.60666	59786.80204	36780.60416	94746.51982	66783.24413	46183.22074	43726.51463	36572.72983	63852.37127	32617.63614	41442.14756	48844.24861	49467.16825	29980.06398	46721.29211	53952.25317	39859.87955	48040.70556	31152.34632	33047.27014	38234.47426	44610.2695	34649.15147
Com_2530_pos	Cynometrine	C16 H19 N3 O2	285.14708	9.33	Full match	No results	36739.27001	26102.37782	37584.26332	52445.43999	29498.17266	25129.93883	28816.82728	40104.90735	41198.63335	23508.49339	23534.21492	26107.08366	22077.82678	20867.40887	29110.51148	25706.43576	23957.59759	26866.01852	22915.09792	23146.32368	108668.2415	77281.57194	82896.1748	255068.3152	222442.7437	200578.5353	96303.23113	177120.8794	191530.6768	169751.1203	134258.2085	163766.9986	156604.9007
Com_3979_pos	2-Amino-1H-benzimidazole	C7 H7 N3	133.06394	1.412	Full match	No results	7021.482745	9256.232252	10679.49792	8058.067166	7663.176117	9575.164921	8379.221682	4578.084913	8802.050172	12109.64609	5710.693104	7933.040463	7777.761388	4294.884323	9893.959081	8498.871787	15329.62105	4692.615191	9035.597807	7263.325243	7464.962357	9721.539184	7474.124941	9629.762421	11641.84109	6475.060071	11526.07613	6696.964409	8695.149587	5466.392964	8114.156195	11407.49901	8222.953444
Com_1879_pos	Homocitrulline	C7 H15 N3 O3	189.11119	1.244	Full match	No results	457224.004	436401.7917	483828.018	475554.8095	437307.3025	345984.3818	526329.0221	584283.0976	528808.5136	529863.2454	420323.4856	427137.5225	451349.4085	428322.877	422230.451	449698.9965	509351.5521	373594.7879	425899.5748	550472.8149	394068.4871	596557.2013	374553.3612	489784.7838	507498.4385	363336.7276	498125.2354	400343.8523	472824.0459	559139.6869	403131.907	467030.8834	407236.724
Com_2968_pos	Aprobarbital	C10 H14 N2 O3	210.10023	7.345	Full match	No results	304315.6894	309256.2648	357426.2993	330670.3297	396590.4564	405557.3082	280719.967	469905.1564	357734.3451	316235.3024	241337.8035	448215.7264	458731.346	297826.044	428626.7688	325125.9013	504686.8966	250411.2575	446539.4608	301504.1541	358446.8733	410519.5587	377267.1177	291599.4097	378782.0483	496025.9892	335719.7999	260689.4013	361451.5042	441714.0128	491116.9247	388015.8973	335527.8468
Com_4050_pos	2475675	C23 H34 O2	342.2549	12.971	Full match	No results	10028.9538	33314.39713	25782.95238	9733.756605	10114.55314	8855.0956	9033.542876	13375.00584	20269.05553	25895.76807	35704.94408	51560.20838	47239.0743	33598.79863	47533.73027	42484.62591	40647.86789	53579.0899	86130.39834	44329.6553	38364.00174	34249.76952	33567.25665	39103.78176	38923.00322	34681.32156	40593.17488	36322.81109	34136.30761	45412.84117	50101.0944	28873.47256	38243.19509
Com_2452_pos	Dehydrowarfarin	C19 H14 O4	306.08796	6.735	Full match	No results	82532.23084	123074.0595	93787.61357	116714.8601	100979.0159	117150.4844	96385.68291	157383.5408	137394.892	123829.0723	148417.8333	240748.5713	122329.2577	197799.4854	150372.2736	192781.0593	156132.2618	126866.7578	136230.8719	186767.8993	122014.6632	146257.1589	119473.1643	127281.1183	119359.0873	124382.8753	141383.3558	171135.9592	71529.9968	98780.6397	133076.1706	114333.8989	97761.77593
Com_2817_pos	Bevenopran	C20 H26 N4 O4	386.19329	8.795	Invalid mass	Invalid mass	145205.1492	184741.1809	104879.8272	165458.1301	154141.1875	155981.9789	168347.4957	140299.9792	214313.4525	241205.8721	161969.1614	307774.9895	372553.4585	149736.9152	370947.3451	213437.8858	410476.0685	117260.3635	440834.5235	120549.2318	149245.4008	177460.9844	214623.7513	125294.8111	153083.2023	144384.5349	182026.4376	201592.4921	126196.155	178853.9608	209969.611	126618.9715	85460.37328
Com_1876_pos	Homovanillic acid	C9 H10 O4	182.05777	8.276	Full match	No results	241662.6416	156891.9619	303138.0026	185291.4304	248604.4496	161332.6248	179161.4567	140693.7518	164807.8361	197365.453	107706.3156	127243.6228	110795.548	106734.3887	130118.2878	132240.9489	137156.3438	138103.3107	142384.2948	148342.2504	187562.093	164102.8504	152769.0375	136260.7256	162192.9383	161778.5642	143137.7603	123086.27	167319.9869	123251.067	133519.7135	143714.0965	110914.5476
Com_2772_pos	Bufa-20,22-dienolide	C24 H34 O2	354.25496	12.292	Full match	Invalid mass	1444582.437	15087566.48	2962617.151	2199676.423	3647510.76	3565452.411	3839063.355	6990161.949	11790954.82	12635716.6	17865934.56	12768156.86	13174796.38	12353229.91	18434872.44	16202042.97	17361849.97	21193917.5	14300470.57	24793175.09	11217457.82	11172200.24	9606985.986	6452970.128	7127401.07	7017298.184	4968718.207	7129306.018	9634769.009	6812393.503	8443167.762	9778613.705	9077600.178
Com_4003_pos	2949	C12 H22 N2 O4	258.15736	7.63	Full match	No results	1057176.924	902547.224	835371.4932	853594.5813	979837.7168	800747.4757	904878.2219	1022778.54	856891.6651	966344.2514	746392.2562	1039033.442	1016002.046	875860.3787	1007553.862	852371.246	1205842.618	937922.6395	1019522.772	815192.5636	1241842.262	1076109.517	1088718.977	1724448.652	2115126.534	2045246.73	1594686.932	1559565.515	1452708.859	1544059.855	1661312.865	1753951.561	1827475.701
Com_2133_pos	fenamole	C7 H7 N5	161.07018	6.296	Full match	Invalid mass	135542.7297	90603.90716	190192.5547	168990.3289	191504.8363	111668.5666	108933.9045	121538.5786	117718.0687	123170.0866	94965.67824	68419.90671	82634.7803	137300.6902	63140.77457	113576.8722	103144.1067	94203.51312	62117.89351	149780.7727	69291.75629	121947.9931	95230.02535	53413.97792	62817.42493	69522.32337	70432.64884	103313.1735	82476.27691	73629.70913	68461.88088	114212.9138	89279.61109
Com_2149_pos	exalamide	C13 H19 N O2	221.14123	12.132	Full match	No results	104969.1388	83305.97469	66168.04946	88198.29427	97557.89453	130384.0833	109857.1262	161061.4338	118216.0961	71861.50075	29793.96713	156090.6197	83336.19221	40494.53679	76732.29118	40223.12201	65138.95003	35434.95876	70906.72481	30195.35855	70420.04865	85932.16407	66922.07379	68157.53051	58975.83449	38475.19741	38287.10953	48449.66492	42887.49291	59340.33916	60760.111	42650.71979	37390.89658
Com_2800_pos	biotin amide	C10 H17 N3 O2 S	243.10366	1.272	Full match	No results	383391.3685	231278.2636	312278.3215	276733.8798	237316.1561	278047.5135	340270.956	292503.4868	340433.001	216632.9794	325602.0961	207278.1631	339998.9341	286286.2626	317411.755	255028.6018	257727.604	148757.1559	263369.7312	265942.7552	212220.1659	313113.8632	298419.0836	301303.0879	313585.2412	259464.9674	299867.3704	267647.0983	374981.9154	201693.0352	239647.263	295204.692	328273.0465
Com_2235_pos	Eicosapentanoic acid	C20 H30 O2	302.22392	11.406	Full match	No results	88051.26033	80713.97954	102355.2858	88394.6101	99842.52739	65571.59805	79224.32309	72281.91395	74932.03743	84476.07182	47531.23142	63276.126	65388.71154	48413.99872	71209.33625	62903.16322	68605.75369	41430.99206	72646.91401	43950.27674	65900.0378	66851.05199	57465.30635	56612.17257	64720.20321	65470.09285	70333.85077	62212.35095	58989.94041	72475.60933	64972.01256	52036.78778	36476.47065
Com_3875_pos	2-Methyl-5-acetonyl-7-hydroxychromone	C13 H12 O4	232.07327	9.865	Full match	No results	133710.5158	269723.9979	92860.60833	136736.4894	171632.3479	184229.9253	151142.5189	166511.8268	190654.8744	191028.0801	155328.6522	170843.3824	258348.0001	115021.2202	197581.9897	125817.5266	256454.863	128469.5814	291257.1559	112312.5101	224400.7554	227410.6024	201269.5109	284087.0737	355411.2802	286379.9717	287946.3967	235361.2168	244902.2639	325212.5033	382447.4287	211969.5154	162014.5672
Com_3020_pos	AM9627000	C8 H7 N O3	165.04248	6.063	Full match	No results	1157134.73	658747.6969	1158616.286	1116778.638	1170525.851	1161866.825	1669075.667	882987.2478	1545831.731	736045.6858	703204.1319	1383357.136	1569526.706	812410.1167	2019991.65	852995.8473	1733264.648	604959.0726	1565950.059	784768.8293	1148550.504	1162779.906	1073641.748	922068.0817	1247859.128	1082473.464	1144258.052	953775.4692	1139321.55	1549097.504	1396353.093	1026223.432	631227.0422
Com_2576_pos	Cotinine	C10 H12 N2 O	176.09486	5.974	Not the top hit	Full match	269447.3556	202926.995	291743.6264	401437.3223	350363.3942	298434.2915	306082.1798	385877.3269	236248.1294	313783.2121	160402.6275	66351.93184	240029.2525	196947.796	318201.7292	250557.3782	307826.8291	144858.6099	258373.4272	185053.4661	205193.5975	261260.6681	221232.2209	183126.2695	155886.4449	223962.0834	206436.1502	48858.00839	140912.6567	217215.0189	244923.852	149974.5108	116600.9595
Com_3289_pos	5'-S-Methyl-5'-thioadenosine	C11 H15 N5 O3 S	297.08883	6.539	Full match	Full match	1675046.823	1909914.765	2585723.106	1974734.097	2259583.529	1298974.275	1613278.688	1717409.955	1374305.749	2598980.814	1120378.906	1453701.748	958316.3798	1784581.252	1195408.465	1561810.389	1141257.249	1155803.33	1004325.567	1706500.783	1560423.484	1510271.577	1519369.142	1420239.617	1168524.188	1369272.139	1744854.649	2077157.197	2356863.669	1541375.661	1348752.71	1420085.058	1830563.738
Com_4132_pos	2,6-Di-iso-propylnaphthalene	C16 H20	212.15619	12.292	Full match	No results	25249.2658	124553.8478	43356.80829	33471.4918	48807.64395	43461.11309	58374.13533	86886.67591	138156.9115	99493.62106	173379.008	109544.8401	114883.5014	114186.2276	173606.5031	136037.5044	159895.1391	214288.0977	133498.2733	192793.8842	142568.5807	112951.9426	107054.8047	78969.1598	68789.18946	74529.7059	58391.13315	81942.57296	90056.75084	68488.04217	94547.77992	88368.25489	69983.28456
Com_2944_pos	Artemotil	C17 H28 O5	312.19289	12.124	Full match	No results	86866.18157	188719.3598	70116.0409	110508.9932	92322.57058	124781.3771	101657.2545	123849.4108	131228.5661	138333.4833	47800.25465	61205.06788	144669.0652	73523.42204	100473.8455	63807.94094	66290.86551	74639.60283	98408.77769	49848.60515	71528.48367	83153.53429	77449.35415	73566.93259	54701.57876	50956.75448	93411.49112	70024.79249	87291.44016	77554.9004	87557.16063	35440.66674	48804.07018
Com_1447_pos	metazachlor	C14 H16 Cl N3 O	277.09776	6.259	Full match	No results	109125.0913	52254.71767	74297.30931	89238.76454	101563.9386	87965.50082	73249.45296	94214.6802	67966.46516	82327.5935	45454.94965	112532.2248	98459.86096	68540.2399	110973.1679	88575.07676	71961.60661	53183.04842	93712.19189	53636.25725	73733.76696	104063.0583	81216.75107	63022.98335	83463.38262	79622.18541	98873.28699	87374.86537	91035.33018	108233.6165	98338.66586	94135.02881	59634.67779
Com_122_pos	Valsartan	C24 H29 N5 O3	435.22826	10.752	Full match	No results	403150.1073	147754.3605	643130.7431	225606.1099	267628.0722	201684.1747	192976.0471	183799.8018	224924.8903	180957.9686	1074255.013	336082.1139	332531.5174	897477.4526	332169.6669	887055.9415	594886.7002	1153830.834	376493.0411	1026308.964	643816.5065	671822.7612	626970.9843	778932.3492	625714.0405	732114.7347	366461.3816	836100.4901	1140859.692	798762.9445	839204.4597	2055350.774	1923016.843
Com_709_pos	Primobolan	C27 H42 O3	414.3125	13.186	Not the top hit	Full match	870084.7781	569105.37	885131.4172	942556.4782	1034259.58	754546.0017	695188.4685	730223.6534	639547.5656	1259986.404	352204.803	483857.3835	475411.6308	429486.4715	599117.6812	307938.9651	659599.8898	386758.9102	469439.9171	413183.1273	586170.3433	494115.9072	477455.8744	206604.4979	232670.2735	170441.7796	187096.2988	153981.7673	202794.0423	198459.4085	232290.8633	194573.0299	144696.619
Com_4192_pos	2-(8-Hydroxy-4a,8-dimethyldecahydro-2-naphthalenyl)acrylic acid	C15 H24 O3	252.17211	8.934	Partial match	Full match	552618.449	454137.9588	761439.2289	886937.2996	679302.4614	807838.1549	657593.3426	728252.2661	628717.0594	704400.1491	780492.4208	614435.1802	489839.1658	1088999.799	862176.1789	1251365.365	477196.6579	1286043.46	538504.7187	953182.4775	909057.2516	842278.3177	642735.7741	989146.3726	852152.3498	878632.3003	660137.6615	1067680.283	911195.8162	772421.5493	885201.5583	1365448.893	1205813.353
Com_809_pos	Phenylacetylglycine dimethylamide	C12 H16 N2 O2	220.12092	1.444	Full match	No results	172997.0473	104876.8212	147760.9672	70649.98627	84087.19306	87714.79719	192169.5351	97777.76914	195489.17	60822.36518	82670.48609	103469.8348	85790.07701	69841.26197	64426.9237	63355.19834	77084.08176	84032.47405	96825.8966	55875.42473	133126.7322	79909.21057	106472.5484	139380.6402	114692.4257	85287.87372	78432.14946	63937.95634	101897.0137	59241.78594	107559.4885	78088.571	118777.2447
Com_4303_pos	1872050	C12 H23 N O3	229.16742	6.131	Full match	No results	45995.61071	57080.26802	43964.45767	62704.73453	47058.0932	51284.87973	49527.19823	49946.59576	36948.0876	59073.71369	58681.47042	79744.02375	45148.23182	76605.86055	65798.5247	84808.5211	60902.12622	86066.32114	82438.19731	85243.40022	69566.947	84547.78664	74750.1306	93855.77894	101573.0378	114985.5246	92290.44768	118568.6205	85431.07504	75153.83846	93277.41618	120143.8987	95032.05179
Com_4298_pos	1988595	C11 H15 N O4 S	257.07182	7.273	Full match	No results	17438.53695	8633.345014	22360.75993	19330.25446	18275.87116	15607.27508	24244.49779	27059.05451	40794.92095	15225.84527	8247.955617	253183.1419	16114.8854	13719.92522	47825.74945	13758.13686	30831.42729	7406.098197	23780.0209	7713.645835	39582.16155	27468.73283	29459.22439	20891.60292	21531.73769	37701.72565	26023.05535	26446.58685	20952.83759	40491.27708	47274.45982	17180.9153	12007.46036
Com_578_pos	Racemosin	C16 H16 O5	288.09906	10.519	Partial match	Full match	567356.9237	446866.4394	606197.3822	641146.6249	625121.08	647923.2634	648103.3066	680740.8972	594028.4378	473458.4893	571518.3238	778406.3246	528791.131	853145.6982	527020.4544	648793.2947	867733.1159	670847.3386	506358.0439	882779.3499	630873.6121	716942.3631	561007.0064	525179.6081	648277.0484	613125.1104	462000.1713	403887.9185	384925.1736	539052.5233	480739.2954	491986.3891	441792.1474
Com_2656_pos	Carvone	C10 H14 O	150.10441	12.365	Not the top hit	Full match	5799415.48	4552623.344	6638394.588	5343066.622	4862912.391	4130142.877	3412890.799	3612108.186	3235268.162	3352859.933	3498884.653	3550206.125	4033449.607	2785587.26	4966137.621	3362615.581	5397823.546	4285281.339	3828193.846	2955119.415	6104148.312	6063591.992	5473989.514	7496647.077	1007161.736	8418140.915	8561791.835	9749880.349	9308945.171	11143294.76	11011847.28	11369753.76	8609717.609
Com_145_pos	Urocanic acid	C6 H6 N2 O2	156.05345	1.42	No match	Invalid mass	22220748.66	25838057.66	23372117.04	19882276.8	20758543.35	24110440.92	27551641.23	23248951.95	24242036.02	19859831.13	27885720.25	23818917.12	24087384.12	35091556.1	23680112.03	25348815.32	25881227.24	27025320.95	23101492.58	22775072.93	33190583.5	24767264.34	23597588.35	26083022.31	27728543.37	22088139.72	24109624.82	28633018.39	24689683.82	15062938.15	20358049.05	22690403.48	25108916.45
Com_3000_pos	Amoxicillin	C16 H19 N3 O5 S	365.10365	7.159	Full match	Invalid mass	420086.4215	638558.9624	501168.8824	521363.1042	559392.055	476350.1292	519607.1614	596008.0463	528007.9335	849092.2312	623778.5381	687741.8027	631875.6502	753001.6082	636507.8463	809748.814	728715.5488	686313.0866	785876.2542	828630.0657	640043.4702	712643.2805	595768.652	638419.53	631351.5269	635362.3597	459136.7363	838809.7574	624735.7712	553225.1495	654821.5585	834942.1309	607224.3722
Com_29_pos	Z-Leu-OH	C14 H19 N O4	265.13074	7.68	Full match	No results	71913.58545	84505.14845	65706.33691	73116.24808	56976.98485	73076.83861	61209.02246	71440.26218	76510.96833	96015.85018	64621.99557	92816.93179	117661.1368	62576.98178	112779.293	65105.80287	131697.7855	78357.58919	113193.8574	68402.08535	94127.42127	98260.44964	95109.81854	122365.0012	143660.811	120091.0795	184500.3885	132657.7917	98509.81264	141936.0412	160797.8846	116278.269	82320.35735
Com_2012_pos	gln-pro	C10 H17 N3 O4	243.12141	1.231	Full match	No results	694461.4496	1778294.257	755814.7337	683132.2998	1774215.22	1915952.254	2160427.242	2467583.163	2372286.186	1954477.308	1685650.223	1742866.195	1977145.02	1508183.509	1813537.768	1869089.799	1535997.271	1314755.399	1591238.192	1271824.757	1376379.246	1978037.064	1479079.513	1540198.924	1912274.858	1320566.686	1489491.304	1897743.766	1415814.247	1683229.877	513014.0515	1392423.093	1276682.285
Com_328_pos	Tetrahydrofolic acid	C19 H23 N7 O6	445.16881	7.582	Full match	No results	138888.0128	83916.93462	142490.0076	194417.7216	118178.2454	135260.9077	140844.3022	97791.74521	156731.6667	115551.715	127616.8206	116058.9349	56183.1162	121032.2543	66859.38738	111929.0128	66945.66884	83405.46395	82887.84904	95215.39391	138362.4244	115052.5188	78642.27226	78645.16792	72299.34109	68056.5993	76165.58647	98716.69569	46456.71832	80319.03991	117163.5027	90694.44847	62538.17823
Com_516_pos	Samidorphan	C21 H26 N2 O4	370.18832	8.765	Full match	No results	63337.78726	60766.51288	84864.17391	88112.24646	67742.40116	69795.48374	73840.90682	77625.03711	58886.6091	58473.13179	32550.06693	41423.98369	30179.18839	34088.61029	28490.08175	36442.09075	45158.04547	36631.49989	42662.40597	45556.44379	36931.45671	34710.52422	44325.76416	28114.27349	21676.04585	28107.54426	25978.00092	30143.519	20126.10205	27957.56058	22537.77524	35068.96762	33033.7741
Com_3416_pos	5-(2-Carboxyethyl)-2-hydroxyphenyl beta-D-glucopyranosiduronic acid	C15 H18 O10	358.08915	5.977	Full match	Invalid mass	2228715.909	4591847.416	1374255.944	2353953.085	2003207.981	1837061.825	2365852.007	2960148.6	2684166.721	3161105.88	4182738.94	4142411.422	3089334.924	4772077.303	4814867.484	5915433.448	6148173.958	3836077.384	3868687.092	4134277.473	4026978.676	5736360.856	4145291.785	4844289.818	6617563.167	5228527.816	6371759.015	8138924.291	6972636.558	9253623.167	6983241.424	5702349.381	4270043.591
Com_5456_pos	(E,E)-hydramethylnon	C25 H24 F6 N4	494.18963	7.077	Full match	No results	462495.2748	137205.9686	394919.8869	522365.6665	538336.4502	508317.6074	346480.7594	317774.2022	218428.4126	91116.8558	57553.36983	76100.43073	84837.61159	45255.2098	59016.67641	60066.02734	62834.51314	35083.70078	77795.86111	41839.48957	164777.528	167941.7471	137150.7159	46508.81284	42566.82982	59022.79539	50658.25152	45953.1014	64378.54157	51757.38431	84700.15693	38097.93849	33496.52294
Com_3256_pos	6-Deoxyjacareubin	C18 H14 O5	310.08415	10.158	Full match	No results	65972.1745	75530.97359	82427.47659	65418.06547	64939.03345	51608.367	62964.19846	70117.02863	74958.2072	93580.82598	97632.54351	103779.5496	64919.63434	124237.4624	111198.2869	94668.96219	195779.8868	117885.3423	105544.1852	106976.9666	66888.92696	95893.28697	119449.4394	118745.3031	81408.44541	75517.18488	69658.19957	134205.5205	99678.47369	113025.8978	111293.8459	104103.5752	139384.3119
Com_3212_pos	7268	C16 H30 O6	318.20343	11.042	Full match	Invalid mass	314852.5672	403706.5269	314009.5474	330776.7272	308550.3473	522174.358	406970.8887	527829.1286	636033.6756	368898.9439	246188.8791	387007.6756	543074.5546	260365.1464	425917.9838	268469.6436	535360.1182	223782.8148	396065.2886	210189.6001	183644.7915	310445.6278	349623.5344	153650.3156	166052.0892	152377.4051	181195.5303	188806.1089	260770.7985	258153.9957	382464.2164	201838.3439	154053.9029
Com_832_pos	phe-gln	C14 H19 N3 O4	293.13683	8.643	Full match	No results	478132.1738	364930.8872	367545.9819	515238.9186	469019.7526	544908.7056	609157.3346	673955.163	539729.7494	411732.9671	324188.5606	675376.2104	788489.8211	321004.4702	982743.6171	367132.5931	895742.4142	304642.2269	857300.1944	308856.9859	541121.1167	529699.5574	539962.5411	674610.305	625395.3344	463056.512	686033.5384	440187.46	518507.1958	712020.423	662131.5715	356040.19	267084.6928
Com_823_pos	Phenazone	C11 H12 N2 O	188.09488	6.999	Full match	No results	173208.2906	161340.9723	141864.5253	147521.2796	150951.5726	171148.2427	174458.2271	230778.0942	182655.5883	159542.0909	130741.6647	184308.3341	183209.9621	142276.5989	288113.2224	175078.2023	241479.1477	125752.4726	194664.5164	120810.8056	150902.2181	235679.1077	164734.8863	130495.1965	190929.7518	133905.6421	165509.6555	169991.0439	140674.4901	253673.4332	190805.0174	136457.9235	106611.6879
Com_195_pos	Tryptamine	C10 H12 N2	160.09999	6.14	Full match	Full match	170137.8467	256879.6816	151963.2214	48157.51231	225812.5814	237018.023	248817.9738	330157.5535	249018.6435	291153.1016	227800.0611	221159.0653	232802.4927	230370.4762	183005.4374	261527.9585	231355.6954	223183.4333	122674.676	281764.7677	270514.7588	259306.3973	197880.3819	243852.7897	80573.92097	279488.0177	254090.8826	301119.1527	225108.1193	285118.1432	284896.0858	291878.0242	189616.8836
Com_3711_pos	3688	C13 H16 O2	204.11485	10.66	Full match	No results	254698.0725	241333.497	233011.1592	260023.3587	340083.4782	288104.1907	235232.9028	286249.9145	286988.2617	271482.585	245642.8241	400446.9705	410156.94	256699.963	371260.4233	241983.4535	328378.6181	195640.5488	322594.2973	216531.5182	341770.1987	280396.5089	260192.6342	297540.6526	285585.7193	273620.4412	318186.1023	284760.3892	411802.2643	366285.9969	399968.6889	359376.4756	263858.3226
Com_2337_pos	Diproqualone	C12 H14 N2 O3	234.10009	6.041	Partial match	Full match	337333.5989	36834.13099	209979.9406	236369.3407	176704.5015	231120.7439	302248.2629	223396.2072	199617.846	95597.25531	87390.18022	137600.1956	243052.5973	105636.327	531116.0465	138453.0026	195070.6615	74296.08996	163981.7323	95384.1191	168327.0965	215481.7344	196690.0275	175532.2312	182390.1116	114984.2879	151691.4761	122828.7888	118652.9553	292743.3719	247087.9194	111467.7869	61923.6512
Com_3245_pos	6-Methoxy-2-oxo-2H-chromen-7-yl acetate	C12 H10 O5	234.05247	7.269	Full match	Invalid mass	204792.6647	298246.2621	261402.2622	221450.1998	270839.6514	256308.5869	244739.5857	354191.6665	373518.9056	212923.5117	894958.3952	398392.095	499819.9801	866153.7795	493430.4925	720173.6704	573125.8071	618679.8403	565273.9751	612854.8062	382446.108	480591.5651	442072.0689	315750.5294	413682.9	372112.4967	395405.3625	474015.9891	747524.5244	588863.4938	554032.6802	780875.1567	564554.4924
Com_4181_pos	2,3,4,5-tetrahydrodipicolinic acid	C7 H9 N O4	171.05308	1.5	Full match	No results	3499399.943	3161087.02	3720819.139	3861896.53	4026135.55	4477333.229	4700549.905	5581577.96	4907247.222	5423137.355	3187203.485	3132946.23	2324554.355	2774494.362	2341379.473	2297143.821	4257499.6	1894398.226	2954117.241	2305890.928	3827950.017	3326894.771	2389543.084	3444616.75	3312574.327	3718663.431	3938067.316	2309697.711	3240578.81	3035570.673	5521337.865	3415783.772	2771262.784
Com_2003_pos	Glutaric acid	C5 H8 O4	132.0422	5.538	Full match	Invalid mass	2670724.454	3065007.191	3004204.668	3532222.791	3490006.121	2713797.677	2993602.111	2753055.198	2693951.553	3241132.452	1552343.601	1532159.279	1468962.427	1725685.797	1625048.382	1390347.25	1594556.362	1513770.164	1350573.64	1607927.325	1289274.335	2000629.618	1712883.739	786051.9232	838466.6463	1000496.741	948992.8492	1146414.971	1025441.041	1057867.637	1012804.999	1247005.708	993826.9124
Com_1698_pos	Ketorolac	C15 H13 N O3	255.08976	10.588	Full match	No results	150553.5864	162256.4626	114502.387	206009.6893	199961.2841	234495.6722	249628.8377	274734.2366	183008.2943	153974.0417	140086.5268	157740.4186	147456.2491	122729.3027	213759.7185	150227.6808	199895.8438	119029.1578	245184.0259	114192.9799	113652.9015	151429.0344	113446.1445	93636.44955	99296.08786	83614.44625	89884.99516	70096.23727	105655.128	134068.2455	113591.7846	110566.9949	72981.08378
Com_3230_pos	6-Quinolinecarboxylic acid	C10 H7 N O2	173.04761	2.573	Partial match	Full match	638591.0474	613246.4617	624814.8385	884633.7853	669783.0819	916224.7465	895909.7324	1071060.356	691110.0767	1122635.12	1048923.863	1276673.298	1706631.531	910140.0838	1675325.249	907336.4321	2018108.273	848454.1009	1509060.821	999174.8057	916502.8853	1151672.745	992857.0267	966157.0444	952797.513	1200814.83	1414397.999	1178432.253	1160637.965	1397837.604	1484993.593	1027201.815	493187.0745
Com_2265_pos	D-Thevetose	C7 H14 O5	178.08398	4.316	Full match	Invalid mass	6287974.126	3857549.316	7395109.303	7254941.401	8364245.868	4640394.033	4427475.98	5389463.96	2930505.949	10398399.47	11185032.85	8316497.021	13143388.13	18503543.31	7251500.543	20931859.88	16229661.73	19407571.31	7125738.962	25889434.68	10052254.6	7753939.089	7674554.199	7494137.168	6163464.841	7748532.286	5679535.244	8632236.922	6777725.83	5081419.079	4628465.186	9612740.58	6276721.68
Com_1730_pos	Isoprenaline	C11 H17 N O3	211.12059	10.976	Full match	No results	206024.6107	166227.5461	246112.9552	169635.2838	208922.0586	161665.4538	188363.6338	169518.6663	190974.5298	159657.5016	161570.9711	209050.3831	138322.3625	202816.1699	164607.1296	191587.0172	155178.5488	188334.6082	143326.3668	211392.1392	229004.5186	240322.2324	219642.2918	369829.8034	377574.6259	335689.6554	316554.8697	359096.7514	345224.4061	404295.5892	375686.5399	623622.4448	497482.1794
Com_627_pos	Pyridoxine	C8 H11 N O3	169.07377	1.419	Not the top hit	Full match	1785802.436	1958035.793	1288390.389	1919535.198	1762967.997	1940212.706	1791738.529	2160591.75	2526211.652	1156088.79	1724283.719	2588043.521	2316478.354	1137306.696	2940121.376	1688260.321	1359553.929	1545014.488	2537744.28	1567782.738	2276213.674	1891376.802	1665080.709	1850007.979	1995413.268	1908734.279	1672808.022	1734342.658	1577957.99	2331867.27	2192247.967	1232490.211	1885284.575
Com_1165_pos	N-Acetyl-L-cysteine	C5 H9 N O3 S	163.03019	6.917	Full match	Full match	1305932.069	1164626.348	1282894.559	1732494.622	1700620.566	1985677.946	2064117.619	1985411.41	1948279.766	1178780.608	1262036.17	1718725.467	2522685.252	873505.9468	2304190.612	1389230.986	2728531.699	967770.2229	2672617.855	1119265.312	1891858.418	1854278.288	1504079.552	1344429.545	1749381.463	1802982.62	2079489.894	1779793.555	1744424.119	2512229.058	2192279.104	1232660.759	893235.7107
Com_4060_pos	2442	C7 H12 O3	144.07861	5.923	Full match	No results	759275.9871	614867.38	840067.3218	790527.4826	842661.0546	554840.8017	526498.9748	512197.127	436182.7052	406042.6263	986456.353	338393.9065	375860.7933	771045.2629	372517.2989	505891.4625	747798.8769	710943.2139	229508.2123	1281442.126	966204.9281	651919.4377	517386.4868	786372.5002	831618.2734	504859.8606	483953.827	530937.9522	583441.4333	562004.9572	518641.9861	970237.236	525040.1344
Com_2366_pos	DIISOPENTYL THIOMALATE	C14 H26 O4 S	290.15467	10.894	Full match	No results	66063.98555	63335.5488	54720.59289	69661.29038	99055.7638	84653.39894	72515.66167	117745.498	97101.05219	61654.84016	56078.15923	79649.88006	118476.2044	44332.31477	127857.8076	67500.49358	136650.1505	49262.7308	133724.2383	53873.39737	89427.27218	86445.79377	91281.10981	71630.98828	92169.83485	84121.70209	83985.65897	80086.54907	90688.96143	102339.4978	162865.5203	60505.9477	44331.63765
Com_408_pos	Succinyl proline	C9 H13 N O5	215.0791	9.102	Full match	No results	103176.8499	53270.6721	170026.8168	82881.33733	82974.3242	48625.42572	59837.90107	36838.24295	37760.4593	42114.94551	70370.51305	50368.87556	48855.34623	81802.75081	56095.42787	60831.4227	66097.14286	77036.57376	54070.88189	93849.20074	91077.65769	60333.6383	76767.56158	80788.69275	87857.39177	79159.95213	76174.88645	116996.4494	83153.06614	51414.3768	90703.6633	115039.4434	103461.3245
Com_1958_pos	guaietolin	C11 H16 O4	212.10464	6.6	Full match	No results	183549.1182	93916.67071	150318.659	213581.0914	155138.1347	206205.3986	151297.9636	174411.8786	150892.0726	93675.72756	69956.94628	137200.9876	167448.2844	81219.43042	141767.495	93108.58668	134596.6952	73260.61735	110671.0655	73667.09851	157947.8685	152937.2287	128079.1506	102564.5718	101970.4415	108127.3183	118943.4916	111313.6905	108955.9081	162137.0274	158492.3844	107579.8087	105640.1635
Com_4386_pos	1,4a-Dimethyl-6-methylene-5-[2-(2-oxo-2,5-dihydro-3-furanyl)ethyl]decahydro-1-naphthalenecarboxylic acid	C20 H28 O4	332.19792	12.154	Partial match	Full match	259048.4412	221428.5938	505093.0178	195212.7986	617350.6953	161714.1548	259713.0974	233764.6875	286014.2277	308197.4531	115566.6812	268851.0108	186410.5078	109894.3828	220344.7202	108701.0943	265111.4514	137068.1664	301230.7417	149919.7878	213092.8664	194487.499	184785.1775	77505.12793	112487.5691	69814.52804	71810.43257	104412.6734	133804.8023	124668.2415	137489.6867	88170.05978	75950.55021
Com_3971_pos	2-Amino-4-hydroxy-7,8-dihydro-6-pteridinecarboxamide	C7 H8 N6 O2	208.07089	7.18	Full match	No results	37278.78675	34274.47244	27990.8417	49037.8524	37080.55126	52637.3451	37942.32736	47253.18755	36293.49537	46815.10917	37164.35368	121910.8487	134235.3199	47189.14705	112778.0051	48032.78377	131792.8026	48193.29526	120106.8789	62258.59874	62227.27365	74640.54561	57257.28133	81230.11132	55748.35142	71895.75441	83622.40142	80380.81978	81205.90461	78740.98819	70329.06196	66200.71065	57463.67771
Com_3149_pos	9-Hydroxy-10-undecenoic acid	C11 H20 O3	200.14109	10.298	Full match	No results	255747.2815	140931.3999	222424.1823	226175.8342	230655.4844	278050.3887	247697.7226	221362.0044	112997.3863	176600.0324	136106.8707	249106.865	244281.6483	94210.74487	283129.105	156185.7328	295085.5162	139757.6385	274344.7789	121013.684	249353.5091	275430.1416	190448.6947	179544.3379	178447.2702	237395.1686	121788.9366	228262.8954	266606.6	263313.7057	260128.896	146241.3245	140054.2356
Com_11_pos	ϫ-Methyltryptamine	C11 H14 N2	174.1156	8.276	Not the top hit	Full match	7086736.379	1652584.943	5285280.137	7349967.867	5664595.3	7220595.133	10202147.55	9819217.453	9908773.635	2555268.152	2161783.448	3449910.055	5583193.848	1886176.985	6586060.276	3369170.072	7169997.356	1696489.98	7118449.758	2459529.137	5794757.946	5486104.843	4873515.083	4409458.546	5306270.448	4607679.142	5637710.894	3228305.398	4375679.085	8749091.264	6739120.643	3285794.117	2027782.166
Com_849_pos	pentobarbital	C11 H18 N2 O3	226.13138	6.362	Full match	No results	170999.4794	164124.6262	164582.8475	214471.838	180760.3525	175442.0054	160686.7203	231167.2643	191073.5098	215800.5474	147475.0288	189024.4494	256029.5089	170276.193	238650.8845	197061.7291	250118.8241	153346.5298	217922.0145	152225.2468	216750.9887	215458.4171	163142.4245	235580.6237	240886.1521	231852.9151	242745.4564	244433.3145	201369.2526	286438.3408	228874.3684	210232.8905	142324.9098
Com_1696_pos	KL2880000	C12 H19 N3 O5	285.13178	1.381	Full match	No results	211130.4083	445112.0956	260417.97	206549.2995	235799.1623	200094.8944	287807.6475	307493.7806	349339.2595	313931.8526	433417.6523	352344.2075	424081.3378	587777.998	357305.4124	424846.3962	302201.8221	422993.3734	311541.5918	388185.5823	519028.1038	254665.4299	611489.1322	626310.8273	645745.2364	597409.0703	745693.001	533575.7654	437704.2092	358177.6385	336760.5881	521109.6445	583527.7075
Com_950_pos	Oleic acid	C18 H34 O2	282.25517	12.825	Full match	No results	10652.81823	14238.02028	13412.80675	11611.98575	10994.88299	12098.10495	13367.99033	13941.65996	11019.39655	12848.74592	14687.60349	11688.67795	9189.115157	11208.19755	102284.6667	14364.48259	13917.99189	14578.80678	13509.71601	15067.13897	13415.35102	15869.37294	12925.06062	17234.46363	16997.82383	25721.30032	28439.00002	10851.43658	14890.47026	19316.84776	11965.38383	26171.83379	12007.13078
Com_4271_pos	1-Linoleoyl-sn-glycero-3-phosphocholine	C26 H50 N O7 P	519.33235	14.566	Full match	No results	73513.67889	57326.91797	58781.1821	58618.18979	65790.83746	91782.70128	69173.05522	59975.65219	41274.14955	39837.2374	118295.306	63985.7329	153625.9709	59346.09046	61316.26834	198352.4303	59892.00638	47204.84316	123694.5708	62699.18383	54658.21823	74583.86011	56822.22268	14070.9975	13892.85728	11220.36946	9341.000769	16775.75488	22399.79271	22106.51792	12878.3015	17569.75495	10723.38579
Com_3862_pos	2-Methylthiazolidine	C4 H9 N S	103.04552	1.471	Full match	Invalid mass	184315.3194	156619.7885	114464.9774	116035.1287	132818.396	142032.9137	156020.492	111872.8026	158518.0154	130001.9019	125933.1438	158496.1441	122877.5117	66106.86757	191727.3902	73431.57766	116237.1729	96120.51967	272388.7448	75043.27993	201962.6456	106448.1503	162714.5326	254544.6342	209866.2935	199492.1236	202524.9875	87354.55579	207012.7759	171301.6584	257409.1048	107360.3147	142647.0969
Com_1180_pos	N-Acetylcystathionine	C9 H16 N2 O5 S	264.07744	3.062	Full match	No results	1248388.523	821214.6445	1305570.211	1994404.743	1552426.488	1174350.65	989662.4068	1614327.608	689976.2433	1470676.235	518746.5424	870486.5173	1296120.19	1089948.186	1158777.746	973041.6923	1361209.376	756653.1808	841626.2222	852635.4385	825764.5831	1146908.722	1014534.246	978685.4609	731876.8903	1131919.497	1145987.046	1192365.645	673094.718	1103609.569	970641.5951	856994.3875	460812.5041
Com_316_pos	TH9185000	C8 H6 N2 O	146.04791	7.619	Full match	Invalid mass	131927.4089	108947.4762	144676.3371	167890.6897	129815.8133	170616.5626	114588.5931	113796.4613	136801.9504	64366.48337	186933.5918	220555.5319	311940.4786	156241.7579	226660.2078	149267.3232	322431.8034	177160.9285	278423.861	244937.7127	142064.5169	173205.1066	172555.513	106167.2583	148694.4753	104615.127	141541.5899	129636.2437	172794.4556	143593.9202	133179.3116	143115.4015	101804.4603
Com_718_pos	Prednisone	C21 H26 O5	358.17717	14.748	Full match	No results	1835805.28	1040361.03	2118191.417	1257489.007	1883300.003	1503813.322	1598478.488	998808.7724	1054505.829	1061044.769	450343.8812	655540.6729	712686.4693	528655.8297	605641.741	474121.4404	773138.0301	497003.188	607826.4421	544871.8512	595226.4676	840591.8788	725143.8854	212567.8127	273815.9303	173127.8674	227134.6348	190747.5457	265344.5913	243516.6847	341944.314	206960.7639	135832.1444
Com_908_pos	Ozolinone	C11 H16 N2 O3 S	256.08767	6.224	Full match	No results	546381.5167	95475.04188	476473.4424	576793.4085	457303.1818	557411.2625	975516.2602	900697.9893	736834.5136	173019.8954	254633.3592	305580.4337	497755.2118	236431.9793	597597.109	335606.7094	799968.5594	177746.3797	541877.0184	231863.9053	451276.6775	485984.6822	408642.0136	310136.432	428017.6033	454839.4943	291875.4734	273293.4085	315668.3886	818350.6961	610180.2249	334918.5632	172304.5758
Com_3005_pos	aminophenazone	C13 H17 N3 O	231.13683	7.229	Full match	No results	10534.06109	9636.709691	11030.58661	17608.53448	14466.44	12780.38646	9749.709803	22112.97057	12216.36464	15593.3871	147442.5283	55979.9615	36424.98325	181166.758	68835.62586	129285.8675	88630.97717	64729.22625	65195.12482	36653.06715	31245.35501	32754.97941	39103.49424	16531.75505	20756.68937	16800.57102	21849.85091	23543.53712	24769.18856	14134.39575	18204.46539	24371.9717	20625.64264
Com_3400_pos	5,6-Dihydrothymidine	C10 H16 N2 O5	244.10528	1.26	Full match	No results	2819501.558	2601806.319	1860860.97	2219347.87	1975047.455	1776481.579	2153295.363	1849638.34	2232406.546	2639427.57	1782663.923	1201036.849	1573339.347	1496547.542	1155062.745	1515003.297	1226187.554	1467730.019	1211398.953	1406604.087	1362359.177	1957035.448	1712134.6	1766066.195	1585338.929	1487232.034	1751281.323	1647011.869	1420776.813	1549584.67	1303229.524	1564327.06	1374086.402
Com_1811_pos	Imidazolelactic acid	C6 H8 N2 O3	156.05343	1.278	Not the top hit	Full match	1973667.324	1590420.534	1922908.49	1411690.843	1638393.778	1623134.843	1702598.413	1727079.425	1601312.786	1029012.503	1471239.872	1290560.904	826511.8526	1548951.744	1207810.507	862995.744	924303.5437	1326312.954	881854.2193	1293385.629	1402188.965	972972.0895	1550976.843	848309.322	821980.3071	818916.3458	1225879.877	743472.2876	76244.69422	805811.6207	1201764.522	982598.1105	1303868.955
Com_4173_pos	2,3,-DIHYDROXYBENZOYLSERINE	C10 H11 N O6	241.05832	6.429	Full match	No results	168025.3926	102235.7214	236990.5503	206801.0046	248098.3468	148918.6853	172308.9077	171142.4296	136665.392	137375.2106	98774.91025	96968.97577	84644.10067	128656.4589	91337.97771	134214.4109	109727.362	112056.6964	86995.47029	123437.1867	124543.5367	128011.9801	100452.9202	86796.91469	94495.04061	115329.0759	96730.13378	126475.1006	85941.06476	119833.4961	101040.6197	136440.8274	90388.21481
Com_1023_pos	Nopaline	C11 H20 N4 O6	304.13723	1.254	Full match	Invalid mass	955588.4266	445306.9187	906560.6943	1177975.162	662570.0957	941825.1373	611007.6871	872754.573	613501.0762	309214.4853	490671.5462	416998.8836	531309.8768	441682.0955	347391.2586	499304.4971	526012.3452	531813.6067	319299.6622	573065.699	827726.1816	466937.1331	402147.1843	229794.1908	501904.3402	561402.4897	663057.0603	267412.9221	492853.398	288314.7369	273994.5059	568204.4408	219046.876
Com_614_pos	Pyrrole-2-carboxylic acid	C5 H5 N O2	111.03197	1.738	Partial match	Full match	752026.9629	612789.8022	558415.5705	1038949.598	937336.7933	732474.6375	892843.985	836549.4268	871208.9523	543033.748	556644.8124	550959.059	1032902.005	607853.1579	971914.2071	757910.1565	1199968.601	80251.74187	1055292.048	738730.8919	780746.6167	883249.6499	695246.1136	664568.9342	799648.8344	800111.6517	772657.8214	763562.8406	659872.0437	961751.2962	843578.6165	771328.08	461237.529
Com_1223_pos	N,N'-Diphenylguanidine	C13 H13 N3	211.11065	7.491	Partial match	Full match	3728414.454	39451.64294	3720366.316	3500478.674	3847594.51	4638796.557	5042022.597	4931709.694	5321768.937	376686.144	29012.29821	35338.3512	30115.61336	33278.88778	31550.6026	35387.54039	30887.72255	30340.84519	31676.40802	32122.08898	1155657.162	1223358.732	1150898.85	35540.36333	34525.3831	32968.06192	34428.01498	46050.24602	31221.5888	34457.19389	32578.74897	34641.95166	30551.85669
Com_3435_pos	4'-Phosphopantetheine	C11 H23 N2 O7 P S	358.09557	10.603	Full match	No results	36837.29113	44782.39088	25121.92787	27206.86161	34901.04322	33298.47998	54337.5925	40998.11982	36763.4375	52586.65699	47664.99277	48113.6885	80401.35895	33676.73653	84689.63824	40210.36076	79380.6859	31888.52538	96554.46859	23835.39176	37103.12032	52887.92872	55129.85676	38173.54824	60358.86736	53016.17502	62111.09636	45510.61083	56197.42985	90877.49559	61122.15307	40338.02736	27125.78466
Com_2402_pos	Diethyl malonate	C7 H12 O4	160.07356	4.259	Full match	No results	411144.3037	110641.1844	470621.6431	525885.1182	541840.7408	326669.1805	300816.1984	377801.913	168175.5429	620547.1629	468796.6205	426632.9822	824618.8901	3334845.941	432012.2286	1253946.623	972757.6419	1098207.555	491133.0103	2196348.592	572095.5155	762237.1211	456707.0942	462392.5906	435902.8965	500499.6731	400289.599	579221.1573	358836.0249	362209.3766	310351.8365	513457.9151	317647.3882
Com_3860_pos	2-n-Butyl-4-ethyl-5-methyloxazole	C10 H17 N O	167.13086	6.714	Full match	No results	154706.6772	102015.8923	191450.3639	119178.8768	157079.8006	108047.1803	102870.4171	104265.8794	82937.8151	109948.0231	75545.92038	56033.87041	47843.50874	82270.15624	55293.65752	60943.68452	54988.58127	68341.07748	41304.01342	82431.86247	74931.28567	75752.98176	67014.45705	46894.44124	50722.79425	46449.44254	48428.53207	61080.16047	51341.50041	42957.39389	62075.80872	59176.03496	52313.86407
Com_3013_pos	amiloxate	C15 H20 O3	248.14078	11.604	Full match	No results	413230.7704	335697.6967	353301.5198	424763.7164	390901.7709	331028.2855	323956.3814	303132.8329	257561.6009	286289.102	190926.521	277140.3259	286224.3229	234954.45	288486.2426	228853.4996	281569.7311	189967.0211	235345.0569	181696.4583	270951.6692	267227.2902	251960.4371	218103.8959	240108.0516	190261.0047	256036.3793	227695.1358	195483.4472	226942.8808	232137.659	186999.5595	161508.2698
Com_5618_pos	(1Z,2S)-2-Carboxy-1-{(2Z)-2-[(2S)-2,6-dicarboxy-2,3-dihydro-4(1H)-pyridinylidene]ethylidene}-6-hydroxy-2,3-dihydro-1H-indolium-5-yl beta-D-glucopyranoside	C24 H27 N2 O13	551.15297	15.806	Full match	Invalid mass	21125.05219	18996.00565	14208.84406	12817.03659	20139.01764	11665.45283	11227.89533	13950.37485	17327.07458	15853.32169	22491.08227	12879.55254	10841.10038	16135.05394	14010.01195	18779.03937	11647.79461	7580.742881	8807.915385	14984.86857	393235.8135	484335.7463	599565.3239	27290.62545	22051.48833	25011.9416	20797.60606	19800.85221	12216.86694	18789.65697	16881.4262	17544.26416	20788.6923
Com_1287_pos	Monodesethylchloroquine	C16 H22 Cl N3	291.14971	10.902	Full match	No results	409654.4439	556505.7282	430323.9664	552486.4886	453744.2222	426194.6676	447968.8677	531885.0759	501931.5747	514602.7412	608912.7383	520429.5563	410069.6685	575840.6249	471152.676	702986.8191	396949.2246	561620.6507	485520.7371	763564.0147	726069.4925	652727.6098	523385.3356	940063.7056	740526.8354	846946.8886	868523.5935	666858.8564	565780.2329	574702.7784	676579.3806	541267.6954	731938.8219
Com_1025_pos	Nootkatone	C15 H22 O	218.16672	15.67	Full match	Full match	281786.609	320823.6242	259476.8059	323866.66	220820.672	211649.9708	185300.9393	316372.1171	264147.3748	228325.2056	233300.8763	218432.2187	250974.1025	182233.0554	216997.4065	239886.004	211394.6241	226219.5663	346701.7375	331283.6131	275384.3863	195229.7066	259932.9844	234895.665	254089.8737	351705.9162	248232.383	281239.0258	256259.7332	378352.3318	358433.7969	308476.8808	265697.0409
Com_728_pos	Pivagabine	C9 H17 N O3	187.12052	1.422	Full match	No results	15670201.67	19836067.26	19985613.04	13112598.23	13771122.22	12962752.15	14748632.22	14640654.5	12096685.37	11310250.08	7907639.604	6756710.641	4585802.347	8248824.348	5649028.298	5391380.597	3818000.268	8254436.029	5410360.103	9855983.631	6171647.849	7007786.423	9951685.637	7183028.613	6811553.364	6113223.274	7022286.855	6586471.786	7407796.302	5968870.215	6351498.926	9070851.447	9744858.408
Com_4232_pos	1-Pentofuranosyl-2,4(1H,3H)-pyrimidinedione	C9 H12 N2 O6	244.06914	1.639	Full match	No results	754437.61	634732.0409	768005.2693	447462.4721	629832.7794	531211.1636	538638.8128	474360.7459	477659.7154	578975.9174	582630.8372	525796.049	469738.4947	370186.8642	449887.6526	345849.4412	668465.1614	392846.8767	475092.8582	473157.3495	684518.2206	428773.9241	384744.2084	490206.4338	764684.5658	726267.8474	550672.3181	312423.3231	630500.2629	507794.9652	495138.2835	699253.7885	671672.8069
Com_5710_pos	(-)-secoisolariciresinol	C20 H26 O6	362.17208	9.67	Full match	Invalid mass	165344.2444	663901.472	201686.4799	170805.6989	252372.1	141379.175	198105.0913	222285.5924	360332.4713	627383.4876	423846.7965	456549.8818	204919.8223	385108.8207	230811.0567	316693.0433	412303.402	375609.9797	218205.2051	474234.4712	286406.1027	290385.3483	241971.7709	146491.0368	183863.4241	160502.8162	145109.5625	131902.9706	116359.4335	109142.6304	142581.2503	139348.1322	122687.8735
Com_1520_pos	Lys-Lys	C12 H26 N4 O3	274.19991	1.007	Full match	No results	582825.6312	431814.2214	649164.1661	605575.5366	431557.6767	399437.6172	378149.2369	488923.6511	198350.6444	338394.6012	226619.7754	171984.9235	146593.3932	270032.8042	174713.2948	148488.444	211645.1691	250209.6875	147890.0452	245608.3452	347587.1923	338053.3138	214319.3224	512629.3264	321394.7163	451634.9254	487677.8013	400453.5734	286136.3992	352523.2536	413436.2482	351131.9263	382365.5836
Com_719_pos	Pranlukast	C27 H23 N5 O4	481.17446	8.169	Full match	No results	310579.6129	202962.2553	264400.665	423638.3636	387511.8818	521057.7341	476827.5339	282792.0809	517887.9538	313707.3137	201198.3534	245307.5695	262186.6936	174285.9126	384723.3292	241757.3861	305035.2292	164086.371	315120.5343	251326.5436	245713.8264	276069.484	351983.8955	250168.3721	263884.1743	252684.6514	275156.2491	245032.3432	191372.1814	371228.5902	329950.1989	218032.7595	178874.2379
Com_692_pos	Proline	C5 H9 N O2	115.0633	1.469	Full match	Full match	1071621.868	4841747.349	6320988.75	6303154.074	5772911.498	5579437.948	6936147.753	6183967.13	5850548.971	6222414.192	3983672.558	5195473.183	4271403.013	4401177.442	5486956.377	3322988.922	4259773.442	3645076.082	4960010.332	3619737.299	6005450.176	5065430.607	4685947.156	3199086.733	5034039.159	4207817.315	5288610.341	4639373.604	5531981.31	4954527.861	5622368.813	4739753.09	5428880.081
Com_3181_pos	7-Methylguanosine	C11 H15 N5 O5	297.10671	3.677	Partial match	Full match	4894163.622	4084909.431	7278748.228	1733046.351	6560664.139	4076733.226	3539147.028	5701944.525	2894943.254	2386146.953	4112089.428	2640557.523	4169875.394	7287210.75	3071555.874	2082303.431	5166118.13	5111893.217	2271291.191	2827754.39	3774748.793	2646358.769	4130549.246	4338883.507	3849390.472	6037755.125	4797036.493	4880989.583	4112800.471	4918906.028	3362231.445	3671768.517	3798916.494
Com_499_pos	Secnidazole	C7 H11 N3 O3	185.07996	1.371	Full match	No results	3416534.401	5957906.374	3241798.848	2188723.542	3395370.647	1972427.332	2822775.943	3246061.724	3649559.038	3467354.575	4558380.324	3410769.753	3188667.846	2236312.818	3461515.722	2165272.783	2915251.489	2831385.698	3471084.213	5100703.27	3304878.795	3008763.894	3368403.204	1854666.094	2353482.959	1725446.883	2621914.443	2099660.533	1965079.014	2674944.381	1771990.406	3270642.188	1716005.105
Com_3817_pos	3-(4-Hydroxy-5-oxo-3-phenyl-2,5-dihydro-2-furanyl)propanoic acid	C13 H12 O5	248.06802	8.883	Partial match	Full match	935210.7928	3040557.491	3516780.3	1747002.493	2389705.806	735508.4904	1084372.232	1478770.202	4294376.358	1681727.195	12599074.52	6939527.252	6953941.758	7657965.238	8888373.479	6252938.601	10436301.13	8067506.741	8163487.308	11209804.08	4059770.68	5151742.634	4499006.689	2163207.377	2927582.233	1741460.369	1090002.503	2758334.81	4397515.595	3692372.986	2292077.47	5591365.102	3567689.502
Com_1563_pos	loviride	C17 H16 Cl2 N2 O2	350.0596	1.231	Full match	No results	30600.46257	100754.8667	34739.99432	47110.72323	62971.81851	53154.39876	80210.57923	69800.54875	74264.67918	75597.37575	64033.49595	76777.97232	81180.3739	54709.56177	60717.08835	69517.8301	96770.32342	89226.89308	78043.18709	78729.42066	69398.34825	63317.89214	61053.93919	53716.01926	56237.10838	56207.05485	66451.11681	60186.61127	92532.49922	50421.39652	70188.75524	59232.69238	49414.70308
Com_4189_pos	2-(Diethoxymethyl)furan	C9 H14 O3	170.09416	11.582	Full match	No results	140904.147	153028.6841	89864.6266	148939.6028	135513.3372	143292.5178	172716.6935	159771.9569	147427.3642	138527.1831	192358.2083	341914.0072	298323.5424	154763.1052	371368.4874	201466.8136	361698.6791	171724.1222	325628.0404	192263.6106	224442.807	255250.0529	241539.8686	307513.6559	326338.858	395062.0291	405275.5975	300566.5101	375477.3712	376224.3656	369584.27	304629.6018	217407.078
Com_2801_pos	Biotin	C10 H16 N2 O3 S	244.08772	6.755	Full match	Full match	284348.9431	156258.65	178864.6542	156957.6458	138632.0102	141631.6895	365728.8524	384608.0593	358883.3379	148328.2347	96487.46144	183616.3968	266310.9145	99223.47911	522874.1279	146417.4212	297445.2425	107270.689	180557.8932	127898.7531	230004.7262	217068.9411	186147.313	232277.4213	267432.0588	157796.8814	214429.6859	221925.799	126359.2871	492787.0867	402391.8579	141291.717	81437.12531
Com_2303_pos	DL-Phenylalanine	C9 H11 N O2	165.07894	6.123	Full match	No results	220634.1164	195502.5999	201188.8156	220104.6614	232975.1168	199681.3708	206248.2688	213849.0132	192821.9791	237330.7526	288601.1354	305951.196	284260.5515	346669.477	349710.8492	309102.9135	386392.0607	283302.0138	335958.189	348201.623	414151.8669	393316.7098	294320.8487	572372.2893	955368.3254	899403.1985	613569.0588	549527.6516	462873.3361	655208.0383	555653.3927	585582.1891	399279.0104
Com_1314_pos	Midodrine	C12 H18 N2 O4	254.1262	1.058	Full match	No results	994917.1491	809454.6203	1313606.258	1785492.827	1071213.481	1501196.172	1061614.874	2549023.407	2975832.637	458809.6809	641475.1566	891799.0526	914261.7457	895885.7203	873905.587	1429263.635	557515.3074	401169.7525	1026945.75	363495.1667	634092.0372	811251.1701	793837.9689	631055.1476	1045931.201	716100.4365	1685105.837	1186401.01	650324.4314	1599747.034	748569.6956	437886.0078	430367.8268
Com_1038_pos	N-Methylanhalonine	C13 H17 N O3	235.1205	11.107	Full match	No results	151435.4463	215379.1388	182404.2084	173979.3535	190571.8764	218466.8038	214082.7838	210550.6277	200793.2476	162155.0001	134392.609	244946.9395	261734.8046	158493.1197	302157.9496	166804.1388	295670.9714	155321.1485	270689.0665	147205.7902	190347.9195	192553.7067	192875.6468	187121.0767	234441.1776	180234.8813	202264.7345	188559.3646	230030.5622	256764.7186	238075.2165	176515.5313	147616.5729
Com_3170_pos	8-hydroxy-deoxyguanosine	C10 H13 N5 O5	283.09105	2.2	Full match	Invalid mass	2656520.283	1387897.754	4263076.528	4517106.805	2096176.607	3334631.61	2511335.718	3166429.394	1528904.298	3058358.866	975291.3839	755034.5712	1257232.642	1610580.526	1226902.609	1479214.752	1532162.79	1181230.667	734876.1972	1620786.955	1240799.362	2275634.185	1462437.721	939122.204	740727.153	1065307.251	1200440.801	1313782.579	865392.2206	981624.253	790130.7806	1223852.612	476600.3084
Com_89_pos	Voriconazole	C16 H14 F3 N5 O	349.11516	7.393	Full match	Invalid mass	102085.9302	740988.4536	130381.799	147075.5194	173320.832	169491.4082	178547.7771	183432.6448	203305.1527	629391.2742	1100090.591	808366.8223	1387369.481	893928.7516	1640414.351	756960.8629	1937141.628	509881.7598	1307245.362	494799.4088	654828.4699	751305.4793	823184.2305	795404.874	959072.184	972828.7798	1416246.324	892383.9385	1140689.321	1441920.522	1292047.533	689369.0179	631384.8096
Com_2713_pos	C7-HSL	C11 H19 N O3	213.13623	9.144	Full match	No results	204625.6323	164741.9584	207515.5438	217165.4085	256120.0592	290622.3767	229087.0096	309098.4277	213766.7994	196825.4924	189884.3483	729423.5747	378267.6745	269643.8424	400573.7777	242501.1228	243098.8233	239950.045	374784.0227	205182.6516	344810.5535	312988.9501	257582.3016	299021.9156	374865.1609	339581.6646	393207.1132	296146.1219	330444.7232	413992.5265	329660.7357	272181.1082	223690.2757
Com_2573_pos	Coumarin	C9 H6 O2	146.03671	7.572	Full match	Full match	12017860.55	22020802.78	12168966.03	13484916.46	15282351.45	16647723.43	17429238.52	18734053.93	17522421.92	19269503.07	15802740.81	23161175.24	25597147.63	15413964.24	29204776.99	17363819.71	28346382.27	15825050.51	25043157.8	15083201.68	21335017.96	21372703.73	22218787.46	26059103.25	30794651.61	33083997.01	40144434.8	30804590.2	28263571.46	38649134.57	34935946.33	25573972.03	20757330.8
Com_784_pos	Phloretin	C15 H14 O5	274.08348	10.231	Full match	Full match	512496.2693	509324.232	512844.0972	738883.773	574180.5287	696809.0245	775257.695	704335.3378	669099.3601	331418.4433	625331.9536	771684.6703	1087357.418	232264.5757	1041399.568	838120.7639	1146244.647	666405.8587	1079722.544	656685.8396	713335.4604	709250.4503	735491.9007	766760.4363	808758.5201	896737.2697	822961.1536	599191.5082	570040.7268	792213.5073	674847.1933	633957.0563	550969.2683
Com_1500_pos	Maltol	C6 H6 O3	126.03167	5.446	Partial match	Full match	12767561.41	16963312.69	10784759.71	18358363.97	18429881.9	15675467.02	17935133.84	22644375.71	20416148.71	20775433.66	12235958.81	21250541.36	27858316.36	9749747.98	25562348.64	14607088.11	31937644.84	9797874.041	25817151.07	12493870.59	14106340.97	22516915.17	16760018.88	16771957.41	14234705.29	26315533.04	29206905.67	22787109.94	29076784.02	32682808.84	23716521.52	20843622.86	11593524.58
Com_1252_pos	N(3)-(4-Methoxyfumaroyl)-2,3-diaminopropionic acid	C8 H12 N2 O5	216.07415	1.422	Full match	Invalid mass	1003491.251	1147592.581	928914.7115	1130692.524	1034561.713	856237.921	1082358.336	1259800.251	1066938.775	1049558.766	1077801.53	1049414.286	904729.0883	869722.1861	1048970.103	734244.2495	1011382.703	887279.2053	790518.0657	513633.99	1171088.594	950426.6859	1128327.097	1133635.464	995960.4202	972097.8119	953055.164	739487.3759	1192577.671	775131.533	993196.1259	1024746.792	1005452.387
Com_948_pos	Omeprazole	C17 H19 N3 O3 S	345.11635	1.427	Full match	No results	300412.6703	386311.9565	516296.4963	330750.2496	408252.4793	232597.9618	316799.0343	304196.2798	318757.3334	286922.896	415974.9377	274448.6344	237854.2724	384436.4778	210676.0255	311402.3148	264953.7942	331509.8437	202799.508	458885.6574	345185.7962	317300.232	287663.2459	318666.8934	237947.0168	372188.5382	299848.4716	338241.8763	268615.9299	241731.1688	261600.6618	309373.575	301480.7069
Com_2700_pos	Caffeic acid	C9 H8 O4	180.0437	1.359	No results	Invalid mass	437625.7897	469392.6175	217622.7984	250000.954	221138.2138	320943.7634	353058.9987	259027.3322	372536.9948	351598.6812	426170.4524	460022.8637	303679.0846	450582.7637	258309.3584	347926.7693	197088.1581	292978.7087	263797.7416	296336.529	312653.0194	349407.3208	405355.2795	416167.6203	346058.1326	332080.691	456479.1546	290901.2965	406309.8137	284774.6119	322997.3341	440655.1616	402243.4711
Com_889_pos	Pargyline	C11 H13 N	159.10469	11.516	Full match	Full match	297251.9167	154882.8355	232265.9343	269146.9622	306933.8624	281096.3668	325995.3823	436692.8542	330724.2203	223213.3921	123185.0963	459863.7854	266883.2278	135541.8014	355982.3533	136169.397	301805.3141	128850.2971	290226.1213	97126.26324	264302.1616	247839.916	240618.1058	230423.271	282129.7963	247556.6871	312837.8632	256615.1305	276638.3397	356090.3236	376966.863	193704.9384	106611.003
Com_3139_pos	Acadesine	C9 H14 N4 O5	258.09758	11.483	Full match	No results	55957.54314	103904.3873	38737.02851	75895.97248	55733.46712	96532.82635	106581.6418	126967.4575	136590.5726	129875.2719	96065.18502	119776.197	188417.6694	113433.5195	236940.9689	114006.1912	214684.2573	106174.067	154021.2576	83285.06846	98120.55762	106253.9555	133128.5824	134761.9163	99283.65256	110877.1442	171785.3723	131540.8946	91204.9151	221888.7359	191639.1422	110567.2915	81216.79514
Com_2870_pos	benthiavalicarb-isopropyl	C18 H24 F N3 O3 S	381.15276	6.919	Full match	Invalid mass	100936.1986	108566.1164	101254.2902	112385.7928	106958.3036	81311.04908	81255.4014	95156.89704	83155.42828	89266.57817	63907.75669	109407.307	92958.80972	78418.87744	90681.21416	92816.41761	124886.327	83623.13559	106732.5687	85003.81418	50211.80788	76564.80168	85834.01026	55341.24948	55034.89454	50529.39382	48945.98165	55514.76668	61407.26245	58266.31847	62388.63834	49848.61007	47693.76094
Com_3864_pos	2-Methylnicotinamide	C7 H8 N2 O	136.06362	1.319	Not the top hit	Full match	1792473.387	3058024.506	2196149.818	1548323.768	1971416.599	2924259.492	1399234.368	1544141.909	2044160.719	438474.133	3809070.816	1442801.491	907547.5779	6335448.21	886117.3252	5990189.902	251952.7636	3568110.603	606112.4693	7405013.323	3159314.643	2553071.362	1744643.132	3458205.927	3756060.304	2092765.617	2666286.449	3312351.049	1866830.55	2245191.664	2071670.413	4556762.439	5407349.273
Com_1290_pos	Monocrotaline	C16 H23 N O6	325.15177	10.602	Full match	Full match	1602118.21	1069792.882	2166841.057	1457816.315	1760085.969	1396271.107	1381719.856	1379184.718	978167.5818	1056816.864	484999.0639	503912.2142	234237.9394	567207.4142	418289.1525	605525.9899	677524.142	621606.2149	329987.3524	1092398.504	564114.1326	719311.4379	735958.883	204900.7339	235125.5806	205747.5233	179768.9584	292426.85	262525.6521	113102.6037	216976.2463	286003.3064	219236.1
Com_5579_pos	(2S)-2-[(1-Carboxyethyl)amino]-4-(dimethylsulfonio)butanoate	C9 H17 N O4 S	235.08733	7.487	Full match	No results	658074.7422	347692.0515	915179.3684	523810.8442	606616.1488	397669.0225	396828.6917	389820.9283	492567.8194	469732.2419	921254.1872	711365.0715	636332.1523	923936.9424	752951.6702	982006.3513	734201.1962	747980.4922	579398.8818	1051772.639	457279.8004	694667.0609	699435.4778	613633.5869	452049.1713	540592.3865	476681.1867	653651.7182	733891.7038	716097.0674	506996.3731	724021.705	1013153.048
Com_3335_pos	5-Hydroxytryptophan	C11 H12 N2 O3	220.08457	5.164	Full match	Full match	3606763.972	2416711.772	3141836.611	4995012.964	4227086.004	3782815.271	3631551.502	4639090.427	3684089.914	2292505.684	1349510.124	2362857.379	3647838.621	1871328.157	3110999.684	2153942.018	2908070.224	1611543.125	2855895.642	1749150.222	2206756.005	3821755.026	2810766.496	1643217.396	2305776.953	2218626.815	2872016.593	3001410.988	2154985.985	3545585.288	2736504.513	2148219.123	1388401.884
Com_3809_pos	3, 5-Tetradecadiencarnitine	C21 H37 N O4	367.2712	11.684	Full match	No results	37601.75148	22176.32158	34648.16549	39021.11808	25282.99089	51294.56478	28146.72452	36990.57992	49962.18122	26137.29411	52196.98535	47002.48603	37383.25988	39955.69667	57896.9373	33769.95329	68102.33364	51649.40123	60126.30932	39947.06331	35919.13942	43222.95404	51867.70529	56472.13143	64250.55245	84445.246	41091.80624	58131.74292	76017.599	101309.7431	77749.31372	66508.93102	54565.51319
Com_2805_pos	binifibrate	C25 H23 Cl N2 O7	498.12159	8.437	Full match	No results	324220.3947	240409.9175	301803.4636	290151.5189	295514.7472	247012.2367	154969.1346	350169.8624	278832.0067	232999.9235	500446.054	476439.1259	381530.1557	553371.4002	395610.0697	548666.3562	347514.5836	461010.0944	343113.0529	574692.6123	478443.3691	455317.3165	494866.1859	483767.2157	608657.2405	520473.6065	574647.389	458512.2909	574155.4103	474836.3534	458969.2587	562771.5855	481843.4991
Com_1820_pos	Imazethapyr	C15 H19 N3 O3	289.14197	7.17	Full match	No results	89218.58979	102443.0386	64539.82144	86086.85074	76237.80467	95268.74962	102961.6996	109521.727	105300.4851	84256.57034	68048.99421	135616.2091	133623.1587	49734.10562	144350.2454	67782.97528	83869.07694	53684.1565	115112.2759	55905.74958	102671.2153	106410.0108	98599.06572	102069.086	121240.9629	115306.6116	89581.05193	91655.68741	113695.4866	139771.0202	115367.6578	84206.98852	61906.55623
Com_3799_pos	3,4,5-trimethoxyhydrocinnamic acid	C12 H16 O5	240.09944	7.192	Full match	No results	115365.0189	107334.9891	89465.44961	97968.05163	135693.8853	112833.1215	107466.9417	104232.2219	119515.373	110713.4662	83925.36572	171357.1145	176429.8967	95186.82972	181495.4773	126620.4881	165650.3645	112496.1142	192396.8126	133281.9295	171692.0775	123670.4062	123630.6773	179364.652	150947.3503	196279.8732	199775.2826	174251.7301	194065.689	193781.1759	186419.018	149942.3513	132232.906
Com_4184_pos	2-(dimethylamino)-5,6-dimethylpyrimidin-4-ol	C8 H13 N3 O	167.10578	1.422	Full match	No results	278031.5143	341675.978	348671.7593	305746.734	349756.8066	210403.9792	351047.9272	310529.9305	300760.325	299632.2883	471059.5866	364461.9817	253764.4042	557199.4354	329592.5436	401457.5405	391731.8823	400623.7489	301010.8318	468305.9314	341828.6074	260529.9996	253219.5544	181920.3317	268811.8275	185721.8019	197243.4195	303033.0146	173647.8908	240293.5095	193883.2326	274282.7672	303123.7879
Com_2250_pos	Edaravone	C10 H10 N2 O	174.07926	2.911	Full match	Full match	4534378.397	1939425.212	10571834	9976260.695	8076029.454	4515883.822	3636998.596	5978129.148	1620136.715	5584394.238	1465159.26	1964426.626	2875128.418	2488984.79	2232267.256	2745439.762	4072255.134	3374708.18	2610962.24	3414870.704	2459166.217	3322270.916	2248574.141	1370954.923	1065457.397	1298636.035	1695383.236	1728918.544	2312943.885	1685657.589	2506415.334	1543808.295	1047415.158
Com_3300_pos	5-O-DESMETHYLNOBILETIN	C20 H20 O8	388.11488	7.25	Full match	Invalid mass	168677.0788	235819.2544	141961.761	222340.1533	200181.5352	224380.8376	225503.9903	266184.9243	251249.8566	288803.8684	156134.9612	247070.3073	302453.8471	246218.3503	321212.4631	284688.0098	270942.7986	216459.3692	255250.0589	212339.0167	284915.7464	216107.9416	217631.4601	313696.0437	295161.3866	313049.4392	346147.3715	300055.9042	226989.1498	301567.1479	326926.1618	209699.0661	198205.3081
Com_705_pos	procainamide	C13 H21 N3 O	235.16812	6.084	Full match	No results	105449.8148	6320.369478	76507.83558	92764.75049	83574.94422	102439.9512	120569.1227	160080.2479	123128.039	42290.3934	16622.62472	33121.60686	37325.7113	29698.43211	60475.71647	30939.96527	51985.9789	17255.75489	54540.76728	42568.08846	47354.21656	58162.42709	52446.24161	39447.46615	48216.45323	26372.77274	22742.97813	11821.09498	38865.07711	69577.24719	58327.64694	26324.05803	14866.23763
Com_1183_pos	N-acetyl(phenyl)cysteine	C11 H13 N O3 S	239.06121	9.244	Full match	No results	2314497.371	586408.3321	1943168.84	2517935.957	2275404.277	2873231.858	3860912.335	3167824.12	3541737.468	747542.8494	907442.5025	729867.7576	1865225.284	439544.6424	2152304.827	1191819.164	2830080.346	325370.1668	2551240.097	477132.3255	1760444.323	1864334.255	1502955.2	946107.1572	937657.4643	1274658.657	1173664.519	861875.0442	1149494.308	1730466.017	1676566.551	774144.3677	425860.9228
Com_49_pos	XY8575000	C8 H11 N3 O6	245.06579	6.944	Full match	No results	58142.87244	212403.3727	75867.07932	81831.43239	79999.06334	81578.60747	81864.18432	123755.7763	75367.38521	179503.0225	94168.04844	158729.6186	105725.8461	91459.67469	78976.90362	149312.2019	146976.7038	88262.05253	107528.3677	131725.2757	115642.0277	161026.2462	113141.2054	171123.8946	176282.0034	221546.3928	209313.5233	252470.3009	242638.3134	214791.8209	190470.5927	251987.724	227512.057
Com_745_pos	Pipecolic acid	C6 H11 N O2	129.07901	1.169	Not the top hit	Full match	4909740.368	4850631.044	4339193.095	4163322.044	4379711.664	4935916.842	4973364.139	5062764.573	6256441.744	4984880.532	1915974.729	2965445.385	3823247.774	3109683.909	3734250.112	3689236.681	3973944.239	2927790.608	3567519.504	2542399.44	3076709.377	3879786.388	3651000.563	4141819.366	4085352.218	4465010.201	3713864.997	3993002.102	3978464.863	4331125.181	3998108.239	4232916.59	3967614.633
Com_2531_pos	Cyclopentanone	C5 H8 O	84.05751	5.62	Full match	No results	350979.1098	297678.5028	393299.3634	352135.5178	338409.7216	314207.6054	247807.4834	311694.0041	282939.8525	322058.6434	472187.7048	289459.5207	301768.649	633782.9254	269311.4279	551849.688	319375.2716	403107.7352	254261.7822	542884.4783	413944.3063	385472.4843	302616.8279	314057.7279	351241.5536	357784.5294	381274.4101	366756.4073	289511.0312	354415.4402	286718.3688	426071.3228	308934.4032
Com_3317_pos	5-methylthioribose	C6 H12 O4 S	180.04561	1.836	Full match	No results	339426.221	359573.0277	281976.1459	78572.42656	141454.4908	360517.1915	329322.9404	313231.9276	288848.1917	80873.50518	326741.0132	314469.9938	174531.8482	50161.41032	294561.4991	139386.2506	71468.41624	265903.7169	298860.6134	68617.09407	160705.6515	135921.9096	282109.7456	159210.7401	187512.2882	152788.2321	185005.079	124126.0524	634649.9119	197276.5826	351414.5364	161799.9459	331039.9418
Com_1440_pos	Methionylmethionine	C10 H20 N2 O3 S2	280.0912	8.421	Full match	No results	92859.44804	57542.60916	70956.72728	64651.85897	63655.31138	60500.0163	60061.9142	60858.35215	56847.5581	67428.13692	112669.999	74524.79425	89331.13186	129320.895	71399.18357	119451.7931	73035.88946	112967.2152	69951.12976	149656.4012	88621.591	92741.93274	88035.41877	110359.8987	97531.92546	93609.26026	90746.33047	116136.0438	104236.0572	94260.74376	104086.874	128165.562	111359.0589
Com_2282_pos	Dolichotheline	C10 H17 N3 O	195.137	9.171	Full match	No results	46954.59791	41191.81367	30070.41319	61581.69914	40152.20558	48674.63935	46656.52758	76121.86908	49590.10645	31570.23469	38763.12055	351247.6779	62645.60642	30236.18708	51608.16825	38947.15978	67450.94114	30319.88063	48380.9189	27343.21098	29379.7114	71798.75491	48270.9564	38387.46261	61478.82276	43195.58025	52610.86974	45915.13457	56502.12626	61154.37147	55305.87936	49341.53887	36014.23152
Com_1465_pos	Menadiol	C11 H10 O2	174.06801	8.882	Full match	Invalid mass	1400681.736	1331385.256	2204576.365	1642730.833	1551891.981	1487707.949	1409768.493	1545375.855	2075715.936	1215021.452	4049995.981	2609095.422	2589301.328	3306630.594	2900104.475	2933965.632	3483718.804	3344851.045	2803734.846	4783812.436	2600891.022	2322738.356	2113513.277	1447287.994	1440343.93	1422947.825	1183249.372	1909007.612	1942260.962	1043016.914	1491829.962	2729191.581	1846354.661
Com_2270_pos	Dracorubin	C32 H24 O5	488.16361	7.09	Full match	No results	72112.70318	34809.15777	56681.90328	86416.55635	78007.65461	83822.00016	68553.92546	133821.3178	153102.7536	60110.69744	63605.15203	93427.21409	195431.8504	80213.12124	158648.2894	95805.669	162938.0999	43404.30186	160611.1176	68155.11792	73304.47059	119524.0676	90195.94607	71915.57317	82471.8918	71574.14761	60876.66278	73364.68211	67320.36805	143488.3469	106207.946	58462.38181	35080.38107
Com_1775_pos	Indole-3-pyruvic acid	C11 H9 N O3	203.05817	8.916	Full match	Full match	1379851.623	1951323.858	1245792.254	1690697.145	1543823.78	1683396.637	1743859.483	1801196.251	1573625.109	1664336.002	1553681.822	2026553.387	2070993.215	1646583.518	2582047.896	1747690.26	2484989.25	1808381.866	2119096.161	1848765.169	2091878.813	2024653.679	1780661.245	2618192.787	2543274.297	2818374.069	2724328.408	2840207.271	2913731.178	3180215.445	3032713.474	2410289.422	1813015.226
Com_1824_pos	imazamethabenz	C15 H18 N2 O3	274.13109	9.205	Full match	No results	459941.8647	358900.3623	419816.4208	518908.4729	461836.5035	553229.324	489912.5819	530429.2879	513111.2499	342462.178	293950.5103	440804.3001	428902.4248	364479.2398	398401.354	380278.2902	454374.5758	277370.9424	444538.449	293849.7771	545675.2011	591529.0778	487145.3043	763370.9911	879615.0585	895705.3865	618494.8621	742441.7783	737900.013	761648.9364	662212.4895	867458.3554	729722.2217
Com_1168_pos	N-Acetyl-L-aspartic acid	C6 H9 N O5	175.048	8.894	Full match	No results	55693.02717	138587.4941	104514.2022	82246.57426	110097.2159	61488.12368	67866.75417	92915.68278	159113.9094	88929.50346	289364.1581	207311.1088	155461.675	230586.2019	226595.5387	218921.81	228810.325	201675.6534	226406.0335	243219.8324	257393.1736	172174.6039	143629.5685	147012.904	191279.6754	137350.7787	107767.8126	161408.1516	184094.5912	186137.0722	142486.8315	222922.9668	175768.4511
Com_3159_pos	9291	C18 H19 F8 N5 O2	489.1418	9.266	Full match	No results	5108.305223	5013.876735	45919.72027	6295.230624	62293.22401	5038.431231	5472.663954	5198.121135	4945.119196	4981.825017	4458.706616	6164.685046	5000.176988	4174.210355	5468.098245	4744.627563	5265.667014	4440.845844	5348.215811	5136.722889	5276.51587	5333.722547	5093.061937	5291.307944	5418.698505	4995.237744	5230.357226	5285.245	5436.955602	5542.99566	5463.907177	5483.177298	7050.317888
Com_882_pos	PC4959775	C13 H10 O2	198.06787	8.358	Full match	No results	100618.843	131433.6205	95409.48263	139823.9398	92800.91697	93437.94545	92502.7353	132206.8271	132937.3342	131686.1186	121203.0905	223630.3729	164296.0017	136273.6658	191353.0886	119061.6819	205065.1187	91979.97169	174887.6628	88038.82649	143188.7652	148791.3944	154982.3697	136741.1173	139342.891	158335.1363	197987.1736	145677.7902	216005.4078	183765.7495	184853.7351	143170.7281	78462.09894
Com_3967_pos	2-AMINO-4-TRIFLUOROMETHYLSULFANYL-BUTYRIC ACID	C5 H8 F3 N O2 S	203.0225	1.345	Full match	No results	48117.49194	79984.21749	49676.67398	46636.87426	55386.87797	49325.82674	62445.37739	77398.97723	85576.02167	95550.54678	103265.9856	70262.38212	50982.77838	94520.71267	65987.36214	161018.6191	60332.43409	141518.9443	52677.35102	156027.1171	49024.91409	83307.19333	98855.2429	49495.91387	66572.30078	61506.61436	65990.37414	54551.57862	75662.83274	49543.21093	67041.54607	89222.62671	73213.38782
Com_1708_pos	JL9700000	C6 H14 N2 O	130.11058	1.361	Full match	Invalid mass	1638413.839	1809979.844	2244912.831	1440565.873	1616742.382	1233738.58	1105503.209	1141662.914	2166002.76	1626886.344	2369983.171	1253972.317	828382.2465	2158083.035	559028.9855	1077202.328	917621.7838	1893271.426	676437.7362	472022.9653	961197.4974	1059578.47	1408134.512	1626135.124	913593.472	720664.4802	936472.0821	707199.4362	1268977.235	561790.6406	704994.0087	1032316.65	2265802.406
Com_1411_pos	Methyl indole-3-acetate	C11 H11 N O2	189.07886	11.297	Not the top hit	Full match	133244.4649	240855.7831	132421.9353	144838.3786	169612.0314	145872.2069	171010.2283	181343.9709	191803.3315	268580.5038	226761.2641	219275.6956	258641.9795	221359.2507	400795.5266	239890.2003	258691.3265	196707.0991	225007.6188	124392.4982	237248.0393	180288.7103	229101.9552	261137.2118	247188.9733	271223.6853	303569.202	266924.7655	269670.9788	347861.5257	323223.7491	229397.2074	202899.0326
Com_1316_pos	Mibampator	C21 H30 N2 O4 S2	438.16313	7.017	Full match	No results	139782.2335	44500.65755	82161.18355	192053.1663	125894.3424	211760.5865	238676.4253	196660.7338	169321.9829	77844.01385	43033.18585	64387.25481	131650.5624	46893.60978	123397.7379	54293.12256	81853.54617	38211.63804	124266.0329	37171.949	120603.6286	130650.2705	101485.4002	189467.9885	209698.9572	203651.8177	161153.9066	171708.0675	149892.5389	209250.1129	186344.8212	167294.6373	125184.998
Com_231_pos	trifluperidol	C22 H23 F4 N O2	409.16643	9.942	Full match	No results	230229.4699	19284.00779	158669.184	176275.3966	144558.9918	140317.1619	411931.5056	286994.474	224263.8603	39174.83923	40478.70253	65810.13302	95750.37527	52913.26685	159908.702	53978.80602	119461.6898	35510.4255	113810.8646	94679.44648	123558.4631	125399.2014	140737.1514	62222.25348	78940.70254	67918.71915	53181.91043	24012.44248	67251.46038	198260.7217	128490.9656	54479.20042	51342.21005
Com_845_pos	Perillartine	C10 H15 N O	165.11525	11.476	Not the top hit	Full match	95509.20376	145721.898	68243.12024	120704.884	96963.50648	172213.933	245357.829	295717.0292	225606.4925	174928.8911	143145.5526	316896.8716	470173.6178	186772.7964	418005.782	248977.1596	387869.4976	147932.6163	467300.3874	152913.3076	253986.3604	273911.1242	233081.9921	325965.1146	334216.8106	256150.0886	506562.2892	296478.1194	225492.645	501778.7142	380220.8709	213108.911	182560.4246
Com_3148_pos	9-Hydroxy-2-(2-hydroxy-2-propanyl)-2,3-dihydro-7H-furo[3,2-g]chromen-7-one	C14 H14 O5	262.08356	10.064	Full match	Invalid mass	3772082.208	5359834.856	3750546.241	3785087.198	3440415.043	4803539.71	5507862.008	6343986.761	4876735.363	5872342.318	9485322.131	10541932.4	10610752.63	14000097.07	10277663.67	12724448.08	10367570.93	9641675.418	10103189.67	7983920.425	6268116.188	6598301.653	6932757.472	3899186.53	6645024.804	4629141.508	3816909.244	8254180.374	3270873.612	3802696.65	6224921.502	3796155.758	4364391.328
Com_3557_pos	4-[(3E,5E,7E,9E,11E)-15-Hydroxy-3,7,12-trimethyl-3,5,7,9,11-pentadecapentaen-1-yn-1-yl]-3,5,5-trimethyl-3-cyclohexen-1-ol	C27 H38 O2	394.28622	12.883	Full match	No results	322604.4617	103583.084	267916.9068	280929.9842	293855.8631	159353.9847	201218.4341	201186.4201	161023.9861	98238.99267	46331.81948	69155.40937	49443.24739	67008.33536	64895.74299	40687.46435	76495.31891	41374.91091	53275.95537	65096.00836	112395.4392	115051.2815	103236.7209	30138.77497	21792.45894	21656.60139	32472.05627	30303.35418	39242.64711	22299.75153	29682.09891	24727.05303	18314.21844
Com_3785_pos	3,4-Dihydroxyphenylglycol O-sulfate	C8 H10 O7 S	250.01489	8.929	Full match	Invalid mass	528811.5902	657342.5167	348877.2566	531668.6851	418311.6876	504535.5147	581324.4114	572132.5267	487219.2407	657868.9007	113299.4929	291336.9522	221868.6262	177818.7356	191341.5845	163692.148	141045.1958	122969.9391	164854.2945	139073.5324	391610.7777	413125.4891	416170.2133	722821.2165	600744.0627	771790.7237	841689.8399	567709.0861	530733.6344	603840.2104	499997.8461	533204.9477	519148.617
Com_1968_pos	GP1750000	C17 H20 O2	256.14572	11.385	Full match	No results	812511.0561	418086.9086	1053739.76	559779.8355	570291.547	459218.3302	435419.4639	350002.0478	401297.6085	495162.0131	473080.6291	323701.9579	252434.5208	473661.6721	211455.2824	465747.4401	430085.5719	476824.3857	267717.8662	599689.069	418950.6571	446080.4683	419369.4622	287675.4986	318144.633	341280.5493	317300.1127	369713.2594	349778.3122	320392.5851	380160.4179	527245.4944	386300.1926
Com_281_pos	Tilnoprofen arbamel	C20 H22 N2 O4	354.15707	10.607	Full match	Invalid mass	873384.7337	1166563.609	551981.9931	938707.7743	1065165.402	1173498.493	1116013.997	1397915.034	1249620.48	1178581.066	649058.6161	1601681.347	1576125.349	618703.8344	1922686.564	596677.7735	1960066.054	574695.0325	1660680.492	636339.3951	1222798.824	1187357.21	1110163.614	797875.061	1145065.087	1211168.099	1497895.045	1022001.222	1365363.646	1535906.583	1548060.477	858736.2449	467908.5957
Com_3965_pos	2-Amino-5-formylamino-6-(5-phospho-D-ribosylamino)pyrimidin-4(3H)-one	C10 H16 N5 O9 P	381.06877	6.743	Full match	Invalid mass	4233502.598	2606510.178	5060707.737	5078552.28	3857427.86	3296900.79	2531415.431	2515888.571	2083027.794	2948702.908	1418761.979	3023648.245	1928922.87	1357373.523	2265856.975	1571669.08	2088311.613	1527876.482	1900020.652	1722310.006	1732422.687	2276359.648	2131103.969	1403758.925	1582786.995	1719960.636	1560451.311	1571712.826	1626420.144	1470305.431	1482143.157	1351935.191	1239256.374
Com_467_pos	Sertindole	C24 H26 Cl F N4 O	440.1786	9.962	Full match	No results	58337.50011	84598.03536	45731.68758	45194.17619	47654.8518	59821.82733	52198.33076	82057.29364	69114.57558	110756.4036	140520.5226	343792.4995	159050.9978	259894.2162	244991.3138	258403.4545	223083.7465	251398.4984	164441.2177	82449.52919	127546.4645	134456.4382	136310.9516	120614.1566	90777.80465	112502.959	137579.8966	153072.6531	120334.1168	143870.8452	151519.8385	133126.3683	108872.7057
Com_2075_pos	furametpyr	C17 H20 Cl N3 O2	333.12365	10.895	Full match	No results	526374.2797	544938.8388	472295.4565	655809.0311	616324.2168	571629.0457	656032.1014	878301.5772	781151.4809	865520.1568	500447.837	2256643.341	914347.1634	505400.6715	995021.7381	606808.5847	839631.0974	419062.6942	954663.7004	459716.402	554660.0463	481904.5646	405057.2451	494265.6748	487934.0216	413227.7814	583489.4692	506982.7884	507144.5459	545279.6811	679054.2233	495394.4935	376115.9358
Com_46_pos	Z2CN	C3 H6 N2	70.05316	1.243	Full match	No results	117689.5851	131520.0039	130450.2505	120674.4729	136330.3541	101772.414	153802.577	133355.4097	105772.2815	119529.0795	113720.1958	89042.10759	122272.9676	83847.81558	65285.60659	122229.8116	125654.6054	96956.29623	93930.4157	141509.5743	85610.31968	126058.3165	116995.2948	83397.93655	84512.97426	140451.6968	111445.0359	108387.5965	105292.1553	104182.1284	97024.28862	144928.1777	127317.1864
Com_1528_pos	LV1763000	C5 H4 O3	112.01599	10.059	Full match	No results	421838.5727	663691.413	461684.2551	438280.5026	559394.8165	598513.1377	673987.9608	745455.5011	538406.1285	650650.9204	920440.8826	984269.6284	401960.1084	1128745.086	1022903.935	583575.9391	855448.697	907674.7688	890968.4689	799158.4948	971590.1901	752546.8439	684185.6214	676297.3507	1067122.52	665638.5113	627289.0443	1038359.304	550532.7316	535362.6333	812408.0408	511945.1824	527571.7455
Com_5515_pos	(3S,6S)-3-(4-Hydroxybenzyl)-6-(hydroxymethyl)-2,5-piperazinedione	C12 H14 N2 O4	250.09486	8.351	Full match	No results	529090.9008	199044.9923	590453.4529	523902.7572	429772.9591	363534.6757	300441.5501	253736.4737	203910.4145	206710.2903	158686.4323	194924.7375	167920.7173	188531.3807	188859.8476	185230.9914	207957.1914	124311.172	167880.9411	138423.6386	257404.4755	261317.9714	233030.0567	156642.0036	144675.8346	113328.9647	160375.6575	155350.8285	123120.2349	143596.6766	169538.8679	158312.2282	97461.84728
Com_4396_pos	1,2-Dimethoxy-12-methyl-12,13-dihydro[1,3]benzodioxolo[5,6-c]phenanthridine	C21 H19 N O4	349.12988	6.576	Full match	No results	1330827.43	1559999.394	1563610.563	1634860.769	1710231.202	1440555.455	1543360.661	1768873.008	1262524.174	1750817.412	988100.3897	1212599.371	848535.4849	1136534.38	987971.2094	1255373.125	1252647.016	1148017.341	856685.7437	1347781.695	1082031.91	1174642.653	1234253.839	987063.6593	914291.352	1287496.33	1141396.216	1675150.969	925898.3628	1006484.859	1303321.121	1519642.707	1199842.881
Com_269_pos	Toluene	C7 H8	92.06259	9.08	Full match	Invalid mass	1755117.86	1241098.174	1734642.034	2218682.963	1495859.835	2328614.232	2620411.747	2547844.977	2400396.643	1440294.048	1071044.405	1859260.641	2292024.774	1329219.886	1247644.423	1515276.382	2320113.302	1357267.394	2537535.781	1414493.725	2295928.857	2183945.122	2054315.623	2400038.914	2634955.063	2000206.273	2700616.025	2052727.82	896109.5239	2943048.216	2654484.073	2100888.666	2142421.241
Com_2000_pos	Glycerol 3-phosphate	C3 H9 O6 P	172.01362	1.533	Full match	Invalid mass	3079912.989	5002539.495	3609154.696	2101176.225	2641423.991	2368244.526	2869808.313	2204652.157	3313174.7	2225918.7	2522965.96	2112510.155	2300072.88	1797178.3	2610264.224	1515032.851	2371456.486	2182092.671	2231354.367	2149448.778	3293369.941	2585703.366	2473872.733	3435471.096	3435884.811	2839503.215	2742257.128	2500043.308	3833553.275	3238948.646	2803423.016	3898678.611	3527256.98
Com_3346_pos	5-Hydroxy-DL-tryptophan	C11 H12 N2 O3	220.08449	8.041	Full match	Invalid mass	4513517.201	3994088.356	4283052.368	4745076.862	3977165.905	4286707.833	5012665.696	5563534.177	5186018.325	4320548.297	3904918.354	5398904.147	5485410.697	4776816.764	6239195.203	5057375.017	6683768.754	4005290.974	6040484.525	4397165.352	5012277.657	4872319.962	4920237.395	4975431.463	6054712.997	5269698.193	6206339.832	5059833.713	4886569.97	6453842.28	6347655.527	4784677.955	3787482.629
Com_2527_pos	cyproconazole	C15 H18 Cl N3 O	291.11346	8.776	Full match	No results	102469.9973	47438.61444	140487.5806	72448.71535	115232.2308	59711.1337	56218.75178	59006.47563	56813.10802	51588.42661	78152.82759	57517.98894	56287.39869	62396.38106	63284.29404	50099.11249	70783.47044	68535.63016	54911.94179	81468.80728	74674.39767	75061.89459	61801.24872	78930.01162	78588.00444	83045.96136	72062.92435	82899.51755	93441.48129	83676.18613	95272.58145	112737.3144	100220.9408
Com_4409_pos	1-(Propyldisulfanyl)-1-(propylsulfinyl)propane	C9 H20 O S3	240.06686	9.075	Full match	Invalid mass	511057.8284	725401.012	425775.3703	557108.3658	564888.3278	626697.5792	661389.7427	662537.9609	787507.0339	715023.0903	702591.0377	740111.9234	769862.2858	622733.3595	878327.0147	704255.1613	833556.0966	713240.1824	1103902.435	513797.5538	434459.4385	830616.7877	698695.9668	868700.8716	818815.5265	729897.6707	817595.1201	1027022.341	1323081.498	1278986.333	840642.1328	1002808.27	860225.7002
Com_5716_pos	(-)-citrinin	C13 H14 O5	250.08381	9.865	Full match	Invalid mass	230473.6018	388707.1467	186990.7424	232798.8913	271766.9841	272575.9688	223432.7629	232215.3695	266295.4028	296065.5327	236233.1818	267502.9447	356050.7404	189735.7758	336109.4993	222181.2182	377665.2349	207711.3148	407510.8757	206417.8399	350014.2943	333407.9753	284894.9321	424534.3463	500938.9536	437280.2665	430637.1406	333462.3446	387715.3298	470571.7722	531980.1676	350623.4887	266221.7547
Com_2536_pos	Cyclohexylamine	C6 H13 N	99.10475	1.565	Full match	No results	162590.6612	112544.4337	166298.1113	152882.9874	143461.6006	123281.2061	147394.2653	186626.0697	118870.6982	154865.5125	170332.941	234918.3103	212232.638	219942.7339	200086.0579	255774.227	223264.0661	273955.3191	218673.7641	253490.3034	194183.8425	187407.9299	254350.5783	287727.1038	310834.7333	437266.9829	233452.9974	282010.4219	305479.3258	277453.5521	346738.8435	397645.1709	275629.8578
Com_2004_pos	Glucuronamide	C6 H11 N O6	193.05849	10.061	Full match	Invalid mass	298525.898	401274.0718	274662.4876	288150.5274	324306.3954	442128.8577	439986.5234	417512.4541	387064.5845	427308.3968	609568.2316	573628.3045	589399.1082	665998.5641	655562.9477	747703.5986	524152.5914	553209.2148	641488.3148	473621.6065	832962.0709	606835.1613	489496.4007	578200.921	745603.1026	556949.3716	490597.7626	963301.852	281192.6197	438501.4226	606378.2982	381041.2566	397985.4603
Com_1983_pos	Glycyl-L-asparaginyl-D-leucine	C12 H22 N4 O5	302.15834	1.251	Full match	No results	221547.0599	102355.0655	197241.4997	154388.4302	219279.8654	172753.5985	243720.6638	196584.4406	288153.292	236732.3805	86592.02159	69845.06126	135688.5958	109287.2853	134669.3364	116977.2619	59988.46844	126256.142	116994.2973	151239.2956	112180.4905	208036.9159	114477.6621	16748.75838	142598.1255	123158.3252	108166.7747	88319.40909	187393.633	144445.8032	58854.44536	21259.73516	111919.7882
Com_2833_pos	Benzylideneacetone	C10 H10 O	146.07311	7.205	Full match	No results	82960.63336	85100.14749	86220.81278	88598.32431	85880.03913	106001.5448	101138.7947	95049.2997	102171.9118	112529.1091	67376.37542	110009.9749	101765.84	57762.58511	150229.6883	77095.25965	112684.5831	62633.94843	120179.5391	79554.00068	90743.18309	88646.99882	75054.52319	84126.89528	95958.35788	68985.71213	113308.2924	86570.32443	93148.284	98431.54443	119140.8304	82462.69865	65994.191
Com_4390_pos	1,3,5-Heptatriene	C7 H10	94.07823	7.305	Full match	No results	7482292.703	4839560.746	8131955.236	6906321.953	6803999.721	5932692.372	5672818.328	6507065.606	5651878.328	5683654.43	6624308.802	6435250.002	6038557.743	6770315.76	5829024.596	6364864.644	5899993.204	5736506.187	6080077.139	6516043.077	7715619.936	6445754.928	5447177.493	6025853.978	6591772.504	6407075.674	6146449.989	1000121.148	6793675.283	7388225.511	6461801.174	7762751.302	6768150.303
Com_3974_pos	2-Amino-4-cresol	C7 H9 N O	123.06834	6.015	Partial match	Full match	1264452.483	1176548.672	1112785.615	1322268.529	1401834.889	1122485.041	1290999.904	1052786.134	1152810.076	1283467.805	992035.8103	1491387.834	1736263.456	1245126.686	1811755.362	1288519.802	1612090.398	981751.2037	1688747.613	1029940.565	1788972.478	1447080.058	1222285.882	1714744.803	1992839.161	1772077.809	1942897.695	1722144.438	1382068.237	2179842.304	1800124.455	1573639.135	1260715.263
Com_141_pos	Urolithin B	C13 H8 O3	212.04634	1.266	Full match	No results	318287.1945	440041.4663	241661.6544	329012.8303	276387.6002	277046.3308	309217.3367	357985.3285	454950.5271	451163.3223	501343.1276	222592.2554	415451.9121	705216.8284	170153.7156	560917.4677	298195.7633	390864.3576	305735.2258	424423.2693	329830.0609	314497.9096	337780.7977	297388.5843	318047.2549	264441.427	275338.5342	277784.1878	319099.6024	427069.0148	241400.5704	352529.9526	479718.7711
Com_842_pos	Perphenazine	C21 H26 Cl N3 O S	403.14702	7.408	Full match	No results	1285666.248	488103.9103	1090222.909	1173182.886	1385934.945	1380039.012	1727299.229	1962182.077	1809795.506	668654.5346	479872.7302	847742.4743	1198809.942	602849.473	1311717.122	576280.2578	1323340.842	431136.9219	1313039.441	389236.4745	911607.5339	1075832.34	1167411.647	695978.0477	725346.1983	623539.7878	779076.0291	648763.7068	859270.2107	1372240.914	1127555.065	808702.425	396979.9401
Com_4159_pos	2,4-Di-tert-butyl-6-(5-chlorobenzotriazol-2-yl) phenol	C20 H24 Cl N3 O	357.16006	10.73	Full match	No results	122424.8485	154150.4548	154960.143	155009.4709	175505.5269	166503.1664	186119.7113	185296.1309	174853.2097	121267.5739	119311.4658	192754.0401	197915.9489	140649.4835	290146.1482	195298.5787	195882.4857	142064.4257	174482.365	133901.2291	140782.5338	150730.7495	173790.1968	127034.917	107897.9381	105167.4242	129298.3283	133657.8996	119802.2256	115134.7412	188527.0806	123617.0104	103236.0754
Com_1965_pos	Guaiacol	C7 H8 O2	124.05236	9.075	Full match	No results	234589.3194	227267.8737	224237.2427	240702.7155	250446.4288	250189.1874	251187.8195	253253.4755	273921.0668	239715.8129	234004.3717	235367.4971	317004.4118	263076.6384	330924.4589	264922.2289	327951.386	251863.3244	366842.7682	225594.0293	405340.7927	308454.3881	245287.5095	385776.997	378805.0505	402252.2225	427088.2482	391457.3631	400815.8231	424970.884	330950.053	401392.788	399841.1008
Com_1379_pos	Methyprylon	C10 H17 N O2	183.12582	7.083	Full match	Full match	796174.7376	752539.1901	625487.7441	759642.0918	855480.5684	842219.6749	712125.2409	1011418.478	823714.1515	981778.3475	577752.4553	793510.8162	866556.2525	787174.9986	957566.564	824647.2543	973913.2349	750683.6134	1167532.997	748370.9223	731135.3711	729410.2245	664957.927	922711.4571	743766.187	661177.953	718613.4249	696631.9718	689842.2592	582569.4079	692444.8713	553151.9843	503611.6562
Com_3990_pos	2-Acetamido-2-deoxy-D-glucono-1,5-lactone	C8 H13 N O6	219.07394	1.281	Full match	Invalid mass	742592.1975	632079.0722	573025.4635	773213.3305	430802.7968	918312.5136	595119.1729	556624.5825	572288.2173	497202.3527	549740.1171	441673.9642	460352.2662	650265.3611	399557.184	395350.4421	391543.8444	537481.294	332871.1296	823021.0523	458020.4306	482148.4903	512946.7347	542226.4815	458566.1899	470550.8496	491171.0766	455619.8504	417618.9045	340331.8349	445396.3918	646093.203	537712.6541
Com_2666_pos	Cardanolide	C23 H36 O2	344.27061	12.294	Full match	No results	12566.28169	140694.5036	27728.97392	21015.17825	37679.78258	29984.14684	33648.05924	65395.66077	75801.17932	117803.3803	160357.6877	93575.12685	137272.1682	94655.47425	168581.5159	121010.3952	146071.8022	169898.358	130169.8431	212086.6005	82702.44006	94946.11728	86392.27116	72614.81972	75432.27179	60218.15854	52041.72471	66398.78227	80724.30417	68461.36288	72900.99331	82574.85351	75603.152
Com_591_pos	Quinalphos	C12 H15 N2 O3 P S	298.05365	14.828	Full match	No results	25236.69732	30149.10239	24423.60903	21071.04073	22538.32372	20718.53424	18374.46695	24486.50709	22626.7015	24120.10104	21382.61936	23818.43291	20761.0246	18331.48941	18553.52112	18187.99772	23265.47933	17995.06889	20445.11607	22441.87785	169605.1427	230300.6236	239683.6427	29301.66174	27636.69074	24990.07191	23439.76674	24590.23088	26208.96665	30206.52705	20789.99248	32017.01882	20417.00178
Com_953_pos	O-heptanoylcarnitine	C14 H27 N O4	273.19341	8.826	Full match	No results	70220.24896	65277.58467	96279.55566	82375.58901	112750.8571	73225.24146	61028.38292	85746.42221	70848.83009	70935.12588	46538.94659	101242.6923	116345.1243	80408.44111	105291.7888	62740.90377	96126.75169	68345.20722	113355.364	80317.45451	106412.5382	97514.91944	71909.7977	108862.646	116335.0944	93087.05895	100274.3586	83528.41426	81371.03578	122117.6579	94531.03546	67726.88816	72888.02108
Com_3017_pos	Amfepramone	C13 H19 N O	205.14641	10.314	Full match	No results	228544.5696	256923.2974	178345.7817	196684.1996	202227.229	250379.7946	228617.4498	258456.5923	228204.1661	279521.7205	195937.1596	304090.0185	240783.7334	331322.1379	264199.9795	286431.1867	234551.2941	221552.1457	282920.3136	219442.5433	267149.41	301491.6206	235332.0858	334902.9963	346015.8585	336781.1739	401873.9821	363597.1693	292456.8827	316460.0153	420215.7502	241560.9664	320244.4568
Com_3961_pos	2-Amino-6-[(3-carboxypropanoyl)amino]heptanedioic acid	C11 H18 N2 O7	290.11223	11.901	Full match	No results	31456.69957	16786.64007	82030.81236	24773.66134	113813.6567	28819.73264	22736.50823	21490.75132	22394.42941	16576.88787	33891.42725	92097.65114	30963.32501	15936.17738	74055.38602	21851.90905	90516.81639	31094.55571	80492.93911	30238.85474	52243.50747	87904.09278	74191.22891	49974.21391	111389.5459	104661.9281	99094.68441	100668.8621	163121.8164	214206.9565	159631.4126	132286.6825	96928.27762
Com_3608_pos	3-Phenylpropanoic acid	C9 H10 O2	150.06799	7.989	Full match	No results	144313.6141	181970.0642	165586.1113	180296.099	164269.4687	157102.5794	194772.3402	182366.6729	171431.7823	218142.0178	154753.337	212335.7023	222586.6246	173805.0981	251800.5151	170042.7405	215066.2486	151168.279	235641.4523	160196.7006	226636.2576	211691.5708	153310.4997	263264.1382	250842.0074	261015.9391	252290.1358	268152.8657	204439.1422	248482.0793	241472.2733	212926.0053	170272.013
Com_342_pos	Tetrahydrobiopterin	C9 H15 N5 O3	241.11704	1.264	Not the top hit	Full match	4559677.402	2992020.899	3345054.965	4355525.522	2293067.386	2982042.554	5123463.448	3064563.836	5201041.4	2609579.5	2259450.107	2017221.894	4285702.305	4066904.526	2294296.404	1786634.99	1513226.817	3057947.01	958527.2846	354436.8844	4867338.148	3117720.322	4361853.106	5076924.821	3895835.145	5096290.643	5489992.846	3818868.347	3941165.742	2621006.217	3035359.809	5903980.481	4959195.611
Com_586_pos	Quinolinic acid	C7 H5 N O4	167.02177	2.072	Full match	Invalid mass	5959649.541	4035937.771	8332597.431	6027373.677	7046910.49	4193225.153	4142801.641	3866193.386	3594597.445	5761689.198	2877584.807	4280506.36	4358720.197	2735913.585	5835465.711	3141041.665	7497463.759	2046402.765	4710751.141	3570112.478	3517743.372	4401968.561	3692836.295	2139409.342	2164608.444	1976645.913	2847306.84	2034386.861	3278239.249	3415837.657	3239088.281	1961199.039	1465677.331
Com_3498_pos	4-Hydroxyprolyltryptophan	C16 H19 N3 O4	317.13674	9.28	Full match	No results	147331.9058	86137.54108	110860.3924	124489.4765	131543.9922	152334.1698	192897.1351	167003.1389	161356.8324	88554.89032	69420.87215	129248.1064	121798.2741	71174.13009	116273.3036	74066.32282	146768.5638	72847.87905	136367.7318	65775.50351	133147.5195	135169.1214	96990.3161	110229.5733	158318.2595	112937.0926	111904.9733	59112.91895	82457.55079	152488.8	137099.4033	94447.69714	55619.47993
Com_435_pos	sparsomycin	C13 H19 N3 O5 S2	361.07644	8.297	Full match	Invalid mass	400725.9356	627473.6001	524570.4847	482224.6494	898331.9115	527422.7964	403098.1617	457130.9185	539322.0431	705301.1605	3375001.507	1376462.935	1279237.564	3423298.749	1531218.283	6216917.949	1355486.09	4545394.02	1244536.486	4523205.648	929810.076	1499703.175	1440568.726	1221808.156	922297.2737	1066428.434	1021702.667	1564492.583	1041032.615	671697.5001	1152499.387	1844019.402	1835545.014
Com_5575_pos	(2S)-3-(1H-Imidazol-4-yl)-2-({[(3S,4S,5R)-2,3,4-trihydroxy-5-(hydroxymethyl)tetrahydro-2-furanyl]methyl}amino)propanoic acid (non-preferred name)	C12 H19 N3 O7	317.12142	1.423	Full match	No results	179683.008	337946.5599	147863.6979	285591.8738	274689.4185	165425.2267	338394.611	310413.669	402091.8437	268076.08	353374.2284	332926.4372	84739.52285	307057.5661	318631.1373	278682.7004	255962.3185	312369.1123	303983.3457	224904.074	420790.0144	408588.5741	237418.7909	493075.6187	483987.7614	245563.6063	394429.6497	466519.2323	277221.0599	269463.1257	377634.3522	430969.6607	462377.4255
Com_1220_pos	N.pi.-Methyl-L-histidine	C7 H11 N3 O2	169.08495	1.441	Full match	Invalid mass	39020663.77	25799664.46	37925810.08	31002562.84	29045653.75	20386860.86	25240807.95	20596684.44	22743130.38	28542999.91	18571034.43	29098486.17	13460141.61	16523487.01	18725596.04	13332505.8	15428254.92	18034878.26	18035103.12	17364661.65	29852581.5	20795266.27	24560576.94	25569113.13	11835835.64	14138689.15	18240670.67	16756114.97	19241441.96	15542104.14	17307436.97	18164280.98	17810372.8
Com_1527_pos	LV1850000	C7 H8 O3	140.04735	5.547	Full match	No results	320704.2141	291471.9387	315779.9855	413387.7031	426256.3031	358412.4522	353063.0879	388764.689	319496.7817	343245.9765	254641.3892	445858.3081	468740.8035	326762.9294	432981.5595	280944.894	404424.4286	251528.8818	395342.6182	407177.2281	283603.1312	411157.5857	309430.8715	279378.5695	280925.708	343210.1806	336048.1276	361935.4764	293497.6787	366503.5717	281612.2327	339029.0642	212185.5414
Com_4379_pos	1,4-Dihydroxy-2-naphthoic acid	C11 H8 O4	204.04209	8.186	Full match	No results	180081.9561	260094.9173	172856.9605	197292.4955	221022.9793	219729.0507	240448.7763	304672.9473	243879.2486	267664.2879	181968.786	337070.6769	370988.2836	94598.06138	429309.1906	151267.2735	497088.1815	138792.2721	393421.2877	161628.3099	300825.001	302000.2225	239531.3577	314152.9332	327107.0068	385276.9497	472633.3021	266708.2258	376904.9702	482561.4958	390814.4625	236822.53	196655.0265
Com_2132_pos	Fenestrel	C16 H20 O2	244.14568	11.136	Full match	No results	467566.4802	381249.1346	410785.5585	462758.6407	418070.7037	399443.1785	364595.6355	403581.0594	358033.7354	327413.5017	306306.7964	294059.0899	341233.0439	268330.2146	304738.4	284342.4538	330983.5347	270706.0918	272325.326	281343.2115	363951.3471	354435.005	315237.547	331644.4098	351359.5449	349077.5181	368735.524	331017.5423	322418.8997	361049.109	376975.2636	323042.3773	275229.617
Com_3443_pos	4-Phenyl-1H,3H-benzo[de]isochromene-1,3-dione	C18 H10 O3	274.06167	8.438	Full match	Invalid mass	706326.1141	743673.4904	943742.4951	840140.7026	908485.1493	703449.328	671601.4468	869249.8501	879311.7076	729013.2812	1452424.776	1318629.298	1271816.078	1166076.415	1331255.314	2826432.506	954198.4084	1549512.773	1215183.96	1608230.984	1350610.268	1181999.292	935868.8072	1487568.286	2041753.636	1341378.061	1506652.627	1521740.558	1292048.884	1043535.44	1306040.635	1565708.648	1281570.842
Com_5571_pos	(2S)-3-(4-Hydroxyphenyl)-2-({[(3S,4S,5R)-2,3,4-trihydroxy-5-(hydroxymethyl)tetrahydro-2-furanyl]methyl}amino)propanoic acid (non-preferred name)	C15 H21 N O8	343.12582	9.667	Full match	No results	157668.6323	132948.9607	122019.0757	188174.4533	177027.0316	191390.3721	184399.5174	195874.7654	222814.8003	164299.0731	143862.4987	159737.8333	246168.8488	119422.6101	263812.2578	162080.0565	216819.012	111236.1529	229551.5074	100485.2249	216113.4264	169272.0457	139413.1244	206571.255	209442.6484	209946.1041	218688.0186	170200.8307	165469.5747	265439.9571	210354.2977	110356.2146	80493.38189
Com_640_pos	pyricarbate	C11 H15 N3 O4	253.10579	9.667	Full match	No results	75772.29799	63409.47332	66411.16297	65902.58879	89452.7278	91092.02022	77400.83178	116397.3874	65523.10545	58880.8288	48617.75388	71751.72558	50135.29539	50476.57665	59112.49054	52240.30506	63210.03435	47402.3026	53563.98359	41269.47462	50402.4272	54628.64231	59034.94784	46778.11744	55349.83853	52248.10633	58817.88676	69745.54193	44905.67284	51811.8952	69692.60251	46196.977	29552.88115
Com_2151_pos	EUPATORIOCHROMENE	C13 H14 O3	218.09403	8.864	Full match	No results	142985.0478	128554.2777	149710.3796	149744.3195	137416.061	156453.4782	161605.2174	166095.4452	175403.2972	148231.2508	131237.2176	184754.2578	227803.0732	119609.5388	243206.4853	153102.0796	218024.696	104263.6546	229669.3977	142760.7612	139104.2892	153043.3265	177080.0453	156250.63	166817.6105	169588.2802	174627.7454	156829.065	159842.3373	174263.3958	209868.1883	124798.4821	107512.5476
Com_4052_pos	2461	C13 H24 O2	212.17744	10.05	Full match	Invalid mass	448174.1343	784116.9649	368232.829	509564.3895	410568.2533	574615.6947	549999.0702	780420.1471	729830.9822	838622.2517	661948.8063	507874.2093	845641.1683	854965.718	883226.1497	912441.7702	895847.9637	742725.2619	987379.9642	535689.7589	835810.9253	545879.3	754478.6853	993081.9057	921669.1137	866670.1823	1292703.345	1117247.991	617957.6873	971265.1675	978722.8592	657249.824	766370.782
Com_2136_pos	felbamate	C11 H14 N2 O4	238.09478	1.438	Full match	No results	341242.4541	113807.3967	265387.6925	155104.541	199964.4671	245276.2574	247621.4637	219295.8951	219069.9337	127834.5551	130857.6645	167516.2649	149854.3653	101244.2944	235505.6965	106023.9281	113307.1996	116898.1404	166031.2303	89678.29622	269530.9242	127808.2017	192822.8328	186447.3111	188090.3076	135039.8697	99045.40965	105932.1877	131139.3029	127621.5904	172297.1671	111593.3502	100664.2284
Com_2485_pos	Dambonitol	C8 H16 O6	208.0953	1.261	Full match	No results	137990.6717	103369.0813	112353.2277	116411.8959	96656.2934	52825.00994	59660.10734	58138.59889	58812.50635	85635.61608	62698.88343	59581.13735	69655.59652	68587.63467	59942.98247	62389.06764	95005.57672	87777.46156	86438.66681	88441.8962	72224.12592	93904.47718	66853.79692	103449.7573	68886.17031	63482.8876	60782.44453	108944.2232	103810.8909	54211.67871	59233.32945	97009.98516	86412.9037
Com_913_pos	Oxymatrine	C15 H24 N2 O2	264.18309	8.091	Not the top hit	Full match	1219860.498	906494.6976	1011408.83	1435892.162	1241013.746	1383622.778	1453087.72	1763137.297	1520987.914	1192373.861	644904.6201	1442361.154	1428722.955	738850.0882	949868.7451	1244893.873	1214198.449	906224.5988	1267404.025	742060.2407	1171056.999	1147271.208	1112763.427	1041353.973	1043788.083	909461.9939	1078723.508	973879.8529	1001715.619	1287981.849	1024162.759	978770.4927	1023505.092
Com_3187_pos	7-Methylguanine	C6 H7 N5 O	165.065	1.416	Partial match	Full match	15673076.96	14538923.21	16685255.15	11458703.99	11222371.95	10938132.47	13438753.44	10573099.45	11590151.92	12683606.52	16978823.03	10720236.75	1287605.697	17744072.27	8203172.584	14295925.88	8184825.533	3075475.944	7728449.687	17889285.07	14142006.02	13569002.79	11669582.75	10658102.54	11158447.79	12769339.44	9959727.701	10781152.63	12035740.52	7373518.679	9347971.574	2703498.084	16870956.97
Com_713_pos	prilocaine	C13 H20 N2 O	220.1572	6.502	Full match	No results	91935.56501	50212.89866	69080.96794	74193.65058	67905.86013	76235.47253	75805.70183	98718.34621	73615.27168	52916.07361	33497.91458	54904.12417	52429.66429	34410.59125	54663.7238	46683.06876	45031.73266	38509.55227	47471.52969	41527.85847	42054.12474	52774.36595	40438.25934	41622.49424	48734.50866	46798.31253	46045.4483	36056.69862	42314.05322	41914.12464	54810.74036	37952.59305	29213.77558
Com_1410_pos	Methyl Jasmonate	C13 H20 O3	224.14087	8.45	Full match	No results	154261.4856	228158.6212	152306.8541	191877.8952	192451.0619	175328.5927	204352.0755	252705.3441	174108.9173	198510.3806	162528.4195	253797.964	283695.6534	132113.2526	323389.3424	157045.3794	374515.3493	141151.7758	282657.174	179427.8105	251989.4892	238152.4117	220881.8797	255056.6887	258384.5205	287557.5388	283976.6424	215889.8188	259145.9248	304388.4821	282719.7109	206044.54	139402.0065
Com_4102_pos	2062850	C23 H34 O3	358.24971	11.912	Full match	No results	43987.93858	90123.83315	37152.75144	47008.101	46209.04112	53949.77184	56115.23019	67469.48374	78018.81764	93697.54899	55211.69874	114618.7593	66909.09215	20525.01293	116611.4844	33149.95446	102791.701	39332.71521	111608.1972	47593.02249	60035.66165	63692.47796	58636.97721	47867.33287	51144.43531	52553.78807	42319.34004	47964.5018	60225.09303	62379.68919	56856.9352	33829.63015	28788.67284
Com_1445_pos	Methional	C4 H8 O S	104.02974	1.601	Full match	Invalid mass	841431.77	832003.4054	749483.2458	897183.4428	1128626.889	695826.7298	820996.3151	963945.6883	808588.2092	1209179.607	690786.1027	705604.8513	759191.4128	982951.0624	469216.5912	919659.5008	807748.495	470805.99	541728.7826	933085.9017	681133.4173	888226.977	581757.7369	558043.6738	590575.4039	593377.7125	687836.5086	611583.1751	613748.8958	523414.8908	608409.9062	750209.4803	440600.7865
Com_1027_pos	N-NITROSOMETHYLVINYLAMINE	C3 H6 N2 O	86.04792	1.278	Full match	No results	263449.9795	220459.1607	214572.9025	216621.2601	209677.0003	320443.9528	297058.9546	254988.8563	243359.5198	223143.7266	189178.5615	184936.2823	233921.461	167312.0298	274172.3242	155075.676	307013.878	187238.7652	219752.2263	114679.8441	188210.7406	182508.0765	219598.3877	166274.7515	192935.8735	143685.1	216722.459	181929.3516	216408.0658	176492.6032	211874.0528	161825.8183	177399.2975
Com_3552_pos	4-[Amino(carboxy)methyl]-5-oxoproline	C7 H10 N2 O5	202.05868	1.275	Full match	Invalid mass	927007.583	1369334.977	902517.9343	1430418.637	1445213.656	1237229.732	1377969.384	1454155.152	1282451.536	2003599.307	1213418.02	973429.3234	979224.9173	1524703.181	1097189.942	1271852.806	818452.2986	1029028.208	824531.3855	1424602.977	1578176.966	1521512.46	979209.9953	1350713.556	1093767.198	1169379.483	1386154.122	868101.6406	737945.2193	1266536.835	846615.3669	1158017.256	883656.1157
Com_3672_pos	3-Hydroxy-3-[(3-methylbutanoyl)oxy]-4-(trimethylammonio)butanoate	C12 H23 N O5	261.1571	6.403	Full match	No results	107871.351	43244.73144	231163.8082	109008.3598	231529.39	56956.70105	82406.89712	69053.66054	51546.38251	56359.00131	55943.30956	63271.88773	59478.693	54194.19113	68580.91725	71585.11339	50707.85315	56692.15133	47865.60894	77756.10391	73417.68826	86719.53569	79873.90133	58206.27	65264.91917	57236.09153	61596.38134	72580.7379	69517.23474	68127.24096	79851.17692	65762.23332	69962.97955
Com_3610_pos	3-oxo-C12-HSL	C16 H27 N O4	297.19335	10.367	Full match	No results	110342.7075	125106.5606	89503.38135	91297.41431	92628.55463	111122.4841	108036.9332	142845.7709	76711.86789	112398.777	86206.14101	111455.9981	119042.5035	141693.4039	160034.4481	127169.8522	94589.61791	125229.212	102631.0551	57939.47563	106431.4496	101945.7865	104891.6886	104539.8393	76205.0748	100549.8305	111981.2636	138535.4165	106100.8674	81719.71367	101058.0486	92315.94151	96449.5426
Com_3846_pos	2-Phenylethyl D-glucopyranoside	C14 H20 O6	284.12655	5.988	Full match	No results	121468.4251	68959.92391	93679.4209	129470.3834	104831.9221	106648.2304	99684.37079	112516.9269	81841.76743	90294.88586	40630.0888	95429.42378	98770.17937	58207.10719	108354.1632	74928.87883	118070.622	42600.51184	172620.1252	55670.74883	86030.14741	106461.9972	81242.28548	68514.74601	77101.70131	86271.63128	111893.5247	93779.38501	69158.66217	116793.2468	93484.81622	72294.69467	47079.25915
Com_464_pos	shanzhiside	C16 H24 O11	392.13239	9.019	Full match	No results	216621.6623	110864.1896	355597.5526	212185.527	198445.0547	265125.6353	220717.0526	185734.846	201156.436	210418.6558	190016.0117	143446.6273	96660.74291	215955.2963	189124.6941	156849.3134	224813.4395	199215.578	173805.3082	218045.5821	155844.5802	207954.7399	228347.0121	163213.1077	186805.5612	130693.3704	167055.7764	183032.1219	130119.6964	176200.5687	160839.7428	258244.7273	206894.9696
Com_3162_pos	8-Methyl-8-azabicyclo[3.2.1]oct-3-yl (2E)-2-methyl-2-butenoate	C13 H21 N O2	223.157	10.309	Full match	No results	260226.1291	337406.4833	220852.6693	278425.7821	234661.7638	317316.8472	251038.5695	321941.3381	312864.5212	368899.4199	256465.9472	348852.3819	325861.382	424709.2286	359998.9331	373870.3184	294281.6508	295122.0723	370922.2582	255944.7033	322323.4889	379010.1299	262850.9981	394229.0259	447022.1667	445300.7803	510818.6628	464083.2444	363487.5428	403979.3573	526772.0828	324818.8396	416402.1324
Com_724_pos	plicamine	C26 H26 N2 O6	462.1788	6.037	Full match	No results	59727.93442	28253.22566	53528.98259	101034.4167	88784.87067	51889.12228	50629.55657	22174.29057	18490.83522	19948.23633	6614.930066	46665.69269	39810.42958	5612.628184	24717.16553	5966.063441	40332.19295	6962.280961	33316.1806	7009.847583	23046.53384	33065.11762	27300.1068	36066.82111	53384.94932	51069.54885	46095.3142	41718.09193	50097.85587	54058.20895	46587.90702	23487.41216	10831.74698
Com_2750_pos	Butopyronoxyl	C12 H18 O4	226.12019	7.996	Full match	No results	450685.3436	487643.1185	386524.8439	524857.8418	558791.8601	530476.6896	481867.2663	520964.5496	505427.25	614229.6533	323244.4045	522909.4908	537972.7475	477563.5831	691718.9616	491738.6117	645618.965	361477.0599	727229.616	437333.8865	738786.4105	662296.078	511214.6094	902523.9296	667660.0825	626830.5669	906355.3742	790368.8778	643677.1348	653340.7937	715289.9558	632009.0843	573212.5254
Com_5660_pos	(+/-)-Eucalyptol	C10 H18 O	154.13567	11.206	Full match	Invalid mass	523383.9954	490520.769	499850.3011	577122.5867	440233.7813	577568.8386	545718.213	598003.8539	566760.1386	807193.9467	243126.5748	321069.1269	407947.7637	369644.2214	387247.7659	340963.277	312332.2906	600072.9104	542618.7138	424242.4278	427841.3904	607113.8341	406464.7222	298189.8901	482988.7619	443098.7247	254593.6959	328740.183	535369.6315	311920.4263	301025.1641	559560.4183	592407.6318
Com_5604_pos	(2E)-4-Hydroxy-2-nonenal	C9 H16 O2	156.11491	9.956	Full match	No results	131085.2	147985.2196	165189.4345	108766.1495	117882.5984	95830.84616	104203.603	115218.9528	122717.2499	144557.3877	222298.1695	166193.6145	140817.3334	318482.8713	128988.5425	308639.213	115682.5112	238753.6494	103598.4534	270127.8121	209017.0831	181930.6817	176219.4893	216384.8596	181021.1597	194272.2077	191371.7654	240495.2357	197198.1957	182113.8637	180634.3263	265165.0587	373291.3495
Com_4130_pos	2,6-DIMETHYLNAPHTHALENE	C12 H12	156.09378	11.591	Full match	No results	307228.2549	243017.0611	532269.6994	127371.9725	359131.9751	302122.6802	262372.8289	288695.537	243633.6315	235294.2372	108186.7198	168556.6421	178839.0278	131916.5857	157001.6218	128707.9622	160307.2473	149611.907	150925.2099	149570.4777	169975.4184	174588.223	173352.3484	82703.65817	104739.1929	79616.32809	90681.90374	77786.28979	86743.56661	114684.5238	97510.7908	73934.72702	77838.82921
Com_1348_pos	MFCD00092248	C18 H14 O4	294.0885	9.789	Full match	Invalid mass	552920.7815	367030.7858	714994.5042	598739.5116	542909.3954	450742.154	344380.3475	396179.837	305945.9463	299829.9687	407107.063	514146.353	380074.6194	601217.9376	547641.9797	778092.0163	502753.1167	1050881.681	526324.6563	938766.0009	593297.3622	613311.9545	587456.4028	633146.1568	489940.8228	697566.8339	489262.1204	866070.0297	842200.9904	538998.9829	550972.392	957080.4456	827787.9059
Com_462_pos	simeconazole	C14 H20 F N3 O Si	293.13688	7.127	Full match	No results	186343.2341	115579.955	223121.065	227677.5729	190543.856	192146.4128	220387.504	274669.2701	198480.4453	145893.2138	119603.9396	288571.5404	305570.2761	134183.1437	260360.8656	133854.4947	216020.4154	120512.4964	228734.0117	116608.6015	200337.3014	192051.8767	228699.5841	198017.4682	242945.1741	277542.8666	258907.764	202677.401	185793.814	307993.6117	270222.935	160857.9454	135524.0964
Com_3512_pos	4-Hydroxy-3-nitrosobenzamide	C7 H6 N2 O3	166.03777	6.239	Full match	No results	207294.9561	408315.3805	282371.8963	506559.5006	407480.486	416267.0612	489594.5428	427493.1121	233133.6246	213164.2995	892438.6757	876163.0182	265691.5155	1689733.203	283030.6965	837200.9284	291367.2928	1097639.091	316105.536	957202.1022	507236.2217	557711.0682	495971.8286	732261.4635	1032903.271	488125.8039	658452.9121	751851.504	360155.3822	377036.1658	602854.3692	862469.9562	425769.7305
Com_1181_pos	N-acetyl-beta-D-glucosaminylamine	C8 H16 N2 O5	220.10559	1.264	Full match	No results	2946290.289	2556409.549	2280661.29	2268248.789	1977727.715	1965129.129	2375487.964	2079118.097	2552627.501	2461573.944	2259659.947	1662367.262	2131848.379	2269168.175	1638993.876	2266633.355	1653944.451	1785844.607	1609346.281	2487259.594	3674987.678	1935053.569	2123396.468	3267948.309	2583807.299	1710234.759	2296972.314	1903855.012	1875118.09	1914129.155	2194308.2	1833236.05	2008513.698
Com_2743_pos	Butralin	C14 H21 N3 O4	295.15238	6.952	Full match	No results	107657.4567	46788.61507	91770.38821	90673.1149	77506.45119	92376.30725	103829.3539	98674.17072	102673.8087	93591.84966	47689.68927	80007.54954	59989.06127	60844.96814	79432.12214	78534.87873	83615.66509	53562.6553	64067.55699	69324.51259	76296.74323	95825.24822	78402.27818	99557.16858	119206.2554	105097.663	129545.6354	90036.34286	85238.80641	110471.4185	98670.47794	103798.4728	67748.63876
Com_5449_pos	(R)-Equol	C15 H14 O3	242.09382	9.548	Not the top hit	Full match	7803645.312	8294995.403	5729906.643	8376192.477	7772078.464	2437686.921	8878518.382	11317220.24	10902601.27	9504427.466	9261631.202	11782609.55	10348330.41	11335144.84	11447907.89	11186396.31	9863106.396	9532161.75	11854835.19	7123847.692	10447621.88	11477375.7	10719821.45	14720063.38	16071906.25	13174546.12	16694488.44	16088169.32	9848224.186	15361396.17	16422369.63	10002214.75	13444513.26
Com_5596_pos	(2E,6Z)-N-Ethyl-2,6-nonadienamide	C11 H19 N O	181.14661	7.737	Full match	Invalid mass	122147.3297	80473.64407	127658.064	109698.51	109625.1559	118036.3912	89565.52424	78289.50663	46077.61521	78094.53756	70249.5909	55344.62504	48930.59295	65121.12167	36801.49982	57103.64112	39859.89229	54289.19126	37795.76965	60000.13754	63664.08845	69136.11263	61293.69522	42586.0278	48912.05771	50502.74661	40935.34555	58694.7076	45545.22527	36440.60377	47864.26362	53301.45277	59440.66146
Com_1518_pos	Lys-phe	C15 H23 N3 O3	293.1733	11.337	Full match	No results	64010.29783	26993.67403	62834.59468	59145.65469	53629.47159	47143.65642	59653.19367	95727.77606	64263.65587	44907.97486	31455.94517	54543.7375	52202.67133	37399.79951	48193.49059	44539.01976	49923.72515	34961.97996	43434.35453	32649.19784	49864.8464	51097.95431	41384.59638	52457.43551	48948.49196	33758.5998	57752.76831	41404.652	34809.17228	36056.66392	44991.00749	39433.61438	26284.20035
Com_5443_pos	(Z)-N-{(2S)-2-Amino-1-hydroxy-3-[(Z)-(hydroxy{(2R,3R)-3-[hydroxy(imino)methyl]-2-oxiranyl}methylene)amino]propylidene}-L-valine	C12 H20 N4 O6	316.1381	1.267	Full match	Invalid mass	634374.7821	710368.6811	464643.4089	868046.0806	637898.2793	783369.117	800255.6865	842855.4184	819843.9402	761324.2766	793312.3058	825524.1512	814609.3915	781096.582	709879.5449	605720.286	811997.2857	666136.2428	705785.264	601142.7137	600245.327	839033.5183	678594.7851	732594.4583	884344.4753	770274.5655	886505.589	1030600.451	874057.7178	590747.3448	757057.3937	595285.8778	722937.8446
Com_5691_pos	(+)-castanospermine	C8 H15 N O4	189.09996	5.051	Full match	No results	1979819.362	568963.4188	4805360.89	2958048.933	5799411.394	886800.0022	1026574.947	1046066.518	554132.2379	1239754.227	860247.7668	696420.718	941002.271	2101158.586	571261.7339	2096250.311	1165577.78	1470334.448	566649.0145	2211810.144	1383114.792	2270495.551	1230788.077	1194191.634	1196386.333	1926679.367	1175625.867	2426167.052	1515103.678	1723211.451	1207295.932	3330370.95	2091497.305
Com_1681_pos	L-(-)-Asparagine	C4 H8 N2 O3	132.05348	1.771	Full match	No results	3262068.722	6190785.073	4987415.522	4205421.713	5268089.484	3264302.504	3961666.804	2654361.845	2284392.113	2691924.232	1634904.6	1754619.91	1476496.197	1177839.816	2001122.257	1234116.44	1613011.339	1281148.063	1459278.662	1456329.758	2212040.114	2183048.267	2072783.194	2669500.696	1948990.986	2460601.423	5174327.122	1966541.865	3007866.08	3208909.781	2299781.886	1987793.23	1055697.422
Com_5452_pos	(R)-3-hydroxybutyrylcarnitine	C11 H21 N O5	247.14146	1.428	Full match	No results	897904.0787	647819.6552	1051003.147	819223.6212	677437.3957	827577.0939	939767.4161	877388.9708	1002133.578	669334.1694	582312.9182	646058.3436	680156.005	451285.174	97097.57321	418439.1014	864469.7157	412212.3913	706360.5377	400191.7594	820239.0241	633444.0497	753052.5189	857693.2778	904086.607	1057419.415	645277.7473	578650.8848	682367.2415	924739.38	790500.9765	612206.8379	455745.6846
Com_5717_pos	(-)-Chorismic acid	C10 H10 O6	226.04735	7.477	Full match	No results	626964.1607	409302.1147	615760.7261	487691.4861	468384.3336	480186.4098	395259.9018	534049.1181	534742.1761	497163.232	799618.8067	991931.5511	477749.7936	709333.5333	660248.4074	753233.9311	619873.0772	742020.8462	640388.6154	754393.3064	872018.4301	713108.8029	566031.0558	971509.5131	1204820.043	1095747.138	1138278.955	934320.3335	1026137.133	1010326.681	887586.2595	1070768.351	872643.0561
Com_2287_pos	DO0750000	C15 H24 O2	236.17728	8.974	Full match	No results	79783.63049	136306.8691	84074.52103	92634.33218	76739.48356	72577.98208	46084.83998	63258.98407	71982.24078	101211.8772	212290.3677	137301.6735	101155.5914	252589.7981	178934.4375	302351.462	100443.0388	276278.3807	121190.1161	217608.5423	144573.9948	169513.5697	139151.7491	179065.4701	135325.5222	155641.4488	149855.2391	211777.5572	153607.7991	122597.7154	143314.2799	192575.4535	194442.9784
Com_2189_pos	Ethinylestradiol	C20 H24 O2	296.17696	9.618	Full match	No results	76177.20338	71644.23737	116490.1849	104913.5442	104571.7314	100880.2976	77536.55404	88421.26367	85564.37098	68772.40664	41944.24691	28539.90633	28245.66616	36620.34323	34656.26008	32250.05779	36552.03782	39427.30361	42490.94005	35626.64551	30833.65637	32884.5588	39631.49162	20022.94206	13206.6504	19159.67564	19859.6564	17552.79044	15804.9421	23638.94895	21359.16468	13363.87686	19294.60663
Com_1424_pos	Methyl 4-(4,6-dimethyl-9-oxo-4,9-dihydro-1H-imidazo[1,2-a]purin-7-yl)-3-hydroperoxy-2-[(methoxycarbonyl)amino]butanoate	C16 H20 N6 O7	408.13881	10.107	Full match	No results	121383.2314	77358.52125	134220.5842	74733.15556	98739.40315	68510.39194	79152.1221	63517.30148	77380.31193	107997.0463	169867.0787	72123.89638	64743.96662	135419.0408	53294.31191	142870.9215	66414.0693	151656.6759	44875.91344	151076.6407	60492.91658	86099.90471	94101.67671	38611.75139	42615.50643	42585.29646	40841.12467	91780.76472	66160.61636	51514.79552	52916.10657	125843.1233	119109.1057
Com_2219_pos	Epinephrine	C9 H13 N O3	183.08945	8.708	Full match	Full match	1202790.33	2248602.112	1745972.855	1196866.259	1250589.215	1313318.543	1239939.114	1687985.714	2050785.266	1934163.63	1146715.698	1632158.074	1923564.551	1983950.136	1648011.42	1559109.965	1731398.45	1325641.817	1501015.977	1252601.585	1315595.507	1444702.881	1438444.084	1401762.516	1194811.307	1208539.776	1155134.136	1487269.788	954775.9381	1063886.008	1160508.835	1093279.75	1115858.015
Com_3873_pos	2-methylbutyrylcarnitine	C12 H23 N O4	245.16228	10.117	Full match	No results	117917.913	46092.64632	216252.3442	157739.8041	142913.88	118918.4331	84061.23393	79592.17904	64000.04765	60035.08052	33947.33353	37646.16529	35192.77832	30625.33738	36372.57865	41318.09294	43429.25809	47210.28445	39453.72799	38524.32851	68087.18412	80863.46547	67021.67149	44953.35479	46819.8281	37495.76384	37983.7786	44172.08907	33851.40202	39601.55434	43051.75303	67090.60896	41138.4106
Com_2198_pos	Esmolol	C16 H25 N O4	295.17756	10.113	Full match	No results	235344.3277	510401.5799	254401.9307	224888.0046	241976.9377	287532.3567	254472.4539	304383.6003	252685.8553	427617.1062	214087.7312	267066.0913	230328.7578	422314.3789	424572.0899	428402.2422	339295.7644	400161.5618	332691.4049	391126.9465	314663.7863	372793.3027	330312.8199	347668.6836	278392.7349	323305.6732	400221.922	474436.9957	253139.1595	226911.5465	421687.5598	322442.7074	388115.5118
Com_2507_pos	D-(-)-Glutamine	C5 H10 N2 O3	146.06905	1.254	Full match	Full match	10416950.48	12624020.48	6723256.72	9224958.308	8526020.358	9224501.524	13056854.88	10163575.48	13021474.09	15117760.98	7464191.255	6048392.229	5138915.268	6349075.376	4386864.441	5906937.124	4678733.546	8203423.114	4821533.231	6532101.21	5037906.561	7434647.584	7607444.322	4352075.467	4535270.25	4468814.823	5371933.408	5507522.033	5562424.483	4231355.577	4635965.774	5088930.484	6418447.84
Com_740_pos	Piracetam	C6 H10 N2 O2	142.07423	1.36	Full match	Invalid mass	35403110.51	44758525.09	25421228.03	29231216.82	25095887.86	33441083.15	40081455.77	38196158.15	45098220.81	40793443.38	46467619.27	51009063.37	61150295.13	34393595.99	60286047.44	29895497.77	42477942.24	36249917.93	56474822.25	30646790.96	42198020.86	41727185.72	45233029.69	46978945.77	51056803.26	40054377.1	54397691.33	37473293.89	52141633.17	44554003.49	49757138.87	38973832.23	35092181.69
Com_315_pos	Thiazole	C3 H3 N S	84.99859	3.116	Full match	No results	331472.2211	291354.0763	347234.4637	501870.6785	511917.2133	371243.4754	405224.1946	432623.6738	304482.678	482521.5811	297872.4283	385726.1501	269699.4203	516400.5209	393034.3002	596876.3924	547358.4041	407968.3743	429045.4269	441344.9716	345842.9199	519552.0582	404142.1825	524446.9697	494539.5594	648905.009	751700.7685	719939.3805	509179.0695	667468.2113	553790.5394	591379.4122	338245.8269
Com_529_pos	S-Adenosylmethionine	C15 H22 N6 O5 S	398.13629	1.241	Full match	Full match	1327329.411	1257277.233	1742018.605	1134109.332	1544522.756	1088143.422	1123327.616	1213413.637	1097716.433	1317248.265	947931.742	830728.6359	623470.3242	877796.5499	739441.5333	1059421.519	822341.1307	864812.3766	837640.361	896618.5956	925321.0204	1075311.956	884985.5086	905876.4322	761263.857	753691.2424	913078.5421	903978.7334	642414.6548	871828.6265	776661.5533	954373.3382	839763.1712
Com_472_pos	Serotonin	C10 H12 N2 O	176.09488	6.961	Full match	No results	140478.0118	33924.12687	94051.99132	120605.247	89610.76856	87407.48986	244005.3592	250067.49	134316.1663	83721.74741	42710.64529	56079.87343	90206.84181	40800.08967	134736.8934	39706.12746	104705.0978	26144.98234	127180.7123	56876.46353	88972.50731	94735.78094	95914.31232	63430.77799	78667.41235	47365.2584	65344.65545	39802.3623	56422.82691	119296.5766	116096.3717	45216.67534	24840.43441
Com_807_pos	Phenylac-gln-OH	C13 H16 N2 O4	264.11037	9.47	Full match	No results	108979.2711	60196.19509	96244.19031	92519.52018	132958.5377	104122.8135	117586.1544	153953.3906	128550.4639	75059.10337	67747.71349	99217.40043	111028.6644	54392.42634	140171.4837	83398.26228	98042.85583	52436.6594	106321.6903	59963.38648	114309.393	100649.862	111544.8263	95957.56613	114360.4699	100996.7137	116603.3678	103222.5334	82048.22049	128363.2253	126331.9319	75546.71177	54735.38284
Com_3174_pos	8-hydroxy-2,7,7,11,15-pentamethyl-5,12,14-trioxapentacyclo[9.8.0.02,8.04,6.013,18]nonadec-13(18)-ene-3,17-dione	C21 H28 O6	376.18771	10.024	Not the top hit	Full match	710096.4705	625433.8353	1506947.149	518740.5743	958592.3645	601269.7374	319186.7252	484537.7001	512587.8308	532956.2062	416148.1334	612440.777	464886.9335	551515.9095	396263.2391	444905.5627	480907.3176	428221.6981	396540.6	484140.2917	450227.6187	594190.9587	763697.5732	384959.2527	453998.5506	415293.5818	378680.3651	427952.9302	436446.4604	229225.668	513710.0661	299605.4989	393998.9859
Com_3548_pos	4253	C12 H22 O2	198.16181	11.635	Full match	No results	173537.8041	103968.1479	285480.1933	166260.1917	173404.5508	127314.5032	110806.2483	101369.2478	142986.186	110695.2047	111671.9403	93982.52374	92513.60526	104152.6312	87119.45462	106925.8958	94484.13972	135463.4687	82758.8793	151144.1205	142711.0558	158148.1439	133887.7866	133598.4769	149884.8475	142583.837	127789.9872	151766.1504	153491.5478	136710.9656	159510.2223	192943.1562	163534.8913
Com_443_pos	S-methylglutathione	C11 H19 N3 O6 S	321.09889	3.565	Full match	No results	652430.1374	578046.2124	803895.1875	955711.6591	833919.6166	649235.5588	639026.1759	881217.4617	575658.639	875164.6764	414102.8333	577884.6257	585787.5073	619862.8882	666655.5734	692993.7416	634978.3147	442274.9572	486833.693	593719.7326	524770.7046	709268.983	630574.1128	590648.5686	523619.8872	641118.9258	826099.2176	684256.3288	460233.7999	617014.0302	599475.2455	550456.5256	445329.8353
Com_262_pos	Tranilast	C18 H17 N O5	327.11072	11.501	Full match	Unused	379745.575	300778.9544	829016.8799	422566.1307	525602.6387	279616.6638	334892.113	298688.7853	259604.7933	364463.0629	351905.6168	404983.5687	299599.8359	335811.1834	250303.0999	395971.4799	449600.428	128671.4905	204347.6787	548402.857	211893.7364	267229.54	275145.0976	244966.2753	228158.8099	256703.4954	256578.3444	294773.9522	303565.6818	242895.8756	317883.6918	398253.5865	296593.6404
Com_2605_pos	clevidipine	C21 H23 Cl2 N O6	455.08857	9.508	Full match	No results	104705.679	39545.33019	76632.06727	71433.69877	75468.21013	61645.22535	64350.12787	66706.17931	47141.82787	58288.05018	70832.0084	48383.85765	30760.76048	95465.24856	34085.70418	87077.49992	64049.60376	106339.4756	42778.14172	92678.71433	69012.7205	91731.54589	88823.42868	92141.42555	68272.72001	73644.41374	51731.90543	76336.95323	76701.2723	66863.71853	92062.35745	161774.7669	125092.534
Com_4018_pos	2784	C9 H18 O2	158.13059	9.961	Full match	Invalid mass	529542.0753	167941.0106	811091.7318	446881.6534	532757.7317	315593.2942	250193.1146	231988.9361	206665.3305	175262.0018	200677.1333	195488.4398	170561.3782	241164.2293	144172.7274	279940.2109	202522.7566	299412.7037	146770.749	376227.4	381414.031	324867.604	294248.051	364446.1532	251266.319	312879.1894	219143.9957	264951.6171	311614.9498	312719.4803	310306.3189	461692.4117	616207.627
Com_1276_pos	muramic acid	C9 H17 N O7	251.10007	1.273	Full match	Invalid mass	938802.8588	393525.4652	528025.5832	739820.6424	471221.4203	194469.5645	513033.7146	458844.7664	517379.2379	267238.8674	422703.3729	337288.5703	368508.4218	378478.9642	293176.5091	339350.6397	250889.1363	392693.466	330113.6991	441748.8123	436246.6576	408666.5248	469668.1408	323241.3774	334130.6825	263795.7013	403924.7722	330006.442	281477.4331	310889.4998	328390.9915	359689.7897	454949.814
Com_5672_pos	(+)-Riboflavin	C17 H20 N4 O6	376.13896	10.612	Full match	No results	108130.4877	207449.7142	97575.06287	170283.5186	243362.2161	277039.5265	251420.9932	314979.5121	253836.3134	201174.4151	130191.3567	401163.8144	330789.0634	120847.3052	413308.8559	136507.3141	399001.768	80279.90463	378283.9561	130901.2594	122703.059	220024.4419	216640.7188	109691.0238	121749.9656	144798.6395	204836.7463	148175.1832	141602.6435	203877.9662	170906.319	141040.0526	90333.90503
Com_3913_pos	2H-Pyran	C5 H6 O	82.04186	6.951	Full match	No results	303832.0636	291099.7702	423363.3251	336324.8106	427134.6606	238977.1055	324123.5726	310338.0944	276211.9737	362281.4017	319937.5791	316617.3471	279507.0955	327497.8239	335982.3128	365183.0309	310987.9936	340033.1035	322315.1752	375283.2023	389518.247	399284.5091	348248.5982	429758.8547	489944.7692	466880.4981	433115.4794	520614.2904	484623.1489	466681.1851	443427.6529	681734.2541	561223.1737
Com_3476_pos	4-Methoxycinnamaldehyde	C10 H10 O2	162.06795	11.033	Partial match	Full match	688539.6379	388647.7215	1038641.646	615703.5446	621924.6805	479054.5985	469747.9505	488292.8763	463216.7008	444640.2477	547493.9241	497751.6613	399585.8901	598309.3945	424799.9554	603644.4384	417467.8989	607548.7474	397319.282	600611.6289	678023.1257	545873.1547	507824.1043	626153.7094	687877.711	605875.1863	553480.8492	781878.2572	606523.9991	630818.2172	602372.7276	735642.4662	709143.6397
Com_1182_pos	N-Acetyl-ala-ala-ala-methylester	C12 H21 N3 O5	287.14732	7.395	Full match	No results	478096.1885	433099.5588	381732.8306	544724.518	416329.0944	437606.759	500410.3149	644694.0056	548624.2953	652960.2016	422229.7601	645784.6015	693249.7648	524778.5354	770872.4296	665164.691	714550.5774	446150.6472	621118.48	357800.0707	555568.5729	678868.8024	500734.9107	633035.7415	631079.8694	600953.8094	666508.6199	701720.6505	476130.7105	800463.7742	689930.0834	590358.2842	585295.3569
Com_847_pos	Pentoxifylline	C13 H18 N4 O3	278.13724	6.887	Full match	Full match	173638.9137	380939.1358	217451.5609	236869.3659	243896.3415	262373.4179	223914.0231	236488.4986	216156.9461	379510.7581	161846.2667	293959.9287	332703.7207	212519.7075	296066.8857	243036.019	347306.2597	229106.9189	382196.3366	226747.843	280654.6222	356743.9601	256125.7662	258400.749	273036.2942	291871.0904	248908.38	319710.6106	88195.63608	242569.662	293333.3331	265064.2833	250103.2744
Com_1114_pos	N-DesmethylZolmitriptan	C15 H19 N3 O2	273.14708	10.386	Full match	No results	33992.47401	14364.97432	27664.32123	28260.39051	23680.55515	31201.32867	24275.10205	34851.37554	35935.6468	21707.65657	16393.48509	125754.288	33601.11365	20577.21722	30402.46385	19930.18536	31220.98672	17852.65505	27633.76269	18129.4661	37632.56702	36338.64941	31934.81148	30846.80101	23444.62885	26011.72304	27298.87526	33854.40369	21231.42788	36748.95042	28658.47201	20394.62892	17709.63982
Com_1293_pos	Mocetinostat	C23 H20 N6 O	396.17117	9.998	Full match	No results	65413.61948	254866.2025	94623.20992	105899.0157	86857.46455	77596.33381	68042.37297	80347.54996	94729.03252	133257.9447	137655.4928	211388.7517	388337.5036	152972.463	374861.4533	183102.4835	406239.3446	116187.8359	276429.6993	102386.9856	197466.7578	194361.2415	197013.5641	155221.2442	210517.8136	149893.6065	328998.9382	230533.1559	249555.9567	287157.2409	337314.5307	102860.4296	108699.1981
Com_3473_pos	4-Methoxy-N'-({[4-methyl-5-(3-pyridinyl)-4H-1,2,4-triazol-3-yl]sulfanyl}acetyl)benzohydrazide	C18 H18 N6 O3 S	398.11801	6.236	Full match	No results	140241.7921	193711.8483	129697.6668	147368.5172	162518.0677	110012.7512	119635.9392	97864.70266	111255.4065	185015.9456	136005.1012	107498.9532	115309.5235	231667.6854	131756.8988	180878.4583	127204.1725	189312.4156	149102.2981	213940.0815	161632.9537	185762.0953	188846.7771	183811.3723	177404.0439	191342.6705	197388.6476	233368.7244	185063.515	138002.2289	157525.2781	264342.1405	164883.7178
Com_870_pos	PD-128042	C23 H39 N O4	393.28708	9.423	Full match	No results	78643.35051	70480.47147	173418.8711	85913.26938	112451.3769	84661.98188	83285.9751	104155.5691	64844.54072	64000.89391	28759.532	32145.02074	41208.6434	23296.61815	31703.73893	27075.21652	32165.60535	24874.3178	40605.60703	26193.20861	48039.79557	57131.84016	47453.36467	12635.01318	24549.94315	18653.7816	22449.95612	13712.44453	16256.72083	18782.60268	24399.0699	23180.64058	18472.93392
Com_2488_pos	Daidzin	C21 H20 O9	416.10991	8.317	Full match	Full match	722032.7901	333605.9803	629564.8894	506643.5714	496912.0494	418224.6836	346456.1011	379135.6733	361750.7711	318864.2352	188709.9246	437302.1248	349243.2221	195066.6382	372720.5752	226772.0515	402388.6092	263471.6323	306250.805	145415.1286	342748.509	374894.1668	332072.441	214819.1231	239166.6737	175550.0709	330724.3112	343918.4042	340192.4088	400745.7896	305981.6509	226775.3009	160083.4623
Com_1951_pos	Guaifenesin	C10 H14 O4	198.08908	11.028	Full match	No results	134425.2401	97364.17128	158764.0995	113360.0449	118762.6857	94975.17723	96180.79369	94026.92762	114449.1005	93412.61889	121499.0242	107999.7412	100576.4011	112477.3505	134856.8409	128881.2053	102197.2851	121366.237	98964.56898	128453.2617	123024.3428	102488.448	104813.5352	130503.5447	135109.0736	108726.808	130648.8133	130436.4698	142058.0282	145743.9721	137693.4518	144805.8168	131331.0959
Com_3248_pos	6-hydroxypseudooxynicotine	C10 H14 N2 O2	194.10543	1.439	Full match	No results	621568.4415	248802.0261	408024.6975	282791.29	316179.7176	585720.674	867534.1931	554186.655	711074.7085	226409.8356	371017.7979	515099.832	460208.0619	369321.8267	727818.8149	259504.5286	321095.2484	312972.5129	398936.4013	214101.1461	513374.833	262955.1143	459849.7135	756707.3844	703151.6445	274386.6582	318582.244	161654.5842	396623.0091	420451.2101	690506.9857	236073.9754	320576.0857
Com_4045_pos	2494213	C13 H17 F3 N4 O4	350.12128	10.372	Full match	No results	87721.23288	57542.35413	86687.09715	84138.3768	115963.5342	109055.9932	99492.78378	120503.646	101822.3884	91137.02014	90622.48769	127206.8654	110699.9074	92450.0124	116704.8312	97165.65752	109622.8411	81740.49701	95585.58053	66370.04435	157129.2023	131669.1205	120719.9705	129236.6138	172994.9224	109140.5808	190284.3043	134592.1376	119921.8062	149730.692	116269.6211	121836.5556	99932.40171
Com_2008_pos	gln-tyr	C14 H19 N3 O5	309.1317	7.637	Full match	No results	309634.3542	208773.7704	230934.8076	368156.3215	272316.5566	277488.2172	47077.65289	381266.856	313737.2446	234467.4683	173322.1225	339534.877	272658.4915	135957.8127	334911.4454	167246.8375	440228.5531	144648.1741	407247.4623	121130.5747	275678.2419	302340.8587	239559.1231	289171.3724	400496.0392	267806.7146	347122.1929	253839.1429	237360.946	371113.0133	483140.2534	256550.4018	143094.7332
Com_916_pos	Oxybuprocaine	C17 H28 N2 O3	308.20915	12.94	Full match	No results	248873.6378	73915.07539	138745.6376	204278.3818	207383.3739	297566.3201	265049.8918	242663.0622	218943.9649	97307.41243	26611.86142	252044.1218	102778.0144	45127.26607	135302.3893	77310.24523	122327.1039	43615.18885	127530.12	23126.609	100756.5685	100366.4574	77822.00524	34686.49717	43226.3819	30085.11831	43031.3807	35775.4998	39656.84388	59822.36803	67038.7254	24776.62398	18782.56472
[truncated: 1,242 more rows]
