# Supplementary material for: Investigation of urine metabolome of BALB/c mouse infected with an avirulent strain of Toxoplasma gondii
Source: Parasit Vectors. 2022 Jul 29;15:271. doi: 10.1186/s13071-022-05408-2 (PMC9338554; doi:10.1186/s13071-022-05408-2)
Supplement: Supplementary file 2 — Additional file 2: Table S2. The putative metabolites identified in ESI- mode. [file 13071_2022_5408_MOESM2_ESM.xls]

name	Name_des	Formula	Molecular Weight	RT [min]	ChemSpider_Results	mzCloud_Results	neg_AI1	neg_AI10	neg_AI2	neg_AI3	neg_AI4	neg_AI5	neg_AI6	neg_AI7	neg_AI8	neg_AI9	neg_CI1	neg_CI10	neg_CI2	neg_CI3	neg_CI4	neg_CI5	neg_CI6	neg_CI7	neg_CI8	neg_CI9	neg_QC1	neg_QC2	neg_QC3	neg_con1	neg_con2	neg_con3	neg_con4	neg_con5	neg_con10	neg_con6	neg_con7	neg_con8	neg_con9
Com_156_neg	TI0889000	C20 H26 O4	330.18234	11.042	Full match	No results	295676.6112	70347.19447	342507.9888	291997.4369	305336.7022	272373.327	236906.8053	157051.0826	134064.9829	78737.94165	32085.74433	42938.19675	38704.88711	31336.60748	43879.46815	28698.60548	55331.21406	32830.76407	52180.04721	33294.23886	83895.94987	90619.69069	93840.75064	21127.6034	35420.73503	13978.34989	23777.07063	13098.46445	20314.49077	19969.10753	27422.85907	16355.58744	10596.25938
Com_2232_neg	3-Indoxyl sulphate	C8 H7 N O4 S	213.00903	6.102	Full match	Full match	280299012.8	270157526.1	299807228.6	275807501.9	258743015.1	275239489.1	242775627.8	274065240.7	305118835.9	248313115.3	460109644.6	397395269.5	381445605.6	467977153.9	405208951.2	467478231.8	362249071.3	544094440.9	433232532.2	366669053.1	325640479.7	343423194.4	346816814.2	411950174.1	424040718.6	414335818.5	408350624.3	367534530.5	422065754.6	387709037.8	370465669.2	445822611.1	433198829.9
Com_2679_neg	11(Z),14(Z)-Eicosadienoic acid	C20 H36 O2	308.27061	15.135	Not the top hit	Full match	149240.8649	225276.8554	170974.6284	171250.1022	179997.0206	175369.0873	161402.2072	190219.0488	189979.3209	180730.2071	207343.2869	147234.205	148865.9733	167602.6071	150542.504	143186.3941	193087.0165	196010.9994	155676.917	189540.2434	144039.7697	194747.1918	177160.1359	48445.29895	229461.9666	207757.6943	268032.0949	155958.1644	213636.3364	237034.3229	195823.0417	208572.6215	240518.5537
Com_1748_neg	Articaine	C13 H20 N2 O3 S	284.12	1.368	Full match	Invalid mass	151030.2071	574282.297	187947.8278	266345.0237	412917.5693	420267.9516	608660.7028	476328.6157	524376.2209	613252.8375	231973.3159	378856.382	375551.5825	52838.18154	428911.4948	127652.3477	1253416.635	135702.9696	791644.6481	247744.125	345312.3345	479643.4313	454533.8389	245429.956	280703.0666	653909.0099	400006.4088	292321.3331	567222.0091	661084.7508	615995.6344	424608.7866	147397.1131
Com_275_neg	Skatole	C9 H9 N	131.07323	8.469	Full match	No results	110441.7542	100688.0314	99398.27608	112833.5229	100831.245	121181.9225	116182.9907	103823.7144	119999.8412	130641.9725	124846.4798	104832.054	121447.1247	138023.1738	117379.1977	130501.7469	106958.588	144841.0042	103603.6259	106305.1316	117360.7122	131631.6945	133982.9774	182569.2919	186163.9416	157554.5824	150696.8883	196608.2255	162905.1568	150915.9269	119178.4485	155865.8184	215822.6966
Com_768_neg	milenperone	C22 H23 Cl F N3 O2	415.14703	8.14	Full match	No results	68535.33047	78301.98007	73756.38603	74044.40506	63033.37095	65274.54359	67849.32853	102219.6547	77396.96417	98024.13581	59076.16122	44571.49456	36625.2564	114338.0419	71739.6991	118047.4229	37038.74808	90481.89486	53897.64794	86594.98173	59654.67699	77099.99584	73798.95779	82602.19791	73415.31354	75765.2039	87850.23937	96573.85283	58128.95107	64999.08501	62517.63801	70032.13001	94972.40558
Com_2666_neg	14,18-Dihydroxy-12-oxo-9,13,15-octadecatrienoic acid	C18 H28 O5	324.19269	10.89	Full match	No results	101814.8253	44761.1107	113694.6875	87727.65597	76141.27415	87107.25297	61778.36399	59057.50463	37569.77601	32907.169	43427.80418	50201.55632	42135.55203	50958.29838	39653.93257	50216.48618	56134.92215	40834.84503	55295.67131	42557.93117	39406.28677	47147.07342	44232.41917	27338.19382	27508.45818	22564.06858	30936.27905	21870.50336	31041.72912	28211.2887	32242.34408	30996.95431	21390.33818
Com_2732_neg	1-(4-Hydroxy-3-methoxyphenyl)-3,5-decanediyl diacetate	C21 H32 O6	380.21919	8.856	Full match	No results	809664.4651	250755.7858	935664.5137	710612.437	942213.9151	617221.4122	543077.2191	468987.3888	304264.7353	366970.8976	122006.2908	129517.2061	109257.3325	152350.0739	189229.3257	142854.5967	161686.4728	153539.6936	135291.2598	140543.3878	243822.9881	303198.903	288352.4433	124051.3853	120331.3687	137474.7431	122746.2523	124522.5772	113159.206	80395.0563	123706.1789	109872.9982	127790.6405
Com_2166_neg	4,5-Dihydroxy-4-(2,3,4-trihydroxytetrahydro-2-furanyl)-3,4-dihydro-2H-pyrrole-2-carboxylic acid	C9 H13 N O8	263.06319	1.265	Full match	No results	733580.397	258134.9037	555600.1621	435088.6788	304304.6058	431946.7445	311858.9137	271542.6141	283678.8405	220847.0613	133697.8372	174728.9359	207194.0594	111168.0206	138367.6441	149679.155	151497.7253	125864.9841	147970.4251	152665.3774	211871.8159	207937.2151	281173.2975	164136.8171	248513.5622	174037.8377	194077.2726	169009.4096	128122.6566	168849.2198	154977.4978	119161.3788	152870.2472
Com_449_neg	Phosphoarginine	C6 H15 N4 O5 P	254.07821	7.298	Full match	Invalid mass	108931.883	124610.7318	86103.04014	120495.3605	86275.58136	108074.6276	117819.5011	125870.0801	98066.99085	151415.3683	53093.6184	132073.8198	120236.3513	46415.26165	166049.0297	54864.10302	195130.7496	47348.57087	134139.7714	34051.39723	83026.4159	63919.28082	97643.48811	91266.77286	83087.65255	79097.23157	132978.3315	86658.18668	141728.0475	211327.3571	146692.4669	82776.33428	45151.6904
Com_2540_neg	2,4-Dihydroxybenzoic acid	C7 H6 O4	154.02634	7.126	Not the top hit	Full match	18233325.93	21932517.62	13087782.34	22564885.95	15281528.48	19856237.24	2681136.443	1922020.304	18893936.26	21571042.32	18293986.94	24774642.77	22578801.84	21403650.31	21514642.33	20965855.04	21150225.36	18237282.36	2602071.094	17247823.56	17757471.75	21031933.17	20412708.14	25789012.11	24868236.62	22554464.04	26099531.91	22693542.43	20784408.39	23912021.78	24074016.53	20407972.76	21333072.86
Com_928_neg	L-Pyroglutamic acid	C5 H7 N O3	129.04249	1.428	Full match	Invalid mass	853939.7115	1024944.422	707016.1077	864521.6261	690095.6856	867316.0826	972498.2548	877272.1656	843460.3297	934303.3808	933837.3587	1029291.631	803326.3829	1453520.816	1145125.616	1172064.599	833306.3897	1606587.093	809527.9396	1015164.994	1190066.837	1015548.222	1039689.468	1064722.984	1096190.566	1790465.864	902226.5236	1242814.735	1338437.476	638032.4373	1321992.881	1422562.101	2037207.464
Com_135_neg	trans-N-p-coumaroyl tyramine	C17 H17 N O3	283.12001	10.61	Full match	No results	12686.48921	12938.11812	8932.069126	11442.69527	12539.91329	11553.67363	12626.55429	17469.41789	14991.43562	12852.46025	13447.05377	16178.74412	18943.49267	123565.3999	20640.10795	13524.59605	19548.40591	7561.10901	18564.02394	9402.771825	17810.08815	21412.08045	18698.26864	24570.86784	19432.91314	18495.44112	17360.21795	15271.97205	22214.99082	16072.8841	19770.15887	12598.74219	14914.53969
Com_1169_neg	Glycolic acid	C2 H4 O3	76.01593	1.356	Full match	No results	2877746.849	3893013.984	1768679.712	4896197.065	3926328.971	4009303.393	3807485.496	3868390.635	3686146.386	4708412.939	2352140.732	3587869.779	3576976.492	2642316.895	2373480.583	2326542.113	3553591.02	2370952.792	3656183.078	2353569.786	2619910.411	3528996.276	3974732.373	4303719.235	3613664.278	4780076.954	3694823.543	6044142.948	4197799.973	4204992.809	4646103.532	3382792.168	2938790.899
Com_3334_neg	(Hydroxyethyl)methacrylate	C6 H10 O3	130.06286	2.444	Full match	No results	4816754.649	7063873.849	4661341.436	6503258.284	5959983.138	6014098.823	6216913.106	7429111.246	9408131.775	9240720.067	5480549.07	5172895.738	4708150.557	6527640.901	7441247.593	5847800.139	5566048.764	6215344.284	5047833.783	6598756.517	4686691.119	5911672.292	5532432.166	5739073.274	4975001.592	5906245.135	5039301.837	6872412.35	5917300.811	5690291.992	5546210.315	6032252.925	6633814.49
Com_312_neg	Rosmarinine	C18 H27 N O6	353.18306	10.381	Full match	No results	172097.3964	225393.3272	176658.0872	237040.2276	188899.6903	184498.402	216178.8917	212280.7312	174323.7461	340017.976	82926.96748	188096.5693	181526.5293	120298.6991	229313.6294	140749.3279	234018.1581	112337.4984	268665.4067	112530.9166	164568.4448	179839.5029	191471.2401	156320.9399	206095.347	133790.2068	201580.0866	156858.151	143303.5272	154213.7317	159146.2741	113631.7715	119025.5011
Com_1669_neg	Bis(4-nitrophenyl) phosphate	C12 H9 N2 O8 P	340.01014	7.837	Full match	No results	107298.4496	110941.3248	103339.3317	148077.116	117229.8451	132473.0009	122084.7613	139374.5467	131051.409	136642.0004	137655.6851	123046.5098	147150.9751	190128.6786	148649.9725	215830.5216	121879.8888	181741.0515	148632.2296	144767.9946	101322.3319	141164.3251	152191.9452	154957.6674	162860.4603	148220.6427	166711.5271	170710.3143	102277.2545	123204.1583	172082.0471	135465.8953	168052.2586
Com_1154_neg	Graveoline	C17 H13 N O3	279.09055	7.129	Full match	No results	269592.5819	65487.22859	184624.8631	163560.625	152294.9655	216261.3086	265694.1331	270156.5849	210894.5401	98367.54996	102833.703	106337.6354	126415.4186	92652.05928	196352.3107	136777.1706	186306.7603	108403.5802	195948.9228	95461.86951	118250.9428	140580.7277	114626.3557	95564.66713	111595.5122	82555.81096	112219.5259	71316.45868	90286.93544	171959.9689	119388.5371	75260.88686	60784.57503
Com_494_neg	Pentosidine	C17 H26 N6 O4	378.20338	9.031	Full match	No results	447414.1412	143594.2693	735410.5771	406494.1737	606738.3955	335805.0379	337030.6943	239127.635	206850.6338	243525.4901	80615.70779	79517.00405	76490.52393	81152.41518	70674.88353	82422.9593	77557.78038	90810.13969	86484.55969	86323.20082	129875.5301	169846.8422	173967.7658	60189.36854	55568.23475	61140.49809	54638.6527	47026.26283	45764.39545	41437.41064	45997.43168	35813.74349	43949.46485
Com_1789_neg	alpha-Methyl D-mannoside	C7 H14 O6	194.07853	1.335	Full match	Invalid mass	2542465.994	1629934.872	2009798.899	2316942.538	1851977.594	3953319.902	2972735.457	2839313.679	2806640.368	2593163.908	2132022.692	1911470.874	1954784.357	2425701.694	2252911.293	2396465.341	1869923.133	1473392.66	2823092.193	1262255.792	1048263.797	2418341.001	2500713.198	1603794.448	1648525.181	2386957.4	934668.9469	2369172.279	1335404.887	2002067.056	2142062.907	1695124.304	1680371.651
Com_2479_neg	2616	C12 H19 N O3	225.13589	11.962	Full match	No results	25406.43985	41919.95027	21193.5029	30769.46694	28046.44334	38257.78209	44454.55702	50437.54956	41903.85444	42490.46523	38556.20799	57390.39517	39961.9707	44757.23495	73485.76022	47364.85653	54522.84417	45547.86701	56631.11139	32811.40888	40349.50753	53049.09287	56871.53624	79502.29289	77692.66804	89859.55548	61165.79554	73635.53168	67983.96096	78755.82965	69366.80605	49250.85075	56201.4311
Com_1276_neg	Fenquizone	C14 H12 Cl N3 O3 S	337.02818	7.035	Full match	No results	3840.601898	3802.895349	3874.092395	3794.983428	7484.179359	4548.964907	3999.542233	7205.728447	20370.66383	6094.03233	5782.089726	264016.3049	6394.731033	7961.798358	24586.56915	3791.719647	14105.57224	3379.173457	5799.208083	3671.781113	13264.88766	13907.3412	14656.77346	7061.141083	3821.775691	18644.80122	3772.216772	4475.602006	8823.865196	10872.28137	13706.69173	3745.839241	5200.859632
Com_1143_neg	Guvacine	C6 H9 N O2	127.06301	1.441	Full match	No results	3155605.051	3021457.25	1977493.917	4830800.503	2385509.854	870716.3053	3658781.87	3499866.348	4139191.425	2274800.772	2956098.484	3655982.797	4467430.792	2069883.421	1480946.071	602967.6878	4372848.223	726324.6691	884742.9918	673860.5508	3561209.612	3465315.797	3532291.14	2785348.123	3003493.569	4461929.187	5068667.412	3121093.407	4427020.873	3935716.959	5625584.369	2671415.18	2868179.218
Com_2515_neg	2-[4-(3-Hydroxypropyl)-2-methoxyphenoxy]-1,3-propanediol	C13 H20 O5	256.13025	8.505	Full match	Invalid mass	353688.0576	159836.5321	375861.3576	283584.2942	285082.7586	259461.1506	226533.2575	226323.7311	218213.9608	179394.3226	293296.2351	251636.9179	312398.9301	343443.2445	306852.1115	335248.605	313140.9006	358428.7878	403393.7057	413497.1444	256605.2217	296998.4804	252512.9531	303470.231	200411.6043	223533.6123	311513.902	312444.3334	197342.4207	244562.5211	252426.9233	237596.9949	299820.6739
Com_3331_neg	(R)-balofloxacin	C20 H24 F N3 O4	389.17583	5.984	Full match	No results	96729.1363	116214.9235	73746.00604	103024.3096	100509.6807	91045.71952	108748.0056	151598.0921	124392.7323	180088.7488	88706.82567	127256.5382	157632.1353	61476.81447	179298.5587	63527.71083	192801.521	62351.11289	214011.73	68892.4269	124190.438	83679.54499	119656.7741	111089.7932	126447.1761	86908.48216	139931.4953	104964.6985	133971.0903	160039.815	121756.2255	77114.43499	56865.10093
Com_1806_neg	Aldosterone	C21 H28 O5	360.19338	10.972	Partial match	Full match	15036681.74	16712886.31	15151186.54	12941010.33	14042495.01	11405944.92	11480340.91	9418225.643	10398254.84	15001448.6	5452645.981	8922244.845	9816156.251	6064710.463	9517369.661	5770660.076	10626681.27	6759233.816	9812992.903	7671942.933	6619432.885	7844135.439	7566429.749	2703797	3106516.531	1876024.936	1622903.202	1637080.749	2039194.5	2125998.135	2543920.107	1445926.215	1208671.415
Com_790_neg	MFCD08277025	C12 H19 N O4	241.13069	10.148	Full match	No results	204618.5965	117535.6811	170692.6504	199548.4256	160504.0337	177417.2944	198551.8561	230430.9771	200156.8606	155531.6698	120605.5702	158382.07	163029.3109	187507.2928	143027.2009	160049.9615	150421.2313	129540.6845	158926.3103	135835.4589	134702.1577	166724.6467	165340.6875	176276.1092	176141.7076	169943.5771	167204.3021	158458.8648	243107.4076	180395.8841	186625.1169	175265.6114	165549.9397
Com_3434_neg	(17beta)-17-Hydroxyestra-1(10),2,4-trien-3-yl D-glucopyranosiduronic acid	C24 H32 O8	448.21176	7.992	Full match	No results	52597.49989	13763.20144	147139.1854	34085.25538	73508.50806	35063.13989	26528.22187	18415.8471	19777.28675	12463.32063	22697.04144	9858.812567	12526.18386	13736.05771	12775.1794	12784.48737	14091.6047	14174.81658	13478.483	19446.9738	16343.04016	20513.26569	19123.12743	12835.47634	9246.346152	6875.129466	8803.113547	8348.149539	9331.578579	9012.31544	7376.614323	10932.14024	8921.648096
Com_394_neg	Proclonol	C16 H14 Cl2 O	292.04155	6.737	Full match	No results	102461.2394	96020.15304	72820.92204	91146.19134	78029.71129	104441.7542	90134.49335	72506.19412	81867.48073	121402.6595	76236.54469	104540.5008	103150.3412	103669.5733	101384.6288	103761.8363	78484.27859	85413.18672	102510.8621	69284.24139	76209.78605	111233.6352	88885.20905	97458.38814	149029.4732	119858.2201	125615.1699	116551.7978	80415.104	141588.9371	122198.6469	82168.29752	103971.169
Com_133_neg	Traumatic Acid	C12 H20 O4	228.13553	6.84	Full match	No results	1009367.166	986638.6019	758370.8758	1030932.521	895437.3399	905109.102	890826.4364	987975.2229	910243.9114	1081120.965	818740.564	1141399.311	1094408.934	1123963.973	1106588.731	888947.4575	948289.0866	1069513.481	1095403.938	902089.1158	961606.125	1137584.759	1074581.095	1278896.55	1148208.1	1249560.475	1123079.105	1160585.572	1201856.715	1003074.458	1110710.239	1211979.955	1335950.816
Com_222_neg	Sweroside	C16 H22 O9	358.12706	7.697	Full match	No results	93916.73049	78478.40507	77905.6254	94960.44163	85391.92	110956.8814	126546.0735	123167.8424	123283.1261	87064.40269	51090.20447	114007.5396	125452.1017	58794.43804	160962.2478	65410.08244	151756.7666	55466.62007	172579.5767	36195.40631	58274.30339	80988.45627	73746.17416	50601.93214	51409.87847	48759.08161	49975.92428	47594.72177	79754.30364	90203.29622	74869.70059	29650.6871	26363.29179
Com_2254_neg	3-Hydroxy-3,5,5-trimethyl-4-(3-oxo-1-buten-1-ylidene)cyclohexyl ��-D-glucopyranoside	C19 H30 O8	386.19319	9.609	No results	Full match	311094.8465	232224.584	222767.2603	314281.8048	283147.5298	307411.2537	300431.1126	346967.8588	325910.4304	320421.4712	174225.6052	280831.4416	276842.0443	318014.9817	343064.9063	293643.084	275453.4794	238639.3071	302405.1069	212414.619	274291.485	305392.5312	315768.2174	388743.5767	416353.3189	361731.3582	388470.7703	375221.9042	268324.9005	385228.5701	375506.6156	243345.1537	303814.4123
Com_1479_neg	D-Glucopyranuronic acid	C6 H10 O7	194.04227	11.656	Full match	Invalid mass	200070.1822	52237.37715	265131.1367	158418.6958	146241.9641	126454.2277	92824.90849	83270.23662	91812.67054	71599.46168	61603.62014	33264.82896	35055.24891	67234.58797	27690.88299	58233.86514	42032.95984	66807.31658	24369.17768	83341.25962	81866.24411	87200.76964	80355.90597	54573.88021	59329.26564	63721.93399	42842.96163	53159.43881	62357.66007	59024.71699	76968.3943	86901.72461	72020.26077
Com_2132_neg	4-Aminohippuric acid	C9 H10 N2 O3	194.06874	4.283	Full match	Full match	2061533.921	2835149.59	2288494.06	2563157.269	1867835.697	1780594.769	1783844.782	2211642.843	1627447.416	2272797.672	2996663.173	2843134.087	2948579.465	3648822.471	2334254.32	3007288.131	2839037.676	2552841.518	3069059.063	3151275.685	1412701.709	2560093.505	1364174.384	2699394.516	2753301.081	3225786.213	2054511.306	2275082.42	2508044.539	2334661.45	1753128.61	2030207.012	2045235.929
Com_3372_neg	(3alpha,5beta,6alpha)-3,24-Dihydroxy-24-oxocholan-6-yl beta-D-glucopyranosiduronic acid	C30 H48 O10	568.32427	11.177	Full match	No results	8542.829935	114484.8048	17404.14343	11631.8475	20875.40696	22356.54828	26390.41216	42486.20709	85822.9049	118024.6639	132330.03	101738.2308	102666.9591	108203.2177	132732.9366	116571.9284	165027.1212	183332.0069	109592.1968	217838.9035	58999.25563	76532.78601	65487.09619	35435.97443	46383.00378	38455.24022	25268.27968	48830.8213	59542.04639	34480.03105	39461.65934	66441.34833	71104.24655
Com_1487_neg	dehypoxanthine futalosine	C14 H16 O7	296.08877	7.822	Full match	No results	133213.6619	120586.7384	130361.8723	159212.5821	185310.2035	219776.1078	226873.2157	237238.8827	216319.9984	139050.8786	162418.1743	196899.5476	252562.7592	164654.2683	274807.9966	155965.8786	325151.8284	115179.5627	293841.3521	103844.3091	184423.9828	191538.0517	185500.8746	216369.0937	232146.3886	230036.7818	243197.6389	198169.222	222432.06	328631.2046	284755.5164	155479.7422	123320.1489
Com_163_neg	Thiram	C6 H12 N2 S4	239.98775	1.215	Full match	No results	128981.6633	67681.06186	50118.67417	78291.96213	44561.96583	58320.28374	46032.72604	66472.10986	85488.82435	88302.64425	126110.5241	105637.9847	172592.1894	226336.5239	77244.91073	147977.7981	78696.2088	223754.0746	74470.31411	184191.0767	71029.51088	126460.5358	116346.1923	148531.2439	130211.4473	119105.5831	123897.1298	200246.6967	54711.50185	61490.3194	74925.79144	107292.2905	193724.5027
Com_2098_neg	4-Hydroxy-5-[3-(sulfooxy)phenyl]pentanoic acid	C11 H14 O7 S	290.04515	9.136	Full match	No results	60288.18244	58515.58791	44695.39682	65412.92761	48824.92189	72829.27416	58348.64548	58614.45745	80016.26372	91754.54367	46125.45632	81960.48228	80904.82596	73869.60199	82739.01303	74873.19981	56771.22199	80865.40506	83111.40986	43511.04277	61400.28503	69186.81376	71137.82049	74129.37119	73877.90472	54860.02067	80723.02148	75006.45368	57568.04342	81880.32019	86061.74784	48143.85701	61395.67194
Com_2524_neg	2,7,12-Tris(4-hydroxyphenyl)-2,2a,7,7a,12,12a-hexahydrobis[1]benzofuro[3',4':4,5,6;3'',4'':7,8,9]cyclonona[1,2,3-cd][1]benzofuran-4,9,14-triol	C42 H30 O9	678.19166	6.871	Full match	No results	3286.47006	3708.001266	7331.412918	4835.628984	6362.020116	6974.98418	3288.956394	6169.05499	4121.47461	5558.650817	105392.3574	33676.49336	18713.5383	274633.5665	26786.83016	176954.3036	25102.25377	273059.9918	16789.74639	192194.1882	21974.91094	30519.64011	27593.01754	31584.05939	13734.62248	14187.14571	19308.90204	30712.59149	13675.88671	4500.761611	23165.27962	38283.68957	42365.98552
Com_1781_neg	Amodiaquine	C20 H22 Cl N3 O	355.1445	10.868	Full match	No results	141952.6138	491741.0737	131413.9673	185649.1886	210398.2652	204405.7008	178350.0075	314329.4551	354820.6428	574055.4854	230389.2065	267572.756	176769.3055	299797.9751	230316.0398	322464.6026	146001.99	271322.6351	126596.537	255078.4367	189435.7539	229618.2601	235843.6925	206406.7419	162803.5254	191467.8055	159624.8836	189365.8674	145501.2724	202534.743	161853.6866	157638.8925	215883.2012
Com_1492_neg	DDNU (VAN)	C14 H10 Cl2	248.01481	9.086	Full match	No results	170122.9191	107604.9416	83866.67384	134992.3893	112893.7451	136912.4596	113668.5673	127047.5947	112289.2305	123419.1478	55497.44617	179782.2849	118258.3366	78534.30978	145400.8215	80556.37815	64708.76264	75581.87347	117989.0392	60599.64812	87691.51848	103987.2741	102758.9906	139482.8955	135436.7294	121088.0996	131185.626	105219.4224	109700.9857	118673.9961	124169.8405	62722.82706	94302.7691
Com_1882_neg	8-Hydroxyhexadecanedioic acid	C16 H30 O5	302.2086	10.513	Full match	No results	123666.3654	126557.6014	153015.5507	109309.5232	107192.6896	109743.9797	101229.3168	110911.4133	121207.9162	102111.2402	164978.2555	121626.988	121332.5026	155814.4914	120890.0766	178959.5988	114523.3457	142288.8317	129388.0974	158282.7327	109815.6573	128408.4295	133201.6277	115635.423	92148.21891	85788.78798	97611.2575	118894.351	107642.3555	97126.38317	118308.1908	128616.4724	132967.5322
Com_2455_neg	2-Acrylamido-2-methyl-1-propane sulfonic acid	C7 H13 N O4 S	207.05594	1.4	Full match	Invalid mass	1040083.146	629882.7826	738737.0388	780519.4654	737947.0705	836511.2062	945676.4282	786993.452	928908.3386	631503.5083	665398.2858	1468514.571	991625.9916	716798.319	495501.0837	671576.1803	804202.276	995947.8192	640176.7404	729067.782	777727.0423	804053.6087	666545.831	564701.7062	501817.2659	783830.8451	611845.8362	714127.443	799504.1087	668795.2724	834546.5654	823524.1798	787490.6052
Com_212_neg	Taurine	C2 H7 N O3 S	125.01443	1.267	Full match	No results	51723650.67	27434795	65780815.23	23867674.73	60745696.42	37585199.14	23866725.53	20061560.93	28319285.96	12733239.91	20146099.07	15164417.39	15409355.6	7355208.158	11790293.4	4242365.638	15751210.85	18997800.4	16148807.87	18742663.37	31842603.24	24314257.71	18933742.42	18109088.21	20031955.41	24176433.43	23148097.29	20004887.24	32095655.45	22004521.87	21607421.21	30683771.11	16079203.79
Com_357_neg	Puromycin	C22 H29 N7 O5	471.22214	7.195	Full match	Full match	746709.1978	281285.9778	811888.2638	670722.2521	586159.4951	574699.0353	434779.7532	375864.465	299781.416	318510.763	37176.98541	20056.14959	18600.96002	42439.36595	19899.19259	26553.19387	38484.99901	35225.47639	24247.43714	37952.02779	140844.5644	188005.7566	172487.6209	5159.103697	4912.122613	5774.24026	7556.564071	4940.933454	5183.856917	5162.527356	4914.800444	4910.868582	4776.554677
Com_2043_neg	4-phenylbutanic acid-O-sulphate	C10 H12 O5 S	244.03971	8.58	Full match	No results	149992.6609	142751.2373	204192.5433	193441.5242	228461.5005	227801.8523	222661.0527	223989.0398	344742.1653	165345.143	430719.7896	216986.5168	348140.3914	516696.3129	380319.8336	415829.1801	286968.2078	489088.0735	430249.3493	263337.3767	205402.7396	227012.1453	226976.8219	65420.55363	71488.43428	46173.09483	64232.52543	79252.27679	79392.71216	69067.45118	59242.67945	81227.83588	77454.52266
Com_199_neg	telmesteine	C7 H11 N O4 S	205.03995	1.426	Full match	No results	356203.6841	294273.2098	416117.5395	442110.7121	322873.997	302222.1882	287452.5808	287425.2018	342363.6994	350572.2974	266151.1019	218686.5759	209203.0551	272477.2325	132910.603	260366.1701	151714.2961	233667.7458	170326.1928	305192.083	243521.9244	259164.271	239873.5774	255003.7957	205757.542	258147.8243	275998.4215	253756.1732	241034.0005	208054.874	248606.6738	303909.4769	365357.7717
Com_1200_neg	Genistein	C15 H10 O5	270.05226	9.296	Full match	Full match	12316167.49	12359821.85	10216137.39	12083210.46	11753439.09	12408856.27	12765407.53	14000866.63	13527456.33	13862430.77	13794491.3	17620273.9	17128647.01	14155400.32	19413347.61	13415149.48	19769531.83	12720347.21	19744850.21	11719528.77	13602545.09	14450628.41	15247386.78	16490012.57	16509124.84	16160267.26	17149370.59	14360825.95	18231561.89	18824520.71	17568735.29	14681615.19	13025588.32
Com_1361_neg	EDDA	C6 H12 N2 O4	176.07933	1.43	Full match	Invalid mass	150966.1891	436037.612	184074.5286	217124.4358	211830.2065	246491.4357	373690.3252	273086.7629	353075.5157	381412.4686	216417.7278	287719.8024	249480.3862	278368.7609	552034.5924	305857.5309	324967.9223	301123.1247	224237.5869	329242.1312	228642.9761	242764.0764	264089.6078	198922.9861	164002.1128	291319.6576	156613.2691	367332.4882	370862.0477	211338.5429	302797.082	293696.694	396878.5828
Com_943_neg	Loganin	C17 H26 O10	390.15167	9.583	Full match	No results	79071.96595	77112.09511	61369.91788	86413.38772	84952.45654	93549.43494	84208.7041	121265.43	108602.7311	101456.4321	75005.7482	119213.2719	145926.613	72497.07727	152924.5356	84134.37153	150942.5481	72501.24514	154478.3948	62336.74689	87700.54685	98533.49366	111917.1244	123901.3453	118253.9631	102871.3563	97795.02178	97516.40146	114972.1848	126223.5276	130861.5551	98039.56876	78071.25782
Com_3319_neg	.alpha.-Aminoadipic acid	C6 H11 N O4	161.06851	1.581	Full match	No results	331561.002	450501.7708	528438.4155	311909.001	489887.8528	363236.9017	420452.0741	306732.2389	469215.2414	368122.4421	240244.5443	458784.2216	217514.1985	160346.7042	304614.1368	298684.8603	264200.7111	287645.0119	319057.2564	230256.7301	259738.7378	426276.6968	462079.1608	351439.2918	222865.5273	562364.5639	245074.031	346300.5425	516778.9165	263416.5931	453405.6614	433955.3328	494609.2521
Com_174_neg	thiamine pyrophosphate	C12 H19 N4 O7 P2 S	425.04545	1.354	Full match	No results	88202.20116	254012.0774	95173.06621	124255.5116	155275.9942	130950.857	100494.6028	116529.836	184102.5972	113242.5028	94191.39982	100428.4168	117187.0862	31085.02405	149705.0897	23739.09099	144806.0378	24287.50295	143416.1719	67839.1641	55105.87487	118671.8507	108326.3139	80190.86421	116642.9739	128855.3595	98741.99793	77587.05793	148421.6751	149100.6575	120845.3549	120068.8634	61847.34683
Com_922_neg	L-Theanine	C7 H14 N2 O3	174.10001	1.433	Full match	No results	660577.2909	701854.6933	497843.3483	967242.2726	702287.5035	1005225.379	1013875.418	825906.7936	1235320.929	667976.4775	736668.9784	1949414.747	1749814.459	808903.7196	1405583.501	989928.2364	1386936.48	803103.5949	707554.4866	1247938.673	823666.3798	1065843.51	902988.0766	928055.9092	1148866.008	1931233.148	1035136.261	1336963.891	1362075.097	1056934.948	2236339.899	1159637.054	992186.7482
Com_3342_neg	(9alpha,11alpha,15S)-9,11,15-Trihydroxyprostan-1-oic acid	C20 H38 O5	358.27112	11.615	Full match	No results	65406.53253	76511.05132	53350.26808	71317.26188	61120.42354	80221.67217	66193.04205	76337.85312	76322.17863	72147.91543	50739.36302	112347.2315	128662.3145	63466.0654	95933.11013	64380.51055	118861.3812	56481.79798	135638.3072	45322.26325	69099.5699	87609.84724	94096.05402	92951.41148	99639.40364	85507.82321	102534.2226	73783.38726	94293.17147	129942.1311	107555.7373	73475.7769	69047.65446
Com_932_neg	L-Proline	C5 H9 N O2	115.06282	1.343	Full match	No results	752082.1078	671471.9917	712983.0372	946669.5918	723849.5302	827196.4476	790972.2526	713907.1167	781720.5656	657393.959	473205.1548	429380.0711	589219.9306	328204.9465	588166.991	351676.2721	535755.6957	355106.698	689888.1161	473492.6196	680129.4623	570154.3543	596254.4468	625722.746	678767.4472	593155.3116	611610.732	534273.4791	443558.9333	655157.9987	587169.8837	550423.3739	513994.3137
Com_1167_neg	Glycylglycylglycine	C6 H11 N3 O4	189.07421	1.343	Full match	No results	83965.46655	95163.62012	91339.3142	120250.3832	67837.51855	91027.78303	87149.87353	95180.64022	80489.76901	81697.49574	56721.93938	56739.32058	65228.65428	72046.95039	61631.76837	58972.68103	54651.39212	53600.83811	74260.16852	64134.90787	66498.86868	75946.33189	89491.5443	83578.30926	101091.8686	98595.68215	101813.8705	89826.21236	58735.41372	100459.3688	86543.94944	87358.38148	81414.36406
Com_659_neg	Naphthalen-2-amine	C10 H9 N	143.07319	8.04	Full match	Invalid mass	258402.5193	196020.5372	210188.933	232537.8573	217804.3209	217625.2987	240897.6679	288865.6494	205872.0465	285093.0689	458084.2011	334404.7997	283310.1535	737103.0549	294537.5542	719818.6036	227705.0734	496901.5868	258034.4813	543671.2702	274465.6088	361716.7284	375857.6626	447458.5156	456348.5217	384360.0479	425505.7621	469489.1927	389889.4163	350976.9376	392760.4063	465326.9105	639228.7951
Com_446_neg	Phosphomevalonic acid	C6 H13 O7 P	228.03927	1.188	Full match	No results	239747.5396	540009.547	31700.07245	239847.4647	278235.9761	227737.8331	338429.1214	281454.0132	278072.375	491168.0033	211877.6224	345268.5624	292684.2029	189894.809	349613.3597	214114.3383	286376.386	145428.9372	292983.4362	258826.6533	232164.4282	264943.072	303436.4897	201156.0752	218989.6709	32987.16014	244900.2471	262439.3121	230282.0124	178177.5962	226152.9063	288190.6591	27440.68099
Com_2180_neg	4-(2-Hydroxyethyl)phenyl hydrogen sulfate	C8 H10 O5 S	218.02423	7.139	Full match	No results	70517.39351	37623.44258	67033.83227	84773.57079	54584.35941	68100.77764	90597.13233	73437.30319	93089.2402	47663.04707	31703.84594	242110.8597	69332.41978	37396.72399	77981.92336	45717.89277	75785.94267	36666.36766	80021.69961	39033.93519	35701.86889	61930.33952	64122.01939	33625.38899	38486.75913	27998.17355	42641.89352	33127.31132	37510.73225	45543.33495	38616.12449	30086.7126	22429.88913
Com_1041_neg	J1P7893F4J	H2 O3 S	81.97228	6.106	Full match	No results	1136132.329	1088835.557	1225454.459	1308271.885	1096723.263	1209502.854	1057600.758	1211263.424	1224808.933	983041.3166	1932158.258	1716641.346	1648772.766	2079110.763	1715237.636	1936579.707	1573469.599	2005151.874	2075301.62	1595310.503	993475.5444	1550005.219	1735429.52	2209053.199	1851333.624	1819905.764	1855584.865	1459798.334	2025643.023	1683788.938	1670318.932	1529536.411	1656525.97
Com_138_neg	tranexamic acid	C8 H15 N O2	157.10996	9.075	Full match	No results	31025.64826	27515.29853	19348.53301	45782.05855	31998.89228	49242.79869	69441.01944	68554.72366	63164.83183	47209.04458	34315.56118	83351.0836	98845.88342	36282.00284	118728.8869	58973.5693	110907.5997	45281.39326	108235.8124	38092.40102	63722.99348	74927.13726	65926.35735	85003.63729	63999.71316	122207.0368	83194.56998	92054.99003	112747.0741	139750.3114	148526.3898	65575.62021	56360.25258
Com_489_neg	Perphenazine	C21 H26 Cl N3 O S	403.1468	6.065	Full match	No results	54022.76995	17161.67273	43564.11277	40828.08742	45962.87226	42772.7801	59310.38096	57699.16249	50893.6923	21456.8172	17900.19699	18305.15559	24838.64124	22648.48911	29214.92782	17743.64945	35685.37595	20225.57761	34699.62725	17561.67308	35737.27628	26552.45342	25189.08717	36670.06101	18731.65073	15133.76589	24096.24447	12010.57379	18158.78966	37996.01199	18560.22219	14504.384	14944.60304
Com_123_neg	Triadimefon	C14 H16 Cl N3 O2	293.09257	1.424	Full match	No results	205242.0335	215009.2301	185860.1485	173917.2542	175793.3844	173764.1443	140712.3241	217856.0474	184505.2202	264360.8604	209316.4047	195671.2145	192170.2812	161581.1737	144863.7193	151034.0598	185339.4039	100666.8125	149503.7014	168768.9934	184646.0505	226287.2114	156748.8969	105055.242	177576.03	170381.7454	148985.2711	167678.3339	166497.5435	140382.0187	185527.8185	126172.2687	157749.0321
Com_976_neg	Leukotriene B4	C20 H32 O4	336.22929	9.173	Full match	No results	250287.1869	95853.58661	272340.8442	238417.961	240954.2028	362747.393	325137.6273	264259.2661	163175.4318	96229.56336	24540.02681	59224.49044	65792.20879	23659.54724	59179.57388	27414.66807	75652.80902	28518.74831	72235.51273	38622.39512	70249.7362	96771.34617	111323.7693	21799.91309	22351.0032	24584.86441	18863.36147	12309.34156	17217.4903	25472.67498	19838.57699	19599.14524	8408.762747
Com_1898_neg	7-Mercaptoheptanoylthreonine	C11 H21 N O4 S	263.1182	7.916	Full match	No results	254618.3767	145496.9832	242444.5431	165376.2992	152552.1373	156634.3678	134945.3104	134287.5655	114973.0967	158167.944	129585.2745	113531.0788	94486.73861	163794.0174	100075.6244	164286.0375	111486.1227	139156.6593	103465.0567	177224.9008	150349.7441	169399.7246	138129.6421	118357.1702	117968.0489	115858.9724	108514.5524	154978.4993	176108.6306	104713.7075	156657.0479	217555.0864	199244.7416
Com_1918_neg	6-Methylthiopurine 5'-monophosphate ribonucleotide	C11 H15 N4 O7 P S	378.04018	10.31	Full match	No results	74051.72584	84742.94169	56004.03115	85653.68112	90325.71243	84858.73641	112591.2497	86855.43417	83017.29291	102341.4481	52252.68139	57115.51589	66359.33379	68344.0329	74391.8223	54040.10065	65694.25345	72193.56025	64984.73992	44195.25279	82487.23461	91944.86523	65525.25605	89765.90076	114040.7551	123379.1987	132556.4293	82181.86882	109959.2175	104071.582	108430.9229	87835.72934	88815.78064
Com_2361_neg	2-Thienylacetic acid	C6 H6 O2 S	142.00855	2.1	Full match	No results	122498.7328	118456.6895	109886.8785	123662.6117	107408.358	103285.9187	77111.46974	117399.43	103127.07	124196.0223	180947.6894	189390.8962	224347.7465	206806.2729	183141.9247	144893.0217	173956.5171	152704.8583	144022.3548	107972.6836	139404.6396	200528.4805	180150.0299	205802.0624	312330.1862	237761.5403	259674.2182	209388.9762	325521.888	276923.1387	251351.7117	182992.0273	192255.0285
Com_813_neg	MFCD00037215	C8 H14 N2 O5	218.08967	1.425	Full match	Invalid mass	588882.8758	480353.8941	505714.8085	84655.54279	533694.8529	636045.7567	598102.9749	565812.4762	549770.2246	656041.6409	291887.4592	423418.1919	541504.0686	319819.0889	377451.8479	406968.8634	441938.8722	323015.4965	593123.9732	389645.0742	400967.8441	548200.0776	409270.2552	438133.2223	433237.5327	406163.8045	84508.21065	395626.2077	358718.9605	351783.9978	411795.9636	373586.3777	409648.5983
Com_658_neg	Narciclasine	C14 H13 N O7	307.07042	11.624	Full match	No results	104153.5673	114122.598	129004.9472	120710.2965	114990.6034	135238.6732	120323.8827	155211.1311	184180.8174	142712.5672	122783.4311	72375.31091	74709.93377	127161.9803	86013.31234	108965.0975	63282.01849	117609.7232	73559.69938	106170.7097	85524.27416	97072.07612	93141.43741	75436.45182	54790.45228	48246.28583	56404.11579	46795.26084	64696.3357	66820.67743	57153.71212	75543.62352	86336.98787
Com_202_neg	Tebufenpyrad	C18 H24 Cl N3 O	333.16025	10.442	Full match	No results	251985.9448	131646.6387	373246.385	272445.6803	278043.6174	235279.4922	227979.1163	96403.63373	222051.9556	185127.1341	165747.3103	127962.5364	147569.7076	231362.6143	143164.972	177810.9527	129487.344	152431.3149	132776.5661	123138.4723	136867.1131	75528.31515	168649.4532	123795.501	104046.8495	120239.888	130085.9917	109666.8316	122192.2344	124026.9938	128464.2224	110571.0148	123835.7307
Com_2536_neg	2,4-Quinolinediol	C9 H7 N O2	161.0475	6.459	Partial match	Full match	2100105.968	2360019.85	2344179.124	1579186.973	2426271.951	2612471.115	1876055.444	1711210.753	1519368.633	1822172.987	5801354.516	6529427.199	4351290.46	11786021.93	6627239.271	11729792.15	3841009.643	10979965.17	5269601.382	9442528.421	4024993.697	4440211.962	4224040.887	4663039.694	2855905.492	3406388.682	3112350.696	3925477.317	2656188.711	2232294.248	3407626.175	3788456.328	5451595.767
Com_1216_neg	gamma-glutamyltyramine	C13 H18 N2 O4	266.1258	8.228	Full match	No results	1316638.764	347581.8322	963474.4389	1709642.293	1079989.139	1890766.308	2125705.303	1925763.304	1687348.131	519709.0521	245176.1059	520579.9773	1185124.543	263246.6218	999797.6702	417711.164	1288921.363	240952.3576	1317075.443	264718.0125	854783.8648	1003052.646	949467.3525	757171.6401	1016877.41	798450.5068	1094221.753	454579.0975	888548.7476	1330343.096	1170618.61	497681.6097	364701.6712
Com_1807_neg	Ala-Tyr	C12 H16 N2 O4	252.11018	7.485	Full match	No results	284491.4044	323046.1917	328406.2328	332020.0076	301115.6045	346218.9382	291291.9858	283623.745	278266.8227	331563.0138	294178.9321	277187.4246	317149.5847	459958.7635	253810.3126	331892.6978	289977.9788	272091.2616	273054.0261	239584.4941	244675.1779	275740.627	253404.6464	241616.5368	202799.1546	161119.1354	256320.6976	227059.3854	176191.0757	214804.9107	207058.3497	188081.8092	217498.6506
Com_306_neg	S-(-)-Cathinone	C9 H11 N O	149.08377	6.587	Full match	Invalid mass	785838.4463	1280813.7	1270506.157	830920.6666	893420.4794	995157.6818	980871.3775	1093361.695	1210426.283	955705.1897	1810906.286	1321200.018	1018826.108	2365511.958	1251727.528	1845104.658	1415147.672	1526521.174	1438177.139	1271573.135	1257522.282	1427020.203	1409979.133	1127341.033	203940.2181	980717.141	1139081.339	1231161.973	1735230.057	1226711.847	1027009.777	1745433.745	1505503.139
Com_2036_neg	4-vinylphenol sulfate	C8 H8 O4 S	200.01387	8.891	Full match	Invalid mass	895605.4667	386909.4654	730708.5651	749343.1024	708459.4526	739588.4666	729434.472	910814.7644	828346.8434	709581.8339	383228.1566	455749.8497	615027.3423	515003.8651	654883.6857	522934.8974	671170.3904	421279.2384	605388.0023	368897.7627	596012.3939	659742.3009	604989.8967	804906.9693	953990.2817	675220.0047	721781.6405	629284.741	588935.9082	909072.9461	618956.7979	643374.6849	593395.7126
Com_1974_neg	5-Methoxy-L-tryptophan	C12 H14 N2 O3	234.09973	9.723	Full match	No results	262157.0075	315329.7911	219576.5219	308484.5556	236517.6385	329599.3136	361266.2493	378754.2785	322244.3699	386479.4095	307371.49	371530.605	520015.9166	539068.4924	564560.3427	447091.2294	514106.6628	317746.1367	551969.0025	293049.0572	362087.5866	394151.3647	436339.4731	548667.2429	503747.173	415979.2972	578172.2792	465865.5587	444941.2207	607280.1147	549344.6377	350287.2516	329305.4102
Com_1588_neg	chlozolinate	C13 H11 Cl2 N O5	330.99989	11.214	Full match	No results	3248.861682	29784.28497	3093.242486	3274.079396	3244.514872	3512.74683	3436.804639	3362.997455	3433.616903	3535.888804	3370.547992	3238.777114	2864.476443	3113.936904	2973.172671	3117.464661	3086.998717	2996.562909	114469.3668	38890.75268	2771.874073	3124.567267	3071.109086	42158.37151	2917.565657	2841.306431	2950.824381	2687.698182	37661.3755	3190.772342	2832.948898	3019.692718	2904.143852
Com_3419_neg	(2E)-4-Hydroxy-2-nonenal	C9 H16 O2	156.11475	9.566	Full match	No results	7915696.253	5093779.263	6274130.921	10091962.33	9398345.592	11189249.08	9618408.417	8959916.981	8624487.367	6237408.597	4429846.672	8563028.923	8431562.798	4666990.777	10412190.57	5334188.116	10949595.88	4382164.054	10766851.05	4688730.814	5927908.825	7640215.038	6715545.27	4564584.43	4520020.304	4830037.379	4713804.118	4910778.149	5004033.208	5440336.639	5992462.15	4009259.139	3241704.783
Com_150_neg	Tiglylglycine	C7 H11 N O3	157.07364	1.577	Full match	No results	2681262.77	1862059.189	1655880.255	1876086.252	1661483.097	2340340.653	2017604.814	1976778.963	2348695.931	2420323.373	1455294.247	2659164.767	1621830.802	1426967.4	2307358.859	1965782.081	2622551.793	1630714.121	2723247.788	1466590.66	1612546.604	2140197.369	2027843.569	1471927.141	1837331.954	2102697.216	1791452.414	1804784.627	2623299.367	1592947.714	1794138.613	2870909.567	2192185.011
Com_2484_neg	2491	C5 H6 O2	98.03652	1.43	Full match	No results	2339058.743	2973717.482	2657543.79	2384473.42	2522202.601	2566098.582	3510393.841	2871813.264	2094593.422	2589499.237	2458536.354	2813934.559	3005158.462	2284639.216	2938485.03	2131962.954	4411595.73	2296259.942	3908799.448	1048563.814	2801890.892	2771170.179	1521205.023	2595260.875	2220986.587	2315222.903	2674403.958	2854550.73	3062903.47	2872517.983	3622565.97	3117066.935	2597099.626
Com_888_neg	mebutamate	C10 H20 N2 O4	232.14159	1.338	Full match	No results	28199.52979	15925.97872	20546.94443	21694.52175	19511.17744	29850.00962	25100.57984	22058.63404	28986.27876	20612.71857	17984.24937	15145.45027	14095.38872	19270.29973	22177.7576	26279.51323	14357.08068	15485.06647	17480.9224	19077.34169	19872.94931	16411.34712	20004.89455	20405.21905	19881.69298	18781.97076	17291.74494	17900.17882	15887.30637	20688.57568	19349.39435	22781.70131	25872.08823
Com_592_neg	N-Phenyl-beta-D-glucopyranosylamine	C12 H17 N O5	255.10983	9.402	Full match	No results	854224.4451	558388.1622	772526.0894	955894.065	774618.9522	1082542.636	989213.8222	1343217.24	1175423.232	875370.1534	274535.5543	311601.9831	346368.2737	488242.3511	523981.7991	485770.2196	320342.3538	373178.409	386968.8817	383238.3714	566575.9831	594435.0909	617175.4312	654096.9337	575725.7856	558029.64	441183.7824	473638.1948	461891.7997	430346.3332	534548.6375	237721.0731	481920.7683
Com_1698_neg	Bellendine	C12 H15 N O2	205.10971	9.505	Full match	No results	94701.0028	33684.20069	70529.52145	83362.63843	91387.14192	114721.1708	107270.7159	146367.9897	110448.3067	62208.27305	32983.39609	139358.7862	85402.68992	41997.91497	122951.3691	47169.30836	89885.81242	49087.2609	71534.12533	23444.57433	62921.30567	73281.08977	85559.63591	57171.07256	71487.33614	67389.46066	99457.54099	78527.6191	66424.04689	83152.86391	93786.52644	57679.54318	44474.64483
Com_3400_neg	(2R)-DIMBOA glucoside	C15 H19 N O10	373.10002	7.8	Full match	No results	37853.90094	51641.04288	28971.12071	25670.69782	30248.82693	39205.92083	39882.97784	40866.86082	39719.35499	58809.65943	42550.88973	58977.39411	78017.34128	32155.29989	122729.8149	52337.85639	97721.04011	43199.82878	72442.46156	28177.58594	30800.94279	55522.83635	55017.93171	42219.02171	39019.26616	62812.88602	55118.35307	54906.37577	58188.52664	65566.17896	53682.758	40791.88136	36588.4692
Com_941_neg	Longifolonine	C17 H15 N O4	297.1011	7.132	Full match	No results	442073.0264	144535.8582	433077.8175	352260.2821	285087.8106	419771.9414	521261.7728	508643.5359	407157.0239	180227.8268	216574.8878	250420.2296	271435.2446	183104.9052	408160.5143	277609.3459	276640.6043	227790.4324	421314.8992	243357.1842	271345.0964	265619.033	280211.5323	224430.1285	251016.2654	200411.741	238447.476	154952.4138	185589.2574	400308.4902	219959.5175	167332.4549	122695.989
Com_1218_neg	gamma-Glu-Gly	C7 H12 N2 O5	204.07414	1.37	Full match	No results	1022632.082	973376.0152	1066661.996	769987.5949	1037339.91	909496.3297	764533.7761	1112417.54	1154898.081	882584.722	680901.0045	631397.9739	1144541.292	699619.7715	685263.0795	599087.4143	708259.3907	689629.8262	681976.3473	674934.3268	707094.737	1091877.396	817954.3202	708182.0001	773883.6324	711991.504	800360.2507	910463.3953	689354.1276	917691.5404	677988.6794	780569.6874	911935.4502
Com_2667_neg	14(Z)-Eicosenoic acid	C20 H38 O2	310.28634	15.476	Partial match	Full match	706293.8584	1013065.718	790780.5398	778618.8678	788364.2058	1062070.516	866679.8076	802403.8929	866219.5675	905310.5739	812203.4095	679015.9435	885657.3353	745036.8761	964019.4292	644243.3292	900177.141	821818.6613	891415.7336	804766.5172	699984.313	722791.9984	707398.3483	525233.623	637431.4132	523919.5809	578276.5142	491626.6214	578673.5723	637128.4891	538141.4332	617999.4292	607669.7959
Com_2709_neg	1,2-Dimethoxy-12-methyl-12,13-dihydro[1,3]benzodioxolo[5,6-c]phenanthridine	C21 H19 N O4	349.12993	6.471	Full match	No results	81082.47645	88689.81339	81236.04599	108714.2607	91785.5567	112692.2031	119532.9268	120858.4013	83814.84457	94478.99522	61785.83501	86761.51593	80942.45532	72700.29195	78740.26483	70583.89479	88318.86243	72640.57018	41713.60616	47595.863	62711.32773	90787.04732	75771.05769	74346.40652	61459.03727	66244.15936	71760.92942	94083.74387	34637.21203	62161.62486	60567.8079	80885.79887	76405.50858
Com_1759_neg	Arabinosylhypoxanthine	C10 H12 N4 O5	268.07984	1.428	Full match	No results	376336.9985	404875.1846	371748.01	460719.3752	317048.2244	414987.1314	315749.4603	203830.7119	162662.7064	560496.8664	263538.7534	269163.53	229651.8026	250431.4339	224032.5459	294117.0374	278161.4254	577162.2592	167595.2532	404570.2405	313226.6809	359176.863	274591.1606	173471.8112	168601.8267	321824.9452	218355.6359	218622.2887	275683.2644	188224.9659	292451.6899	297525.5112	280864.418
Com_3473_neg	(+)-a(S)-butyr-amido-r-butyrolactone	C8 H13 N O3	171.08916	6.469	Full match	No results	121523.2975	88377.36988	195722.9377	115228.7224	158128.7498	94210.45539	81824.44748	97749.0669	88346.7977	111246.3896	91749.3728	75553.36793	85013.09102	124845.5658	76871.26402	96957.59709	73922.37873	127865.7109	86084.75924	100755.9183	115187.9502	119629.4731	110067.8433	161966.9762	145409.5017	133472.7919	120302.5629	127479.3728	166779.2324	159465.1071	132215.7997	202285.6769	216616.9344
Com_622_neg	N-Isobutyrylglycine	C6 H11 N O3	145.07361	2.233	Not the top hit	Full match	50066657.61	35440714.2	100341223.4	54536446.14	52510135.06	43953339.55	43276456.12	45035092.21	45881342.27	44795785.52	37203358.94	39119401.74	37616860.11	61943097.09	36247817.18	70481928.32	31331198.61	74282851.4	27765509.44	55464974.98	49470608.26	61826655.25	52413089.54	68889648.99	57863294.13	70619476.06	51655133.04	69285731.72	63267634.08	48234991.78	66122958.88	82668960.76	121226106.7
Com_1797_neg	Alpertine	C25 H31 N3 O4	437.23327	8.651	Full match	No results	104416.4934	79257.03712	87430.79965	88327.43908	78086.96769	88128.20802	88101.86772	99030.09777	108254.2514	128667.8667	70486.66398	69762.99118	134767.2336	81849.28683	115683.0591	82563.24033	133348.3495	73144.06321	164194.941	85394.40544	105111.3014	100625.277	96864.21975	114701.3626	108610.5958	101965.4743	118531.0901	106892.7688	94239.67398	101645.1396	107605.163	96361.54672	80373.98524
Com_962_neg	L-Homocysteic acid	C4 H9 N O5 S	183.01975	1.338	Full match	No results	755393.8219	688203.4652	878433.8104	560325.3903	653731.5618	455153.1557	672910.5668	419793.3619	321255.2487	519293.6817	341074.4422	355284.592	311861.8756	408894.3028	348234.2944	306384.7724	282339.4843	433506.9142	385104.6039	436737.5595	621529.4501	621112.0551	550502.4079	735901.4832	1075864.534	1066570.947	764133.3984	779719.1644	896165.6693	626986.3374	560431.1154	615641.2985	1328401.576
Com_1421_neg	Dioxabenzofos	C8 H9 O3 P S	216.00188	1.319	Full match	No results	35336.32332	99719.58536	18058.04347	38877.16575	46757.92978	87714.88887	90885.07152	133097.5764	107086.0803	115276.0334	214288.7423	145367.469	91526.43301	126566.4415	90550.97161	324538.1984	247700.3107	242528.7824	156343.9021	246738.6523	75095.93526	108350.4769	123220.3836	89827.13866	72115.08838	111297.5737	100853.6385	143196.7081	143012.4181	170428.9396	133644.0728	147119.7452	77124.53895
Com_912_neg	LV1850000	C7 H8 O3	140.04712	6.362	Full match	No results	41035.12077	52612.83747	40593.38457	43413.15379	41453.13242	43122.87379	41602.43677	54218.90815	43288.46339	47584.97749	59418.88901	150150.1595	49013.01164	51166.09691	45964.57582	55499.41472	53808.81747	47933.25691	42873.57829	50226.40671	37573.41767	42990.08099	57522.60637	41289.6401	43687.33665	45371.27812	45508.3057	40891.04191	45185.63825	43507.63822	36594.12828	42519.25894	44459.66267
Com_1878_neg	9-(3,4-Dimethoxyphenyl)-2-methoxy-1H-phenalen-1-one	C22 H18 O4	346.11905	10.95	Full match	No results	69206.15858	77490.23544	64276.53826	100194.4896	61338.22741	90103.9585	96593.27332	139786.8083	88033.82858	134314.1421	16873.38938	18762.80895	15058.23521	23974.30378	27120.94659	25947.82223	11352.79455	19785.64859	19222.65529	17322.05166	39329.62702	44337.15813	37479.75256	22819.41615	13812.65363	26578.92714	21662.24846	28387.69668	12011.84459	18970.45911	21240.78018	12470.83416	18517.06899
Com_113_neg	trimethadione	C6 H9 N O3	143.05791	1.435	Full match	No results	2718946.87	4073615.371	2089443.322	3725188.7	2568453.648	4434679.212	3388356.082	2230737.665	5116690.353	3060873.405	2787535.043	5399149.621	5994793.542	1719887.839	5365626.805	1546032.851	3549645.869	2891299.675	4529543.007	2220349.514	4109775.745	2648044.068	4205257.359	3627898.916	4044407.643	5075376.891	2388551.188	3190440.46	3552213.92	4701198.589	5625543.655	4359146.385	2508251.727
Com_1722_neg	Astilbin	C21 H22 O11	450.11526	7.234	Full match	Partial match	157365.8659	165165.8865	95178.19871	173543.4272	128057.7634	119316.8073	159379.4202	195756.8503	153822.3121	163338.512	98592.89259	187058.1747	212186.9138	121475.6914	222575.4673	134109.594	135508.1483	141696.0811	192929.2761	110791.7683	116983.4162	147774.071	167436.67	181929.0661	205401.2164	122802.1779	173233.8744	209761.5425	157874.311	164447.3972	174808.6116	118758.8554	123993.5276
Com_136_neg	trans-Aconitic acid	C6 H6 O6	174.0161	1.411	Not the top hit	Full match	3537348.532	8007538.273	3433350.977	4161962.308	2991743.935	5216854.264	4229000.306	3296952.223	3974817.298	5406892.942	3352611.261	2968395.102	4171523.09	2541281.603	4649100.534	2725257.491	3814822.363	4717956.105	3464827.442	4836321.111	6652334.622	4447385.539	4221579.032	4736239.224	4218067.046	6233180.376	5989792.149	5941322.748	8496289.403	6078774.088	6704660.645	4631216.669	4428122.624
Com_2635_neg	1913593	C14 H10 Cl2 O2	280.00663	7.14	Full match	No results	273118.4149	270662.104	210078.271	319702.5432	243438.6514	307580.8826	281617.4741	270139.884	294251.0793	293111.4711	322760.9677	592633.9714	434598.9358	437722.8076	544945.1372	430695.8268	470085.0045	397289.15	454021.8327	305563.3487	225459.0788	341588.1463	368466.9355	321848.2053	347872.8175	284071.9383	282276.5764	314980.7012	254172.0446	325742.1987	334087.0714	271228.7536	277600.8494
Com_2353_neg	3-(Methylsulfinyl)-L-alanine	C4 H9 N O3 S	151.02985	1.427	Full match	Invalid mass	2748048.644	3265761.262	3045386.516	2844843.702	3109927.918	2811904.487	2985751.208	2709188.253	2542896.953	2764932.872	1868056.143	1794703.762	1448602.369	2128181.161	1345736.747	796084.7308	1473189.185	1917983.628	1873565.374	2161165.621	2120824.822	2838833.996	2212886.151	1804950.025	1661392.122	1911119.565	1933101.126	2116722.515	933965.9375	502743.5041	1806122.612	2251112.442	2902005.093
Com_1389_neg	DL-��-Leucine	C6 H13 N O2	131.09444	2.176	Not the top hit	Full match	2298448.595	7165894.777	6634090.444	8934106.987	8777874.404	8899478.678	7834083.569	3429606.251	7716032.024	4270126.019	3004347.902	5648944.621	4826706.036	1613805.771	550120.8641	4118221.144	5886876.894	3878362.416	4457469.473	3940125.836	5751870.076	5924420.779	6161922.3	4999240.795	4378985.258	3803608.742	5013296.724	5614373.579	6135837.023	5008978.661	5839640.946	2243545.482	4737957.816
Com_125_neg	Trepibutone	C16 H22 O6	310.14066	8.835	Full match	No results	353176.5046	223162.6511	242396.0235	258263.7925	258551.5562	337702.2716	359690.1734	358378.7721	290000.3528	631771.0677	260798.5705	804291.0802	662510.4693	488069.6459	835671.2167	1152954.505	996015.9804	904966.9631	821549.3322	395225.2503	604205.6707	469301.382	545999.7822	372715.9304	450722.3762	616210.7214	625142.2005	619614.6362	459824.3788	623466.3931	714463.7776	350246.6131	272961.6139
Com_2002_neg	5'-Deoxy-5'-fluoroadenosine	C10 H12 F N5 O3	269.0923	1.333	Full match	No results	176037.6449	214195.755	159447.7027	251621.6785	217280.9986	259460.1459	392457.0898	278517.9063	269488.9306	205219.5151	403706.3274	298571.5843	378571.2555	349751.118	418120.4199	336517.1642	364293.9251	349487.3771	438338.2825	333818.1552	372648.0796	437177.7916	398331.4874	620459.6181	537743.604	752662.7198	541092.9474	516485.2478	560698.9011	398039.7586	435241.8119	670881.4378	556058.169
Com_1245_neg	Fructoselysine	C12 H24 N2 O7	308.15761	1.31	Full match	Invalid mass	19821692.46	20190824.33	15692740.16	21507069.4	17454410.76	27543597.93	16533371.93	3560775.351	20907221.28	13837151.35	11820476.2	3381678.398	20669642.98	2620113.808	17562827.96	10613772.78	15716817.11	10350921.05	5764019.826	11216239.03	13716055.19	16120268.62	6718446.84	11524424.6	7854528.486	24527104.8	17088340.98	15919892.46	10881811.84	11671337.4	15619536.3	4247719.238	14226691.53
Com_3363_neg	(3S,5Z,7E,23S)-3,25-Dihydroxy-24-oxo-9,10-secocholesta-5,7,10-trien-23-yl D-glucopyranosiduronic acid	C33 H50 O10	606.33971	12.15	Full match	No results	285828.6476	266923.588	422071.247	391536.0353	446607.3095	367218.3669	294349.8759	298017.3426	220107.8584	248457.8193	278297.0879	454537.065	250760.5056	270820.9517	344993.8036	217058.113	305619.7786	349004.3508	368979.5285	288038.7529	218953.2111	250503.353	227613.4398	272526.1976	288937.4591	206001.593	180522.411	224985.9462	228100.1634	228457.3442	234904.9651	238108.0339	185916.7202
Com_773_neg	Midazolam	C18 H13 Cl F N3	325.07891	1.429	Full match	No results	874529.8279	1330500.819	1091137.116	320476.6258	1128309.015	289905.0864	1161766.344	1467377.106	414616.7733	1083677.498	582991.0025	2352890.237	2853200.271	2560987.919	707219.6571	591244.6345	430833.5356	567141.3679	2323263.999	2375597.224	1840942.177	2198440.411	1726036.27	1913263.289	2434632.751	611838.1715	1534595.967	1951099.615	2427854.051	1284287.693	1831245.836	550904.5487	642360.915
Com_1118_neg	Homocitrulline	C7 H15 N3 O3	189.11091	1.968	Full match	No results	153837.2565	176373.4924	148011.1193	141531.5378	202070.9444	184662.2835	160032.9388	218154.1666	285729.4395	340637.0419	109256.8359	210294.9362	277230.9003	200901.7775	300139.469	165249.2482	297899.9431	211811.6231	263787.5359	187430.7854	255875.3904	216907.2935	212938.5004	274691.2504	257344.0752	253502.4625	188713.1977	201420.6788	364519.0555	318104.3692	249882.536	233705.0755	277627.2672
Com_701_neg	N-Acetyl-D-glucosaminitol	C8 H17 N O6	223.10498	1.425	Full match	No results	1147598.705	1605450.042	870172.01	433333.4489	1124135.888	1496433.832	1488311.939	466093.7104	388333.832	1353773.234	1234632.355	1812136.834	1449928.031	1186967.365	415705.9526	1157036.81	539477.3654	1193760.05	1535484.594	1315959.473	1294767.815	1467081.976	1363146.388	1293959.741	1546913.794	1588904.303	1498939.393	1582642.605	522197.8411	1469796.344	1517661.692	1436110.605	1332102.104
Com_949_neg	Lisuride	C20 H26 N4 O	338.21185	14.44	Full match	No results	930294.7974	1126490.464	850060.4718	653780.8617	871191.9374	890574.8513	824903.9368	844313.2463	948440.4286	1030359.318	1045491.8	844128.3784	677381.3398	1083250.392	1265341.815	479558.7305	809803.6844	1042381.924	1145903.15	914797.0596	1561166.713	1212409.393	1221536.338	1805912.343	1443088.318	1593907.817	1356998.873	1418748.575	956654.3444	1119403.422	1098592.713	1413505.67	1076669.453
Com_176_neg	Theogallin	C14 H16 O10	344.07342	6.828	Full match	No results	52187.89247	78187.97376	50882.73119	75154.75644	56363.88227	63919.22347	64101.98597	84182.6562	80021.5858	88851.56026	69579.65042	89301.68605	94611.16603	66181.75822	84090.14677	53818.31916	74667.5555	40011.08752	86360.07153	45918.04154	30930.08531	66304.92293	70809.068	37378.88434	48454.69921	59402.32069	60077.65489	67465.91008	72115.56873	63616.01293	58781.51715	53492.21082	51011.95803
Com_2133_neg	4-Amino-3-[(1-carboxyvinyl)oxy]-1,5-cyclohexadiene-1-carboxylic acid	C10 H11 N O5	225.0632	3.524	Full match	No results	2093890.186	1530239.957	1989029.754	1300135.385	2163669.882	1697122.349	1519952.472	2339718.717	1210644.022	2245991.525	1546535.88	1302726.974	1735945.62	1598130.894	1918901.649	974282.4374	2062287.302	925005.9206	3424139.674	1150156.377	1504915.249	1998327.449	1686541.494	1244655.792	2878721.869	1790693.218	3454844.755	1519041.668	1487845.289	3245802.255	940922.5761	1378413.021	1008114.676
Com_956_neg	limonoic acid	C26 H34 O10	506.21433	10.667	Full match	No results	92370.16507	51080.39266	209745.2823	128190.7698	170287.6142	97004.70862	94067.16727	74748.16068	81577.84343	87240.27359	48295.74302	59066.58832	40703.73318	58534.95188	37136.83803	42370.65746	53158.23558	52805.28824	32098.82563	43546.85584	56152.03868	59819.54743	69798.75772	18458.72656	30126.03599	14078.43125	15309.63014	13594.87718	18635.81826	15173.7881	23931.43453	18002.60431	14105.04109
Com_1736_neg	Asparaginyl-4-hydroxyproline	C9 H15 N3 O5	245.10172	1.323	Full match	No results	321949.8539	281551.814	291069.4167	294275.1572	310839.1869	422438.545	249874.7028	227250.2025	226957.1143	173958.8738	197668.168	111893.9932	68699.29929	90315.56707	79417.65149	95074.50897	138289.2169	86867.67212	102491.5709	141524.3026	165274.044	204931.4864	174998.0634	193410.3576	231231.7153	273696.6613	165952.7858	237809.0564	201527.0942	163875.1973	155356.8105	242867.2224	187780.7917
Com_1140_neg	Helenalin	C15 H18 O4	262.11953	6.956	Full match	No results	107160.1368	101940.838	84658.92253	99928.31061	96254.73067	111105.4858	91300.1884	128662.2778	109971.7972	128162.3902	99672.57786	131466.0075	162151.5808	136471.9789	140960.5782	136015.3304	148809.3694	127787.3065	172534.3522	109794.6818	108949.5423	107779.2715	120282.3497	128094.1522	143696.0421	140379.127	144759.0227	124590.5326	112533.8675	130317.2566	125856.2207	134053.7055	124978.2492
Com_1351_neg	Enoxacin	C15 H17 F N4 O3	320.12854	10.567	Full match	No results	65924.71712	93346.76887	73250.08227	63445.76455	79251.83441	67643.91262	68585.63123	81210.3848	73191.30963	115120.978	37124.93761	92698.63067	84979.81881	68429.81903	91265.54642	69584.33879	80970.22074	46702.09569	105016.024	57369.04937	64186.12896	68122.61654	70750.58151	78544.4738	74775.71595	67777.78499	74150.51622	68526.25514	79417.88056	64139.38694	63060.49611	53330.56106	58631.84803
Com_2306_neg	3183	C6 H8 N2 O	124.06345	2.206	Full match	No results	359634.3659	330683.4559	193342.3118	325711.4824	311273.5261	364014.6811	569522.0827	622889.0564	557991.0885	410237.8303	478869.5416	439670.6365	470293.1458	430650.4336	545410.9375	359361.9293	515099.8504	209312.7281	639127.5122	513390.2747	342974.5791	461258.7415	434537.5033	493431.8167	609468.5541	435554.4156	343529.4921	291143.2741	428269.7575	654675.4126	677261.6571	346834.8337	315316.2823
Com_236_neg	Sulbactam	C8 H11 N O5 S	233.0351	6.649	Full match	No results	235732.6909	28273.81747	150637.6312	202098.2301	176608.1389	215286.2474	321561.736	391764.9542	224916.4109	54550.33526	58136.31195	92995.3978	94632.24666	79735.18676	149571.4852	63328.47979	157321.6166	59963.36877	166157.1593	138828.5146	101583.1654	108878.0165	131202.9227	73748.31146	98650.74359	72730.41813	59577.62506	35698.19015	94718.83425	154223.9347	131937.5384	84704.89018	38987.67276
Com_406_neg	pralnacasan	C26 H29 N5 O7	523.20749	10.898	Full match	No results	97268.93108	61085.94973	91631.48485	120457.7363	122334.4167	178241.3525	123255.0173	144438.6407	122283.3504	210137.8268	48797.50389	39479.21219	65151.69911	64423.02748	97775.90856	110609.9757	64806.88632	121143.8635	81998.8351	79474.35945	102415.2319	80712.70386	57612.56206	34195.14807	21607.0963	26480.09559	39088.93548	29134.02584	41135.27996	31670.70554	32247.18464	24391.82694	34456.61148
Com_1803_neg	Allantoin	C4 H6 N4 O3	158.0437	1.486	Full match	No results	4320218.93	5062080.764	4473319.012	3200112.017	4397935.474	5986334.91	5107581.076	5042340.621	4931641.689	4853735.653	5578746.855	7053406.199	5049679.61	5852967.059	4269861.01	6100136.358	4517412.314	8534947.721	4060660.932	6351779.553	2836150.048	5073724.358	4321260.255	3065540.206	3068751.271	3667437.997	3284024.802	3524114.03	4506028.228	2631950.325	4381148.27	4387013.307	5405833.433
Com_302_neg	Saccharin	C7 H5 N O3 S	182.99864	5.5	Full match	No results	12174.04458	9730.287519	8291.013889	7721.841827	10288.20247	10210.01225	12671.62817	21146.96241	11919.15196	15709.50885	46620.69157	40833.6878	59291.07634	44873.87433	50023.02414	49571.17235	65592.27537	24157.92621	62041.14268	9645.031077	33724.34118	32804.35792	38560.4968	54446.05714	71676.03718	51398.60535	99614.009	46298.89527	52482.29006	97362.71114	62274.79656	40034.11657	37638.78431
Com_602_neg	nor-6��-Oxycodol	C17 H21 N O4	303.14956	12.04	No results	Invalid mass	126116.371	75667.39772	160804.0632	119458.9838	128207.352	122188.3388	94197.97728	119727.6307	115447.6155	90608.52565	90625.21997	69052.6135	61439.07	109781.6067	78717.62956	113476.8794	64012.94729	99263.32054	62990.16895	91984.71617	67159.99905	77725.35962	76022.79201	38899.66072	41327.58606	38425.84522	40842.55743	39512.982	40786.59721	44778.68717	52246.77052	50545.83653	44309.06516
Com_2102_neg	4-Hydroxy-3- methoxyphenylglycol sulfate	C9 H12 O7 S	264.02943	1.773	Full match	Full match	1961063.614	877592.595	2122040.548	658916.0193	2057062.527	565115.214	467034.7806	1558024.642	615561.2699	1965929.632	1647840.969	434522.4283	550945.7186	2102045.252	298660.4592	666684.519	406581.4506	639862.6072	941535.3477	989997.184	904716.2632	1022233.985	848648.4498	1330774.367	1186989.071	521569.629	1199857.74	710335.5318	396061.7369	660512.8829	473338.7527	441136.4816	653238.6453
Com_2678_neg	11343172	C11 H21 N O3	215.1516	11.383	Full match	Invalid mass	191563.533	145012.8327	195388.5067	237511.3082	197198.7347	236256.0971	242111.3025	246962.7707	228383.0636	224241.2243	145548.7888	109339.1983	123725.3813	151116.7788	155140.8804	158764.1668	153062.374	178330.8178	140141.7372	161551.9752	183055.2051	207218.878	172753.4687	290034.5464	246095.1607	317715.6285	188355.3277	244932.7604	258891.2605	304232.692	291260.2743	290445.8373	320486.6675
Com_1658_neg	Buflomedil	C17 H25 N O4	307.17745	11.451	Full match	No results	62929.56287	74145.17132	45226.90404	51049.1808	54047.88683	71474.79642	72475.66189	67638.1672	54997.24108	74358.59891	56978.556	80564.27511	103458.557	73845.82924	98669.49361	69660.77405	110435.4557	68824.12417	111657.5431	49389.84377	73008.98606	85985.79856	76320.23944	78985.44593	90137.93353	75887.48273	125307.0208	71503.85354	75911.82543	92617.83175	93945.43233	59130.64307	59110.69836
Com_1261_neg	Fluorescein	C20 H12 O5	332.06693	6.599	Full match	Invalid mass	568761.1148	536619.9521	704920.5322	476358.8815	519428.9322	467021.7861	359780.9603	421480.6436	375703.5061	528977.773	496432.9919	385930.2675	284784.3825	620813.0382	288724.2764	515239.367	373013.6887	547261.6401	292020.9772	629092.1329	394225.3143	443186.9976	401437.8539	372839.2661	402411.4679	353190.1548	350115.595	365599.2381	359928.2845	293309.6513	288898.1798	441747.8797	554012.0765
Com_1024_neg	Kynurenic acid	C10 H7 N O3	189.04227	6.172	Partial match	Full match	13561095.35	8075811.722	12050211.04	12315410.13	10124306.1	9990511.857	7106371.987	7260478.099	6026257.392	10381790.66	4583477.117	6311074.401	5598719.683	4510145.29	6477915.17	4361195.44	7284009.947	4742416.004	6406598.375	5403673.172	5300978.768	6174952.59	6152823.576	4083909.943	3561627.762	3411395.463	3790608.055	3653410.134	4015187.366	3540011.954	3587870.816	3478573.521	2766234.77
Com_1976_neg	5-Methoxyindole	C9 H9 N O	147.06814	5.798	Partial match	Full match	2419235.317	2444028.441	2288575.356	2426667.101	2193726.735	2391212.009	2389765.446	2961841.234	2005179.401	600788.0913	1169811.731	2137953.427	1593889.524	2268923.886	1602327.991	1253645.6	1514082.163	1591547.178	1706100.165	1078569.636	1921910.299	2111164.099	1956717.432	2771012.647	2704160.491	2474593.535	249676.8002	2828005.292	2098563.052	2194344.965	1550999.993	3301379.369	2356306.026
Com_2545_neg	2,3-Dimethoxy-5-methyl-6-(3-methyl-2-buten-1-yl)-1,4-benzenediol	C14 H20 O4	252.13541	9.809	Full match	No results	80389.73117	42144.02206	64273.18167	85323.14009	78531.93977	93553.96758	80124.90516	80648.3996	76467.73045	41997.84032	21451.1671	59391.63435	45064.65665	22155.27785	58588.55258	24277.42902	50602.78471	23637.53559	68492.56567	24199.04815	46048.5419	60859.33204	57100.86731	41061.05329	57287.16701	50427.76735	43660.71019	40380.62501	66961.05052	69800.51594	61558.05159	35743.06601	28832.59333
Com_1281_neg	Febuxostat	C16 H16 N2 O3 S	316.08705	1.345	Full match	No results	1998878.451	1806790.212	1745447.32	1516661.041	1225639.911	1529983.782	1525398.908	1297394.517	1558751.034	1940586.202	1895481.296	1825516.708	1480412.69	2000542.129	1210996.903	1712675.771	1306744.142	2024702.05	1406040.395	2251692.043	1746533.797	1763012.884	1534094.734	1530859.031	1479023.883	1519213.35	1457471.771	1481565.049	1504814.142	1118966.427	1325470.09	1671639.449	2387839.581
Com_1572_neg	clazolam	C18 H17 Cl N2 O	312.10443	1.394	Full match	No results	97049.76404	144972.7035	100797.4188	179802.8886	113202.6444	135015.7584	131161.0523	127845.7324	122123.9498	122810.9889	139288.9765	119547.0661	60471.66074	182170.7973	106328.256	141883.1745	82145.44961	134462.901	88080.80474	186093.02	119490.9147	170512.4445	144833.7327	152195.74	109320.1241	116112.251	132052.619	136048.79	101420.1936	120661.2446	129469.5364	150833.2885	140605.1926
Com_340_neg	Quercitrin	C21 H20 O11	448.09968	7.931	Full match	No results	848014.357	1133066.489	656795.071	1169287.931	1085542.497	2154228.295	1845416.276	3634912.113	1554245.13	1139521.508	1295870.579	1461801.201	1251320.873	694075.2718	957387.5648	885310.5834	585997.3005	822314.9351	724613.2086	515797.694	1208738.306	1333634.925	1356918.109	1594848.774	1955585.848	1972737.637	2138865.823	2016419.346	1247019.425	1617286.162	1734143.572	1304977.02	1683300.066
Com_2677_neg	11343453	C17 H19 Cl N2 O	302.11775	10.254	Full match	No results	34656.20796	51541.0729	34044.95567	37779.27242	40226.8274	40242.72954	33503.22911	42584.63281	53132.38059	71272.82436	46838.24306	50037.91129	46876.42762	79074.69812	57281.67771	80406.80816	43107.47109	74155.24957	33445.71036	63998.38685	41732.2051	57746.8631	52251.10676	68564.80094	56942.33622	62165.39657	45150.85156	86054.75791	88161.89581	63321.64863	64207.01748	120817.6049	113464.3918
Com_1560_neg	Combretastatin A-4	C18 H20 O5	316.12978	10.312	Full match	Invalid mass	197947.2814	152417.4853	125569.739	202963.3728	100469.1279	233625.4504	220126.0133	254431.9314	216089.2287	137649.7081	146574.122	206195.5593	343631.4602	198963.3774	336356.289	364333.7497	340767.5469	213222.5857	644232.1255	209124.7781	151175.4409	240534.2818	224838.0739	172664.3181	145076.9847	192613.7463	104773.1998	168232.1003	222764.01	241791.6434	235514.9144	158908.2088	144278.3152
Com_1088_neg	Indane	C9 H10	118.07806	8.47	Full match	Invalid mass	57085.4763	49454.06744	52371.40924	68287.61479	59089.97229	67894.05362	68729.5278	72711.66047	71123.47393	86925.52923	69962.70648	70092.85304	66692.14923	79292.55355	66443.99607	73347.88983	70076.15147	83232.92762	71237.59536	84603.19855	70642.64665	69691.90978	72446.60596	113151.433	98204.99662	107440.5945	99235.5419	119165.4423	102193.059	91388.46637	71166.80667	89012.44313	133957.9105
Com_2639_neg	181594	C6 H5 N5 O2	179.044	1.8	Full match	Invalid mass	319606.9733	133760.0412	418615.5602	184880.2027	341631.2821	200760.8015	166785.2033	381785.9864	222256.1541	469666.1638	330496.4295	115873.4128	161905.343	438486.3892	171331.465	181967.3139	151969.0119	222152.0706	292140.2221	258479.5322	202927.1632	242293.564	241827.2234	287120.8599	319140.974	164829.8125	344014.4324	175453.9695	118745.796	291899.0776	186505.3468	165496.7146	162396.8903
Com_2373_neg	2-Phenoxypropanoic acid	C9 H10 O3	166.06278	4.552	Partial match	Full match	10908302.42	8730872.221	8688345.224	10332524.19	7903122.571	8227326.922	8556753.22	10938205.56	8512137.556	8935080.745	2386361.852	5763214.253	4183846.726	3934164.794	3635983.196	2987645.862	2502189.867	2636734.236	3356185.983	3273381.948	6478086.115	7557903.406	7395940.274	16425763.58	10920242.54	12538454.57	15049859.04	10291763.96	9388380.717	10399636.81	10086378.72	12520265.28	15522097.02
Com_733_neg	N(2),N(5)-dibenzoyl-L-ornithine	C19 H20 N2 O4	340.14153	9.806	Full match	No results	360465.4523	368071.9499	283979.2491	395927.0202	276320.6836	458302.2288	452922.1706	545867.2842	447998.2314	472120.9784	253657.3881	541040.9354	561524.798	225090.9924	626162.5604	321134.6215	635877.4448	245229.6858	599378.2051	236012.7434	333758.1181	376700.3349	378503.4446	325463.0404	342746.5308	354098.3478	405289.4923	325481.3942	464061.9984	414341.1267	444331.1146	261495.7785	188128.9795
Com_318_neg	Riboflavin	C17 H20 N4 O6	376.13752	8.135	Full match	Full match	190894.4092	515706.135	645866.2808	229470.945	499190.958	525513.4672	318389.0627	260366.7182	620160.0026	227576.0476	524634.428	296368.7383	639106.3086	432574.3323	510250.801	471333.9809	931018.5041	592294.4376	596114.3493	1137078.422	466647.7183	664880.9338	664039.6992	507216.4415	650701.3174	981051.3385	495281.4138	890834.0156	845516.2836	824024.9753	698212.9601	1461516.218	1463085.039
Com_103_neg	Tryptoline	C11 H12 N2	172.09971	7.216	Full match	Invalid mass	151344.1273	75032.39376	104498.217	161016.9011	125153.9813	147971.4824	155725.3496	190697.0629	133372.446	119073.7552	68702.19798	136626.5856	115659.4821	96719.5294	143300.7013	95713.26541	144815.6252	87034.20081	143432.0526	66029.13511	133293.8659	109005.9735	113406.5238	136160.1441	158625.9199	119616.7152	159377.4497	114175.1357	115484.6548	133586.6847	162883.3305	95941.02648	81524.00232
Com_725_neg	N,N-Dimethylacetamide	C4 H9 N O	87.06826	1.433	Full match	No results	85072.3543	116708.6543	82249.55266	98487.80395	76707.76817	105301.3937	95855.24492	128332.0378	105030.166	83721.4943	81267.05566	134382.4154	125295.1929	83038.33931	116195.9545	120014.3714	173890.8984	148086.8957	184148.6885	71609.13037	103881.3849	103419.1738	102505.2278	111853.0506	119091.7503	118961.4137	119623.9952	121029.6924	181058.1916	114620.4695	152718.6478	106765.6309	114144.9234
Com_639_neg	N-Glycolylneuraminic acid	C11 H19 N O10	325.10008	1.239	Full match	Full match	1751431.021	2818048.954	2253833.062	1929835.27	2013678.16	2129424.578	1837556.777	1758801.006	1980593.524	2166773.15	764659.2011	538387.2351	381672.6146	858056.2554	409859.6615	586413.607	409748.5372	586132.1634	345137.813	943891.3061	866301.0892	1084163.096	1046098.342	220856.3018	236074.4189	258181.0142	260826.4991	259697.0519	303553.4893	192187.4571	236826.5318	406577.7146	419126.6601
Com_674_neg	N-Acetyl-L-methionine	C7 H13 N O3 S	191.06123	3.897	Full match	Full match	751561.2084	322040.1493	473188.6381	469618.4748	575000.0088	577570.0137	623424.2326	781477.6074	442340.9867	329462.0616	682569.0634	1010349.389	627258.3058	979871.0211	730328.3954	1065541.895	571619.5877	603117.4313	900047.1952	474790.256	426652.2117	619040.997	630356.8461	422129.7372	730656.4244	447173.8993	930040.1415	521676.7241	509107.7657	679029.9439	687124.5575	431203.7535	454895.1465
Com_1622_neg	Candoxatril	C29 H41 N O7	515.29052	11.374	Full match	No results	96467.74513	120099.4346	234783.7362	277729.1747	165814.171	575797.2281	85061.88632	44890.24826	155017.2147	177952.6866	11703.82092	17763.70903	26265.35823	19421.12335	25244.351	14286.43266	27248.32858	6104.175652	14691.02436	14865.29097	54214.3879	64101.17485	79946.91206	6552.324528	7117.43248	5849.066778	5647.089476	6742.693838	6220.889887	7910.519987	7106.040135	6228.607467	7191.366953
Com_1352_neg	Emivirine	C17 H22 N2 O3	302.16218	11.223	Full match	No results	53406.02079	32549.21707	80586.80521	85916.13872	43177.14999	59224.57462	28533.60048	34422.22279	40458.85799	44511.14286	28315.36429	52730.4621	34790.26265	23442.89406	54137.26118	32878.44534	56070.98586	38251.62329	38070.48433	16375.6904	42742.34034	41675.98321	43646.4154	24052.68869	21505.96264	35941.05597	30919.95271	38210.519	35743.82074	21487.75357	42640.50771	44542.46399	45131.07928
Com_2570_neg	2-(Diethoxymethyl)furan	C9 H14 O3	170.09399	6.966	Full match	No results	59241.78588	36935.33004	229791.7058	69072.35585	167513.7532	43311.94132	54831.02178	39237.38018	34464.96707	36208.72106	34016.93909	42202.6361	40968.90809	45034.59009	29095.3261	37065.76968	41201.62334	37195.4527	40414.66507	32026.08343	42632.43268	53622.65283	47743.89564	34979.81931	36488.06106	36941.57149	36732.76017	41755.71151	49064.78778	35981.91487	36921.55745	44531.75288	47227.63609
Com_2446_neg	2-amino-5-chloro-cis,cis-muconic 6-semialdehyde	C6 H6 Cl N O3	175.00436	6.566	Full match	No results	324410.2341	453439.6076	240366.8981	305941.7456	341118.5085	397962.303	439146.6983	503845.719	605156.4805	534134.0476	464679.3075	597919.6997	551169.4549	555477.2217	627592.2404	558402.5796	460658.9383	410563.9926	646656.5271	408500.9124	385123.7061	391479.7047	434365.511	424524.0694	475802.123	332571.9366	473015.2605	249475.257	300945.6295	402098.2247	437806.3427	325505.8378	302007.9832
Com_1573_neg	clavulanic acid	C8 H9 N O5	199.04756	1.786	Full match	No results	370170.0101	277021.1788	310668.8688	215643.2872	405589.0847	361924.3857	101413.0063	477117.9262	373604.9818	458389.9777	316555.7449	240061.1476	409927.2788	313516.1979	420570.1651	238040.465	480075.6107	207942.339	1002078.006	220575.1872	319867.8703	361813.9883	256199.8809	477338.8077	494780.441	381744.4403	671761.9055	84981.30741	256293.4199	625435.7649	374676.8957	226704.1539	174204.4091
Com_387_neg	Propylparaben	C10 H12 O3	180.07828	7.914	Full match	No results	116525.1818	32645.35297	139947.8988	89310.03523	70866.09111	77876.72749	89260.27912	109266.2035	105199.6228	138121.6577	68025.31438	73766.23287	40352.03864	78826.38404	66659.05395	78682.71262	31994.82773	53818.14855	34875.63533	67721.71725	102869.2346	99826.45187	109866.645	210956.1697	136650.2642	93443.62416	176679.9908	134349.1125	124637.8619	91420.17696	120555.0781	190038.8702	249143.17
Com_2471_neg	288R4CAV1V	C22 H24 O9	432.14124	10.611	Full match	No results	688499.6967	276059.859	519800.3077	790293.9311	677555.6312	878266.5917	641370.2777	657602.1033	425090.0436	386417.3132	108450.9107	114120.1006	116989.8921	152014.6427	94473.30862	136723.6232	82897.01764	107252.6665	89043.30964	86922.57825	256758.1182	296650.5876	297923.8461	146952.7632	151018.6033	124091.6985	129113.4344	125916.2565	81892.99015	105673.3523	126921.8363	88871.49724	128406.2773
Com_3383_neg	(2S)-7-Hydroxy-3-oxo-3,4-dihydro-2H-1,4-benzoxazin-2-yl ��-D-glucopyranoside	C14 H17 N O9	343.08946	6.161	Partial match	Full match	107955.15	164250.0608	91227.71728	95229.14633	144015.1985	136776.8176	132449.4737	174170.6099	163884.4742	215532.8181	126424.8849	224129.6459	288109.4721	111169.1864	305916.3281	155128.0352	368386.2521	98213.05777	350591.5321	106167.9167	124809.3126	189715.8354	147188.5043	184266.9763	113874.3112	148683.0451	234147.7121	142367.8062	157261.0202	228794.6949	217063.9702	118366.1791	103674.6904
Com_1967_neg	5-oxopent-3-ene-1,2,5-tricarboxylic acid	C8 H8 O7	216.02695	8.71	Full match	No results	44384.22509	43425.49329	39548.18432	39096.16434	46022.8883	41436.53896	43952.63556	57202.90102	64357.00731	64257.62185	100844.4617	64410.34606	93222.66808	139372.7013	91094.35811	137294.1734	93048.20533	106704.1599	101334.0556	108830.7969	43045.93723	63688.09212	65284.38079	46275.01184	38036.08473	28779.29304	39236.20174	56492.38544	63156.42922	47081.49597	44536.41079	43455.60324	36333.06499
Com_2682_neg	10-Undecenoic acid	C11 H20 O2	184.1459	9.417	Full match	No results	180421.2707	228100.2096	213229.3868	237813.7586	190457.2787	183559.2415	212717.406	253199.9755	216900.0575	290447.0907	154866.2377	236599.0431	206723.5191	390748.7878	301656.3496	396272.4194	257158.2428	345041.3726	341116.5154	375955.973	302766.0359	260693.7376	275691.5533	456003.2933	295549.0968	322489.1395	416787.2893	350644.799	213468.2215	296485.1137	286418.997	308521.452	257531.152
Com_812_neg	MFCD00044889	C3 H7 N O4 S	153.00928	1.333	Full match	No results	3466774.49	3234205.799	3634039.393	3338605.562	2886695.585	3368790.022	3369686.191	2847033.194	3074282.383	2989823.925	2033737.622	1934316.826	2176579.424	2005900.014	1697707.897	1871881.807	1614880.9	2107193.587	1994651.784	2078266.514	2974579.635	2524200.078	2344785.55	2589110.94	2511533.833	2254328.694	2290460.297	2234701.617	2427101.153	2065699.399	2107923.765	2306407.711	2871713.407
Com_2566_neg	2-(hydroxymethyl)-6-[(E)-4-(1,2,4-trihydroxy-2,6,6-trimethylcyclohexyl)but-3-en-2-yl]oxyoxane-3,4,5-triol	C19 H34 O9	406.21956	7.444	No results	Full match	618730.9785	321622.6431	425503.8589	616699.7137	399740.257	544877.2173	512968.2373	589134.798	461142.2996	547064.1896	133910.3139	326964.9144	432204.2899	389684.5756	329592.6077	354885.0072	79538.95518	331734.4651	218133.4606	180926.9522	399015.8702	465562.6786	444864.601	430922.1568	697780.7976	500216.8143	742709.9345	562416.5435	273648.4558	583298.9613	622704.5207	337017.5482	501890.6708
Com_2030_neg	5-(3,4-Dihydroxyphenyl)-4-hydroxypentanoyl hydrogen sulfate	C11 H14 O8 S	306.0401	6.301	Full match	No results	130508.9696	148516.4242	91247.21917	121098.6397	151919.1541	169259.6389	165480.8561	178565.3147	136985.1432	156674.7444	70550.43997	121246.1028	130313.9298	68451.97984	128740.3024	71830.09419	133229.6956	59671.26291	141775.7643	79589.15322	55416.96927	107006.516	128164.3384	64675.62566	95623.00049	71849.16046	128677.6735	68595.20117	99860.1282	123484.8422	104149.179	72930.62933	62593.67872
Com_2420_neg	2CX9CN85QM	C13 H21 N O6 S	319.10816	6.773	Full match	No results	126435.9515	93885.41531	158393.4505	151677.8868	200341.0178	155808.4632	134501.4173	191025.5664	176503.9591	112130.0395	84156.26561	75993.34401	81806.49528	100080.1074	92294.62817	68848.28679	82082.57122	69518.92096	85591.09262	80503.73953	55808.92176	99564.46316	94457.91182	45638.03564	53681.79709	45528.41204	55793.34817	49457.77679	64776.3743	48945.91977	53068.47564	66935.16749	60660.14079
Com_89_neg	UBI N252	C6 H10 O4 S2	210.00152	3.618	Full match	No results	192999.5409	200594.3359	196899.7614	168855.1017	177185.1714	186668.5597	189074.8183	267635.9713	200972.5135	349056.1179	263887.4738	197592.2288	178689.8663	416258.4792	190386.259	260753.3936	132214.2372	270194.5696	213472.3444	260386.0993	158600.8422	240397.937	215246.2867	274728.2107	262846.9821	218228.1752	309399.2133	258521.9456	224775.5071	233062.6593	233967.5482	220024.6702	326557.5605
Com_407_neg	PP-242	C16 H16 N6 O	308.13978	10.109	Full match	No results	139154.4233	68127.66171	173098.6334	129382.4589	137599.7391	113714.2623	110489.3601	116205.72	87562.1462	92231.01255	83772.97146	82079.72367	63665.29236	100467.9866	67363.29833	85996.53059	85288.98614	85339.75118	91141.79165	83448.60733	60861.9139	79211.1675	82784.93423	51955.68742	52535.94604	57605.50487	38711.32102	56042.42957	64546.73521	44903.4443	54038.26527	79199.8083	73287.92822
Com_2603_neg	1-Pyrenylsulfate	C16 H10 O4 S	298.02915	11.517	Full match	Invalid mass	90955.24263	71388.26039	65818.71618	68893.45015	67265.32738	84955.86124	86918.10088	85549.86197	86771.20896	89527.5776	74878.43936	102384.4844	121867.0956	89285.24481	97210.87543	111368.2494	83135.88145	100134.7455	88722.224	87769.5681	69772.35044	83026.87737	91048.8331	90188.93721	79719.39555	88647.63193	99547.72072	100447.2542	91581.78016	93707.75731	108283.1084	81858.38036	75520.49611
Com_1059_neg	Isoleucylasparagine	C10 H19 N3 O4	245.13677	3.249	Full match	No results	358581.0179	336121.5943	258821.3825	322555.2836	345998.4618	293505.0985	284146.3071	527683.2397	328731.4267	268381.4193	257332.2577	336859.8532	330472.4298	286259.4296	399750.2288	279189.805	315138.8328	220183.6921	441149.8477	193416.4188	170312.8632	300138.8924	332990.8473	307801.0629	362093.9967	268333.9417	440427.4454	326179.0238	286254.2313	448420.7961	365530.9506	194983.2445	215213.7857
Com_324_neg	Remoxipride	C16 H23 Br N2 O3	370.08919	1.393	Full match	No results	103368.3461	187350.8411	102172.194	193479.2918	140567.8023	192709.5094	223519.5434	164982.0972	234611.3451	180679.9085	198911.5093	191598.511	393343.3599	181421.9482	311503.298	170239.936	447753.7418	180640.0892	416214.9505	180412.8335	188179.2181	311758.9273	209007.4101	235368.7345	303370.2038	212168.9564	220229.2808	210286.461	251758.227	240586.1073	203071.4646	167898.1958	159262.7296
Com_542_neg	Oxycarboxin	C12 H13 N O4 S	267.05565	9.883	Full match	No results	108262.2844	27605.17634	88966.89296	93232.24693	72222.30011	82195.78458	77428.82368	91274.07974	73689.54545	50011.12541	15181.83307	41217.60082	26547.73605	28759.97404	25473.25397	25763.42491	27842.10696	22252.1659	37729.87999	30696.51666	27888.61227	36011.52848	39091.77407	22015.16684	22056.00962	17266.48496	13456.74899	18582.5069	18469.35838	14936.20787	20785.15228	15254.69159	20331.7296
Com_2713_neg	1,2-Cyclohexanediol	C6 H12 O2	116.0835	1.344	Full match	No results	190019.5138	294720.8748	305278.1381	233496.843	247918.3908	283033.574	302141.2272	269207.7526	247476.5057	339679.0947	309088.4826	393726.2045	357865.8544	350079.0595	260013.7941	262196.6786	291847.0599	266402.6429	393975.1932	266140.8115	277901.6632	240050.6603	283346.2086	405753.6678	357977.8304	467768.2964	455971.5821	420035.7432	458539.8406	350818.1629	414278.007	472167.2841	402119.662
Com_1453_neg	Difenacoum	C31 H24 O3	444.17357	7.111	Full match	No results	1919069.23	801067.0542	1569340.965	1551947.714	1254902.128	1380906.782	1714186.57	1858100.463	1424292.836	1121323.215	868213.7185	950746.1408	950929.0015	1085222.501	1212494.92	1110418.551	1027756.483	833313.0699	1102942.653	826776.0828	1032912.589	1228038.547	1248384.603	1329397.246	1567789.806	1103367.659	1567860.943	1132110.621	1060112.046	1428222.703	1366061.758	1132133.393	994069.3467
Com_1263_neg	FLUMEZAPINE	C17 H19 F N4 S	330.13079	10.138	Full match	No results	161017.7768	120992.8956	245785.8319	208722.5486	210779.5593	199718.3736	152757.4766	193042.3713	233516.5236	139194.7718	120926.6279	85928.54647	103443.603	202546.5031	86511.06598	146466.8045	111331.9533	144084.6796	92944.18851	126574.7586	114308.683	135571.5958	124396.3788	80215.05523	76369.71108	63244.63166	70030.32877	71902.34175	77792.18312	83529.14857	84546.43001	95387.13224	101249.1893
Com_2577_neg	2-(3-CARBOXYPROPIONYL)-6-HYDROXY-CYCLOHEXA-2,4-DIENE CARBOXYLIC ACID	C11 H12 O6	240.06246	1.429	Full match	No results	2020602.07	2642317.412	1097370.463	1750227.203	2527808.487	3096880.343	3068778.085	2931426.672	2541984.341	1252981.104	2415090.902	2775842.236	2563611.026	2773709.767	2556822.302	2063740.577	3090016.065	842318.0632	2919957.131	2141523.274	2643629.129	2695959.752	2721319.43	2961734.356	3340504.875	2925938.017	1166156.121	1313449.313	3185352.99	1024479.146	2899209.235	2154557.132	2506552.399
Com_641_neg	N-glycoloyl-D-mannosaminolactone	C8 H13 N O7	235.06836	1.21	Full match	Invalid mass	268287.1675	242754.0898	219378.8841	245271.17	208451.8837	275965.5681	263815.6345	262389.7351	247542.5339	201914.3696	214588.0567	298022.8287	322919.8651	165640.1541	327537.2355	193764.4725	303282.8079	139491.8414	344196.7837	191267.7288	200762.8181	333046.2431	256753.5259	170158.966	232072.1134	246845.3083	261496.9409	111302.7264	286790.8928	231122.289	192132.1661	301048.0031	191127.5584
Com_906_neg	Maleamic acid	C4 H5 N O3	115.0267	1.451	Full match	Invalid mass	2157405.921	979179.7189	1252655.873	1207704.212	1071838.91	1061260.079	1062371.332	1321894.417	971450.6473	730122.514	1190006.965	1279365.768	1000313.561	1320545.489	997614.2065	1352891.521	1225164.605	472195.872	1207544.354	1250732.013	1120268.893	1196652.969	1253197.341	1551147.552	1730518.054	1376939.774	1539933.683	2425653.681	1263917.327	1402539.772	977468.5338	1446818.279	1404167.053
Com_1234_neg	Furaspor	C6 H7 N O4	157.03708	1.197	Full match	No results	447343.5937	283352.6961	391315.9393	313193.825	381586.93	361631.9427	425431.6507	531397.3435	412728.8169	356725.2777	392804.772	431098.3505	478460.251	361731.46	481521.2891	350806.6921	501522.4348	290825.6975	475116.225	378945.195	324795.0456	383809.4739	401094.0699	242896.8856	349437.7205	362728.4476	318895.3458	308496.387	444050.2534	334486.2522	334823.3378	359103.7098	367432.0625
Com_388_neg	Propoxur	C11 H15 N O3	209.10461	7.953	Full match	No results	221536.1892	139217.3536	127964.248	206896.7247	179386.5894	211116.4997	223643.6359	302227.169	181234.6348	140533.1381	146998.2361	122857.9233	110934.633	115243.4032	89257.55072	116270.9039	141378.5279	105310.7198	93472.81553	113918.4629	128718.3631	163811.848	151854.6886	132072.9021	316040.1729	159577.3037	195649.1466	213465.2489	109602.906	112774.6892	58039.9336	174794.5916	143647.2517
Com_2549_neg	2,3,6-Pyridinetriol	C5 H5 N O3	127.02659	1.43	Full match	No results	293317.127	541306.8467	367549.05	440537.1207	382011.1208	433091.5414	409043.653	445074.3537	503643.7585	515068.1511	496206.0692	614458.7546	422883.7744	455275.6455	565714.5972	366259.4809	577235.6587	397423.091	503782.5174	452915.7218	432341.0093	458244.4819	542761.7506	481415.6395	481135.9355	451348.5559	472240.9762	473053.1557	469527.911	386748.0946	439620.3415	479843.5645	456540.8024
Com_64_neg	Val-Ser	C8 H16 N2 O4	204.11055	1.238	Full match	No results	291074.1679	239115.9106	288155.5482	261873.2842	216191.5171	291939.6355	322702.3202	267357.3384	274743.5837	310921.3805	217167.7868	216040.2515	204635.4356	240111.1588	217734.3092	230852.7324	203064.4649	266720.0432	202499.0244	249883.0935	184378.8639	258071.4003	228853.4342	195580.1104	231814.0556	188350.8255	237936.2534	180949.5381	185041.857	181979.9579	166775.8072	246834.9018	222191.0789
Com_826_neg	metsulfovax	C12 H12 N2 O S	232.06701	1.433	Full match	No results	13865.63612	12379.16703	11351.07797	7550.967445	7325.297972	10598.42504	7886.020659	10788.65905	10308.72426	14831.01426	32058.71035	18526.85255	11185.97727	31733.23316	13465.49564	18276.5586	10516.67917	23745.2146	15735.97649	25844.33717	9398.640309	17155.33182	16396.48565	9747.476503	13072.80524	42559.31391	11023.00285	13756.04947	22977.77059	6301.011106	13740.5294	29313.86179	30692.58681
Com_1593_neg	chloropyramine	C16 H20 Cl N3	289.13398	10.137	Full match	No results	213549.4065	224066.7169	192349.8459	231095.5406	198146.2979	120667.7726	201894.8583	213828.3788	208790.5277	149725.8656	241312.5945	211584.8852	205660.6139	397545.6354	211944.2843	333523.2164	231339.9659	292757.145	288710.5035	285718.3739	191794.9023	263619.1398	289354.7524	299579.9413	308860.5941	308015.0248	305511.7703	323074.6839	225787.9897	244286.4981	312359.7041	264125.8255	300906.7079
Com_3488_neg	(-)-Camphanic acid	C10 H14 O4	198.08887	3.016	Partial match	Full match	623798.6994	75349.02958	1741237.924	371224.1481	976869.8923	216995.6181	147147.4859	159208.199	132131.4441	58373.87496	99132.73537	85514.19809	114434.6428	127540.18	72483.07901	101695.2865	135763.4242	131619.4084	66619.50114	168924.2441	426986.8668	465045.2683	460408.5097	912460.0223	811841.0938	705419.2328	570144.0154	711680.2789	510403.0596	642678.6041	686326.4714	934027.1957	1099011.944
Com_2356_neg	3-(4-deoxy-beta-D-gluc-4-enosyluronic acid)-N-acetyl-D-glucosamine	C14 H21 N O11	379.11161	11.194	Full match	No results	237605.1562	301307.2367	266096.2976	331066.4793	296901.0986	336366.7443	355345.4386	427650.71	339664.9913	425919.3411	264071.5544	220736.6632	182985.7382	417089.0337	275131.455	419044.738	197174.4126	385263.1821	251986.0215	428038.6807	229714.6027	253905.3369	265267.8076	213030.0788	164020.7398	186962.4243	156717.5228	198795.1611	156926.2309	127621.6325	173516.5431	147110.9535	172326.3529
Com_2284_neg	3635	C5 H6 O3	114.0315	8.545	Full match	No results	487896.1669	533264.8281	463022.6166	480933.8727	514240.3332	664375.5906	646167.7618	683649.1718	644139.5083	652378.4034	810702.1657	711612.1535	783292.6872	1215132.166	820455.8804	964668.8899	830754.3007	826280.59	825504.8466	490395.7745	592052.3559	577344.8397	666106.1032	494998.3764	483320.1902	469026.7277	466750.889	669216.843	407294.5299	443979.8661	557193.4652	417028.0974	454708.4887
Com_2272_neg	3854	C5 H12 O S	120.06064	6.317	Full match	Invalid mass	164848.6343	138068.8147	208392.5195	113492.4919	167847.1612	94091.46564	153121.7796	141785.5887	147073.2536	187725.865	124502.4325	105546.2425	88951.48122	162062.9995	100862.4361	136594.8135	110236.9705	141526.2823	99831.00003	138366.7871	113970.2423	127729.1187	123568.6367	99340.12317	100786.7075	102011.0908	95553.12136	113829.3863	108846.5183	93409.55495	92172.04705	130240.1412	144432.2963
Com_550_neg	Oxaceprol	C7 H11 N O4	173.06852	2.212	Full match	No results	1286851.425	437742.8543	872160.0974	1258761.947	1059766.663	1081754.316	1725673.402	1373475.965	1306623.179	888054.8971	534202.5042	891328.462	946050.8478	676834.5202	1307234.98	698849.0897	901951.8994	509170.4767	1256541.866	641782.0353	684571.354	963589.8861	976522.9577	742720.6501	878548.5572	858187.12	941563.9746	863536.2943	847895.8641	1592940.96	1160866.506	571347.8966	426093.6926
Com_96_neg	Tyrosol	C8 H10 O2	138.06782	8.942	Full match	Full match	887809.3681	445138.6565	784527.2205	747926.0032	749504.2588	812834.4427	737471.0323	716618.8826	536068.1637	649945.5369	1178742.576	951702.2514	846207.7891	2073952.449	1012426.836	1860787.017	996719.9031	1599011.627	1039422.241	241123.0365	712239.5968	1023926.441	908066.9728	499361.7561	1065390.879	637682.7084	379498.3755	748267.2959	535593.0634	578222.8397	613753.9421	550273.9538	588943.4642
Com_1197_neg	Gentisic acid	C7 H6 O4	154.02633	2.212	Not the top hit	Full match	907255.1394	1496295.038	752330.2512	1043644.759	939836.6272	1165376.503	1338148.447	1493724.057	1441860.179	1461073.254	846263.6356	1199401.132	1027847.988	967447.0619	898838.9448	1138481.835	893434.2088	935800.036	1238751.043	1078457.621	761191.5075	1043973.588	960853.4005	625902.3014	785341.0109	754298.8581	635819.3515	697821.2277	778428.0169	734193.1173	724735.4237	629467.4818	619198.758
Com_957_neg	Limaprost	C22 H36 O5	380.25553	10.909	Full match	No results	278535.3879	262878.147	403566.4781	441173.9817	420843.5188	538296.5963	459793.8718	685872.4674	751854.8257	1120788.873	662563.022	1076861.728	739144.2065	309586.8301	1227502.264	387245.4444	322484.7728	493413.8958	1454948.797	372796.651	501042.1994	707372.0311	584898.109	395928.163	278709.7891	472655.8186	234672.8085	293539.9142	430352.7769	309797.5623	456946.3592	331870.546	298587.3658
Com_3424_neg	(20E)-7-Butyl-11,16,23,24,25-pentahydroxy-10,19,20-trimethyl-15-methylene-8,13,28,29-tetraoxatetracyclo[22.3.1.1~3,6~.0~12,14~]nonacos-20-ene-9,18-dione	C33 H52 O11	624.35145	10.763	Full match	No results	119633.9049	47710.23385	238821.8118	141932.6457	171578.0434	158322.3314	143510.051	88479.79757	81306.05144	67194.79866	27995.43965	41954.92719	43647.51582	36913.69511	48820.2662	35496.23759	56939.8043	30214.23556	47224.97067	30814.37342	50106.96251	52507.28602	72988.98217	17221.87135	19139.67091	14633.22001	12826.92142	13452.4055	13623.66898	20376.99664	17206.61477	13032.90164	9041.530948
Com_1955_neg	6-(alpha-D-glucosaminyl)-1D-myo-inositol	C12 H23 N O10	341.13227	10.835	Full match	No results	1117572.694	1660566.11	1195241.236	1805233.37	1454843.91	1644576.927	1553723.414	1573305.377	1606830.008	1759486.886	1082072.306	749924.0896	634205.7427	1722139.858	762121.0036	1404933.752	572824.4692	1087649.097	803574.9597	1264078.073	946408.2616	1113693.013	1022935.639	676135.2151	507208.7944	580769.4026	629114.6362	776727.6509	483027.0605	399928.3768	601015.5822	460993.2187	712056.1344
Com_706_neg	N-Acetyl-1-aspartylglutamic acid	C11 H16 N2 O8	304.08975	1.137	Not the top hit	Full match	300181.3127	433045.8199	321580.7023	314800.8734	305137.6513	282793.4832	261395.3277	232444.9021	300218.2552	440972.2654	115236.4933	119719.0885	83807.17577	103915.3702	109579.3234	110133.1004	104971.6448	108171.0753	75314.52627	149588.1762	184448.5616	225404.0263	206090.251	218229.9305	246287.275	266628.9421	224188.3058	255277.5541	250232.6069	247953.4012	218531.7662	225709.2039	216641.756
Com_1010_neg	L-(+)-Leucine	C6 H13 N O2	131.09437	6.417	Full match	No results	87923.62779	71875.28526	70145.88569	88305.41604	87770.8653	108160.1583	104033.3792	116599.1459	91341.5299	69287.23934	45130.92166	75529.9058	78611.72131	54840.24122	72621.98123	49401.12155	103379.9949	51833.5415	87952.22919	45724.59297	66924.94218	68982.63706	67658.27834	75898.29597	68408.39944	57266.00394	70166.19121	54983.25145	77632.73943	73129.15836	57471.70791	49124.88062	40239.12628
Com_364_neg	p-Toluenesulfonic acid	C7 H8 O3 S	172.01918	6.555	Full match	No results	1177863.761	5940049.805	1383823.69	996958.2039	1140428.492	1181940.705	970725.0635	1265038.997	1490828.137	2673164.36	5599008.088	4319392.049	3582430.375	9704397.353	4946128.158	5126398.708	3327510.314	6654788.131	5187481.007	7361482.269	3532803.684	4022254.447	3757546.777	5144301.459	4215630.091	4716739.551	3835413.814	5638379.561	4261697.424	3237566.822	3969348.534	4166688.986	6722765.756
Com_3480_neg	(-)-Prostaglandin E2	C20 H32 O5	352.22409	10.789	Full match	No results	327202.959	236338.6762	378421.0742	336877.9257	308316.7345	294817.3258	224771.3922	249336.9032	258070.3818	123787.0118	55280.98464	109048.815	73767.66919	45636.21288	109598.6844	54277.70903	101136.3456	60780.2704	104358.2851	72043.75639	102364.567	119558.8566	133229.8685	30159.26963	25423.00239	25106.29884	22248.17527	20119.5394	26964.80816	25204.77471	32099.30717	18649.91146	25409.56227
Com_450_neg	Phloridzin	C21 H24 O10	436.13619	7.768	Full match	No results	127673.1187	205188.5353	98914.63781	158071.5576	157919.4912	216009.3838	186903.4841	245455.8932	196050.462	224681.1527	158610.1808	227912.8762	270523.3909	120057.4738	267121.2255	161387.6641	331331.9401	152349.1434	338939.0193	132155.8189	163331.2116	194873.6511	201644.8901	167992.732	166215.1455	179206.5856	175867.5743	177897.3192	268345.5467	212165.4758	219035.5591	154930.1338	127897.535
Com_1189_neg	Gluconic acid	C6 H12 O7	196.05793	1.337	Full match	Full match	11334022.15	12209482.8	13024387.9	11851543.89	11073878.03	3242629.309	11162924.01	11181058.65	12363532	10914636.43	6499207.819	5467357.894	9232789.016	6342625.103	6723232.981	5796561.312	4838706.52	5703331.917	5985108.861	5711285.236	9971107.501	6869581.171	7834439.003	11850977.55	9046193.022	8249766.199	8779459.024	8579110.358	7156983.654	6870540.585	7333684.442	7460610.659	8395694.235
Com_2658_neg	1640340	C10 H17 N O3	199.12048	11.137	Full match	No results	783229.4846	727424.5059	686175.2626	781815.965	684700.2165	797586.3526	764245.8834	888931.5044	752790.117	845035.571	758656.7059	841610.0281	735433.0249	1111699.409	941221.223	1083467.078	796432.9869	944629.7033	852091.5574	799313.8421	776842.7873	969539.6423	983836.3072	1217892.925	1169605.005	1270426.504	913649.9135	1176305.67	1037611.832	936092.0358	995692.2803	1123275.178	1260408.387
Com_1532_neg	cyazofamid	C13 H13 Cl N4 O2 S	324.046	9.365	Full match	No results	3048847.251	2557354.645	2084134.08	2605939.681	2201494.297	2876583.148	2731492.266	2756166.967	2564459.032	3519550.559	4244050.586	4717148.113	4913543.362	5034985.466	5219551.429	5211767.065	4721091.868	4471509.135	5485928.987	3070691.535	4352245.04	4488565.314	4516797.191	7070961.602	6805284.271	5961819.798	7135025.443	6503810.445	4483528.749	5580497.899	5904073.904	4679948.269	5421682.51
Com_2580_neg	2-(2-Chlorophenyl)-5-(5-methyl-2-thienyl)-1,3,4-oxadiazole	C13 H9 Cl N2 O S	276.0118	9.801	Full match	No results	1344264.246	1053649.157	1159675.729	1793573.121	1130155.797	1414581.739	1062890.995	1076508.267	1656799.195	1465765.104	783548.1185	1904922.786	2003867.908	1607609.168	1741384.084	1360877.867	994778.3848	1313009.54	1606843.913	1218926.338	1692910.137	2373622.843	2351000.012	4414157.564	3738835.174	4430979.754	3992696.689	3657277.242	3168240.9	3088558.988	3938964.342	2944108.583	4283891.746
Com_286_neg	SECONAL	C12 H18 N2 O3	238.13122	8.266	Full match	Full match	2995119.534	956596.0366	1848837.062	3242655.362	2251015.523	3053217.72	4648766.18	5450926.822	4277747.571	1488743.07	1238092.18	2664456.091	4148620.854	1593047.844	4305310.62	1727791.989	4943482.245	1362322.967	4159956.551	1207343.437	2596674.368	2710346.484	2626317.031	2039111.876	2391042.314	1538733.394	2049482.983	1318342.156	2093937.698	3568809.364	3584257.249	1303761.391	1018380.553
Com_628_neg	Nifenazone	C17 H16 N4 O2	308.12845	8.342	Full match	No results	45346.60322	77632.98506	46224.5024	33769.82052	37013.24483	51784.4279	45578.3008	70685.07681	53830.06699	80708.46692	81843.03244	98075.93412	82108.62104	162538.1199	79595.23304	155981.0049	97518.82513	111008.3686	75072.46586	84680.39671	64124.73727	81204.10153	78333.50944	104293.9056	109194.7823	77653.98032	91987.50158	103569.7636	57721.29443	82483.18788	82886.03865	67174.99001	96552.91183
Com_603_neg	Nopaline	C11 H20 N4 O6	304.13784	1.406	Full match	Invalid mass	100812.1481	125832.1304	81921.53439	76452.49664	79728.07424	68385.83877	120152.7271	90899.00794	103630.5167	93977.69443	59411.29304	58762.37468	58011.94119	127879.991	42444.52846	60175.54742	36877.07445	42560.22746	52389.07277	49295.37513	134058.0151	180101.0842	107316.9369	204571.2266	171838.3749	210187.6446	170819.6112	217037.2946	228204.478	174852.641	236274.2819	264693.8195	442235.9251
Com_1600_neg	chloralodol	C8 H15 Cl3 O3	264.00966	5.518	Full match	No results	79877.48496	58848.08523	50153.876	78315.04591	54476.15641	65743.4234	41486.3823	71468.4969	44631.42128	70227.47523	49643.43556	60435.92994	64766.47281	57122.00533	60048.5741	51068.00809	49692.63382	44136.04711	69260.68612	49829.97247	35039.85396	54964.90276	65001.93133	67735.72324	60080.35884	44064.44005	55670.17972	70458.65259	48005.09639	60702.97878	59395.25905	43324.26185	60654.52627
Com_1692_neg	Benzamide	C7 H7 N O	121.05258	6.012	Full match	Invalid mass	967381.2031	918758.0014	903080.9642	953629.1723	810973.9142	972757.3257	900773.7037	965853.7415	1144433.542	878436.523	1187997.937	1358298.523	1403389.74	1337606.511	1461878.076	1263361.368	1281502.031	1225755.958	1741216.598	1297475.395	1204858.525	1136168.564	1098757.826	1556284.084	1474777.336	1233945.559	1483508.276	1313153.792	1419600.841	1485835.282	1284679.385	1401153.237	1267113.446
Com_791_neg	MFCD03411993	C18 H30 O5	326.20855	10.439	Full match	No results	97902.53604	47869.6059	87877.61957	108737.3574	100898.5353	114282.8811	87876.36832	94628.87003	81330.01225	42607.73914	22934.73041	49819.16383	47693.39947	33612.47381	34849.9618	36912.78363	36848.73885	26807.87524	46920.03304	27627.08182	54848.28849	54998.53844	56801.98184	40170.55722	34901.70951	38574.20172	47018.06528	37552.72086	45044.62618	44611.66466	42232.15269	37241.4022	33415.51285
Com_1938_neg	6-Benzyl-3-(4-hydroxybenzyl)-4a-(4-hydroxyphenyl)-4a,5-dihydroimidazo[1,2-b][1,2,4]triazin-2(1H)-one	C25 H22 N4 O3	426.1704	11.044	Full match	No results	779233.4114	974678.657	1044455.188	733229.0857	696914.7042	665527.4072	669390.2509	533760.0639	712173.4033	855901.0284	319375.1326	719204.5154	848613.7267	265274.7765	609192.7879	268882.431	733415.3164	341157.4148	1056204.426	439472.0018	410098.7128	484658.5456	518021.8753	237382.6723	361677.9572	151972.1339	182706.7437	115287.6913	328432.9882	266859.0409	331380.2366	203451.5145	113455.7332
Com_989_neg	L-Ascorbic acid 2-sulfate	C6 H8 O9 S	255.98844	1.354	Full match	Full match	12553828.48	25003966.66	12501371.41	9818894.179	12564632.5	10508176.19	15956613.34	24564702.19	15709190.45	20893462.72	3247870.712	2661606.263	6465995.945	18181679.65	3671398.35	5631585.59	5271742.672	8739124.776	3516497.929	14378087.62	18207982.44	14637757.32	9678331.091	15559050.66	11387716.42	16344741.13	9319167.508	15135469.47	8110134.743	10656585.45	8725598.975	15857621.01	18381674.44
Com_1753_neg	Artemisinin	C15 H22 O5	282.14582	11.721	Full match	No results	22952.92943	40090.37223	17507.56567	29279.74006	37102.4672	37122.51568	40829.13505	47390.47148	52585.746	35323.15286	33887.98209	66146.04828	53863.71076	23252.90356	68699.71782	33374.99717	62080.58515	28682.57252	61970.99618	25827.61368	42325.9361	52464.73907	45726.05913	71018.37802	62498.04883	78237.92809	91223.72051	77126.28225	78207.40021	95803.82622	90977.71951	66076.08754	48271.26864
Com_565_neg	Orotic acid	C5 H4 N2 O4	156.01686	1.385	Full match	Full match	2400117.339	3042452.155	1978564.02	2472881.015	2478011.784	2697335.867	2480249.731	3699905.564	3610513.949	3669245.56	2517455.178	2536014.227	3240516.5	2522904.44	2714566.651	2367265.548	2162773.611	2438110.768	3111496.937	2191034.644	1280951.4	2844116.517	2362456.227	1447805.591	1498354.878	1627138.415	1612671.813	1411421.154	1002049.866	1543126.033	1645904.262	1743307.982	1709256.445
Com_204_neg	tebuconazole	C16 H22 Cl N3 O	307.14443	6.874	Full match	No results	97856.32435	113355.6455	108087.6442	96386.30374	102040.6087	125244.0305	122318.2692	179270.4775	167573.5017	160399.6334	183409.4198	206246.7561	226422.6534	309080.0917	178254.6484	213686.78	160184.9176	218735.4806	234038.1264	170450.1797	101928.0461	132032.7882	126255.5597	63949.66509	67238.66041	49738.93378	82411.92567	87422.69231	62969.0615	83177.51677	97940.459	76631.3239	80206.12647
Com_2011_neg	5955761	C15 H29 N O4	287.20878	11.377	Full match	No results	86132.57061	31832.3714	94581.76141	90011.20551	87316.78138	103108.1387	62781.15499	56779.40561	38176.20671	39362.73358	16212.2642	22335.22108	14356.06537	29191.09418	19475.28133	31022.30254	22087.31684	25476.22508	16975.65265	39340.1011	28020.76569	35992.48477	33007.0037	14951.71916	9825.861468	12421.02047	10294.87416	14605.79391	14244.8704	14128.07478	15611.21266	9682.835599	10194.74412
Com_412_neg	Pixantrone	C17 H19 N5 O2	325.15511	9.525	Full match	No results	171672.7473	76844.06526	101365.8385	174274.3614	143697.8491	208388.6323	199590.2403	280423.8772	192649.0003	105522.0896	50272.99346	104809.7599	101854.6721	82957.65475	66264.21167	58373.73002	97869.62195	39322.40453	78817.49846	43424.44421	88121.54355	98988.87114	95782.71801	43304.27512	43374.13095	36857.60456	66207.56586	53554.11671	51788.77737	45149.54841	58758.713	39162.58065	41984.36636
Com_1170_neg	Glycitein 4'-O-glucuronide	C22 H20 O11	460.09988	7.63	Full match	Invalid mass	2330443.231	2210007.542	1783152.28	2352646.511	2235087.02	3117514.991	2997307.146	3280594.987	3628766.577	3080945.379	2428067.816	4249257.548	4532771.183	2610852.809	5451544.184	2705069.281	5238611.683	2500840.546	5028488.457	2550191.71	3070765.441	3338723.593	3402114.078	4169887.659	3914300.107	3742835.955	4332675.611	3143387.216	4607081.044	4840872.706	4307281.251	2896834.423	2806458.197
Com_717_neg	N-[(9-beta-D-ribofuranosylpurin-6-yl)carbamoyl]threonine	C15 H20 N6 O8	412.13349	6.42	Full match	Invalid mass	874327.5721	726530.5247	1107556.262	763381.8832	845707.7653	696156.504	657805.5176	711174.7605	567242.6581	886595.4083	743370.5823	562141.4209	366044.1219	834594.7049	425664.8187	702892.391	524317.2898	702205.8067	434434.3503	847290.8748	587780.4307	632120.6772	589038.7748	599757.7447	491613.8146	580322.6818	637018.5474	621468.4792	502059.7708	472288.4205	434332.782	606302.7625	732083.6519
Com_679_neg	N-Acetyl-L-histidine	C8 H11 N3 O3	197.07952	1.421	Full match	Invalid mass	1447765.999	1502380.577	1115174.717	1569707.58	1983103.001	1669515.581	1777060.207	1850539.923	1810191.721	1195059.687	1379249.276	536107.1852	1301399.136	337961.403	350568.3752	362655.4283	1455303.56	803125.3026	463186.8651	1235676.448	1368961.173	1702143.651	1190653.343	1295506.569	1531364.252	528829.6445	1655326.09	442032.9716	1810053.902	1577993.845	1839876.224	1657809.714	1565755.86
Com_3399_neg	(2R,2'R,3R,3'R,4R)-2,2'-Bis(3,4-dihydroxyphenyl)-5,5',7,7'-tetrahydroxy-3,3',4,4'-tetrahydro-2H,2'H-4,8'-bichromene-3,3'-diyl bis(3,4,5-trihydroxybenzoate)	C44 H34 O20	882.16355	7.359	Full match	No results	106174.7415	126866.1363	69343.63084	97430.66395	87763.06456	115457.2802	121544.4637	136991.3932	111249.1492	91885.69294	133634.1949	140763.1913	136910.2301	97521.74531	128088.7817	109024.6171	215615.2405	87829.30373	193930.3218	119932.7325	122113.1411	120389.1557	136359.1143	124568.8868	132462.3693	127725.7349	167698.1451	114005.8165	101994.3403	158475.6842	124629.5288	123590.8086	88243.59077
Com_386_neg	propyzamide	C12 H11 Cl2 N O	255.02263	6	Full match	Invalid mass	1417494.253	1558801.119	1195295.816	1095746.121	1366571.005	1211829.607	1275392.846	2252887.446	1584575.922	2274298.094	1245132.921	1355578.571	1445513.669	1392418.07	1580214.39	1136829.076	1234360.289	988480.428	2016995.781	1067236.61	1382385.288	1258352.394	1335117.085	1386211.398	1393886.034	979474.9201	1515428.498	950446.2958	803113.7053	1522551.252	1200491.866	772674.8541	743695.1583
Com_2614_neg	1-Nitro-7-hydroxy-8-glutathionyl-7,8-dihydronaphthalene	C20 H24 N4 O9 S	496.12548	6.717	Full match	No results	1460757.395	1561385.334	1972831.622	1694978.05	1937278.024	1586358.06	1353242.799	1907009.824	1876952.237	1562973.674	3344409.956	2724959.547	2551972.153	3936241.524	2567000.244	3581142.409	1984178.786	3184915.01	2686650.399	3537214.805	2298104.892	2571172.328	2494513.617	2904201.318	3379223.2	2645093.269	3047212.317	2998570.938	2710737.086	3042150.261	2934094.894	3146986.735	3038351.216
Com_1733_neg	Aspartyl-L-proline	C9 H14 N2 O5	230.08956	1.362	Full match	Invalid mass	519447.9833	372013.8819	419752.3825	524623.1752	404685.8125	369247.5734	379482.5525	379807.4268	425556.1703	366329.9698	263647.1047	328902.3901	399855.1171	149446.8567	373482.6134	234543.7092	477644.6244	214111.7424	370799.564	244001.7312	338764.4739	449327.8257	377503.4948	395001.7057	394592.9643	437013.1866	360824.0379	354946.1329	471752.9396	411892.6029	428296.5139	374412.4704	374215.7283
Com_1399_neg	DL-Malic acid	C4 H6 O5	134.02126	1.187	Full match	Full match	1245125.799	1864279.168	943218.4711	753840.3664	692302.7326	1023960.25	933065.3335	1078834.806	2316050.657	2489250.716	2505171.784	5798255.141	4134185.066	2968766.129	6160673.078	4300018.505	4432056.631	3984792.768	3748987.819	2970223.656	2119812.243	2632443.513	2480447.057	2033568.445	1428720.439	1951361.363	1557678.482	2442041.617	2690692.386	2931179.273	2391322.061	2005565.698	1955544.37
Com_219_neg	Syringic acid	C9 H10 O5	198.05236	1.998	Not the top hit	Full match	1284726.046	1810340.023	834857.5675	1347764.928	1244626.913	2588711.452	2737990.095	1678969.545	2887703.59	527574.3345	1512228.421	4005890.099	3924916.67	985579.5317	6449359.547	1126641.665	2823776.839	957366.2827	3570894.125	930882.7584	1133505.864	2225780.058	1930946.123	1596018.214	2520780.223	3151300.608	1286338.063	1488659.718	2804791.937	3738001.467	1795273.406	1191843.575	1284363.619
Com_319_neg	Rhoifolin	C27 H30 O14	578.16322	8.583	Full match	No results	44762.92994	35134.01131	51007.85948	64169.63156	48033.80463	69813.98005	91609.9371	70264.77103	64053.98137	73506.45416	35570.87061	54575.30004	95052.94873	38659.25459	98017.94242	42833.72526	116082.4614	38003.53573	97006.14739	34798.02965	47165.37501	65589.78125	53795.06419	58687.2787	55458.83941	62442.60564	66462.72207	49555.09072	51794.44868	89105.54906	66964.00584	49786.69244	36812.42973
Com_1128_neg	hexobarbital	C12 H16 N2 O3	236.11543	10.551	Full match	Invalid mass	239829.6309	367619.8518	149548.7354	334489.2355	235659.8277	472569.3316	520062.3966	672299.7327	634723.7916	468489.2569	335305.0383	692132.2746	942318.8303	508282.7893	1114331.691	530895.7742	884398.4465	425373.6475	1027866.471	350900.2016	595161.0344	646467.8301	620549.4144	1004758.257	899567.3574	780547.1467	1082032.951	826715.5231	805916.2975	1233668.228	1039875.776	528636.5913	533916.0608
Com_948_neg	Lithospermoside	C14 H19 N O8	329.11007	1.433	Full match	No results	262241.8307	277692.1276	218476.3052	348892.7355	214282.8284	301862.6608	302736.1902	290896.9275	318096.106	271194.7135	276174.5601	251433.7935	325027.5008	291700.2535	225224.9066	230808.4544	329793.2088	211069.5916	357648.2876	263621.9123	255739.654	363889.5998	283388.7485	471801.531	428924.8305	361328.4295	314662.7428	402813.7693	294742.896	344823.7912	420735.1557	353969.2908	438219.9978
Com_806_neg	MFCD00171284	C4 H9 N O4 S	167.02475	1.319	Full match	No results	1316001.577	1083252.421	1287799.06	1038961.36	966861.141	922095.7113	1082881.694	822053.7323	732694.0926	1009602.909	766493.7488	350947.3476	537314.9343	579910.2433	357486.7062	376518.8699	436245.6625	461855.2716	441997.5806	614564.5192	1035410.41	734733.7556	549769.9814	754708.4498	753538.7427	701481.4856	656957.7289	602345.6201	703871.0307	544286.7046	513771.1215	651731.248	863596.4806
Com_1080_neg	Indole-3-acetic acid	C10 H9 N O2	175.06291	7.956	Full match	Full match	95898.9238	100236.3006	69850.39874	95431.48607	82001.39458	101064.0108	107483.2912	124096.2969	100720.5408	108376.2072	154292.7228	152770.9995	148170.5797	201377.8886	136641.9783	170258.7752	152600.3891	132167.7981	160338.411	110263.6922	101053.6416	114358.5452	134571.1556	183154.3153	195915.316	131785.7455	178078.8291	154266.6871	114180.1506	135845.487	146597.0374	137054.4714	130367.4933
Com_2447_neg	2-Amino-5-[2-(4-formylphenyl)hydrazino]-5-oxopentanoic acid	C12 H15 N3 O4	265.10528	7.368	Full match	No results	592369.8091	284189.8067	352223.6516	539450.1203	424047.523	689108.4738	813668.6849	797701.8063	771672.966	344543.4604	372321.4862	444509.2559	599976.2853	260456.5482	559216.5549	337923.5008	716815.0649	247803.3312	638953.6389	247894.467	480280.4546	506348.6769	526623.4971	448010.5877	515459.6293	536358.1408	657821.4815	443004.7839	532040.8752	687769.2859	550560.5254	361013.5309	245082.9798
Com_652_neg	N-DESMETHYL ELETRIPTAN	C21 H24 N2 O2 S	368.15751	7.347	Full match	No results	120499.0532	66174.40412	74679.47593	98194.56985	73486.67062	93203.41895	111775.9154	131119.4969	93400.85478	106423.3011	43984.02069	106953.8883	87135.55149	50457.33219	79734.46807	58059.84314	54443.67558	46719.16615	84130.16664	34566.17843	56628.28252	72870.16653	69462.47453	79635.61618	94688.24602	64106.55668	94585.61082	71396.03338	73888.6323	98183.50085	105766.496	66634.44625	45217.64594
Com_1677_neg	Bexarotene	C24 H28 O2	348.21391	9.652	No results	Invalid mass	582072.327	376339.2725	463225.8964	508084.5331	454372.5595	525350.1012	498652.1178	594131.9113	519303.0367	664224.4709	365020.3246	467306.6353	501724.5826	446589.3019	537869.2666	510743.6049	426052.035	455113.2658	529661.5385	436157.495	420002.2689	479980.2141	475604.794	407744.7406	414928.5147	386819.4368	427392.8411	389752.1942	489357.3015	429742.0349	437018.5244	424485.8785	445253.7194
Com_2170_neg	4,4'-DBP	C13 H8 Cl2 O	249.9962	8.431	Full match	No results	562928.7696	258712.8992	405097.2172	583263.0628	450693.4571	570652.4068	508969.5852	662199.1364	620538.6088	675931.7264	819335.1567	622899.184	793825.8049	1269051.364	850421.2513	1142146.211	806021.6044	995772.5803	889352.1007	954559.6315	625553.0307	803442.5659	714065.2099	815116.477	1047886.884	1009135.979	834083.1891	917824.1745	719225.281	823778.2166	842262.7253	890149.0969	922963.412
Com_855_neg	Methyl 2-acetamido-2-deoxy-3-O-(4-O-methyl-alpha-D-glucopyranuronosyl)-beta-D-glucopyranoside	C16 H27 N O12	425.15307	10.836	Full match	Invalid mass	141748.857	136981.0694	127771.048	149090.2634	130300.9356	167043.8418	130852.3615	163036.9295	166062.8133	118555.5436	76562.29434	86659.74632	107992.2632	135017.9284	111590.2405	125888.3426	83079.42266	97574.28908	117283.4956	97581.46779	86593.56136	104189.9367	102642.4173	80138.48224	61061.79209	93715.19009	89173.99624	77016.48455	62642.38896	52136.8231	87577.08109	61677.19221	60202.21627
Com_709_neg	N4-Acetylcytidine	C11 H15 N3 O6	285.09527	5.514	Full match	Full match	1599644.389	967213.1812	1490113.826	856865.454	1280874.026	846885.5388	799649.3686	1218748.532	735013.357	1101886.107	895363.8721	766691.5043	1005606.964	354444.2563	1065599.987	382659.0136	1629432.167	470324.1934	1411618.687	540512.9152	1159167.608	865122.6048	787283.3271	1108934.374	1097724.301	690858.1597	1097965.356	803665.5128	923762.276	1341064.714	707232.6009	715097.7737	483297.91
Com_668_neg	N-Acetylneuraminic acid	C11 H19 N O9	309.10507	1.315	Full match	No results	1106058.927	751927.9279	1421489.55	942065.1443	1054492.326	619116.3471	908810.1803	887895.5789	913407.5244	1106307.813	578201.1406	355050.9181	288884.7979	661303.6166	294559.2374	500949.6786	303826.2387	565835.9006	326575.9613	687127.9507	886435.9653	699413.5494	673971.6783	784808.717	935774.1458	857913.1802	770007.669	633132.8836	669901.0723	417426.1542	560396.03	769366.9293	933448.5999
Com_1104_neg	Hydantoin-5-propionic acid	C6 H8 N2 O4	172.04807	1.331	Full match	No results	2023237.765	1470975.07	1138962.218	1485104.349	1104978.238	1444573.194	1614077.221	1531002.732	1623079.302	1457288.751	1314756.467	1807152.715	2134890.539	1239828.88	1598258.854	1433898.012	1778811.622	1084947.256	1501097.313	1023709.37	1973885.627	1489043.822	1342435.331	1982096.405	1864132.952	1925096.238	1628585.146	1882616.69	1520465.482	1921813.345	2003996.054	1507484.997	1618617.275
Com_253_neg	Succinic acid	C4 H6 O4	118.02641	1.369	Full match	No results	1558444.332	2956713.632	2286123.121	2052120.053	1937510.895	3224883.455	2283169.532	2154334.23	3475745.627	2804861.906	2211150.646	1926566.19	1765538.196	2018463.127	1882707.312	2702943.848	3040559.606	2553548.906	2738416.756	3668313.275	2290957.749	2543626.445	1557790.809	3505282.228	2967173.112	2745138.397	1224639.467	7011841.071	3563159.213	3117472.908	2892309.785	2619584.186	2696293.821
Com_1599_neg	Chlorambucil	C14 H19 Cl2 N O2	303.07992	1.353	Full match	No results	74445.93364	78271.90716	70381.8303	55407.48736	66539.87054	50691.88707	58716.19698	69287.37815	55887.23966	98575.97738	80470.89886	62730.34769	73050.80819	80866.88111	60577.40019	67348.84065	75713.04158	67806.75223	59514.45348	89345.2168	101799.995	84436.51185	84667.15689	81973.08729	67576.27423	58980.8118	94447.62475	86165.36069	91714.51731	58946.34623	73218.92895	84397.05535	113575.3801
Com_2595_neg	1-Thio-beta-D-glucopyranose	C6 H12 O5 S	196.0401	1.526	Full match	No results	2107749.843	2857197.629	2420622.145	3456194.526	3063106.882	1707278.172	2596803.156	2467215.917	1989548.801	2276848.932	1332921.916	1664928.553	1727592.43	1687512.222	1729161.942	1037977.171	1517493.238	1627840.248	1651488.064	1804399.581	1731653.468	2103585.914	2741417.42	1967634.529	2187470.146	2954085.7	1925201.36	1956502.818	2602781.213	1695301.833	2169682.101	2943248.436	3305940.568
Com_1191_neg	gln-tyr	C14 H19 N3 O5	309.13148	6.663	Full match	No results	81133.01679	33008.90541	62457.10193	53187.46535	47243.93604	60230.48524	77440.66424	100620.7169	61526.4326	47173.21649	34940.93078	65376.36259	62847.2751	30205.12881	64038.45441	30785.25292	62163.66104	28751.81206	54863.02912	23895.15652	57905.81511	62761.17572	52919.15848	66332.78148	62505.41554	44836.83871	50511.42756	35279.82232	49545.34135	77153.47409	63198.76154	40139.69424	29356.85587
Com_1548_neg	cortisol 21-sulfate	C21 H30 O8 S	442.1653	8.265	Full match	No results	65338.88096	50079.44178	81961.83264	47401.5849	60694.79228	40264.51449	55835.07392	55516.10343	113983.73	95125.84988	118480.3011	113285.466	86756.67574	158345.0497	116829.2368	124582.7615	108783.3894	169433.4661	120012.058	201280.2207	104885.9014	124444.3412	120949.0979	184803.812	196241.3637	79898.68605	167043.0162	144078.084	200575.2492	135621.5435	181292.4954	188104.739	166150.2345
Com_947_neg	L-lanthionine	C6 H12 N2 O4 S	208.05108	1.235	Full match	No results	382875.6671	474818.0532	600260.9143	615329.128	254472.5681	481461.9811	469309.7956	444339.2784	626468.5257	312278.5872	289697.3115	331606.1205	277164.663	294505.4989	292163.0197	172575.6358	204952.5551	408064.5316	350625.4536	407531.7894	277095.9938	379987.1908	294521.137	323512.5961	268560.447	303621.7308	241024.9158	304855.6444	284871.2051	259571.5176	249616.8982	268956.2129	402335.4505
Com_500_neg	Pendimethalin	C13 H19 N3 O4	281.13655	6.069	Full match	No results	155484.9204	40104.00979	85227.51006	83667.27352	84876.44087	111436.8618	179846.4754	132220.456	106737.7994	87118.93063	41974.33067	92114.84539	77606.74523	58212.34033	91992.79846	43842.03412	78029.21815	29853.66189	111490.4409	28371.69609	114525.9068	74054.50298	81945.54219	68201.85126	74598.85522	112384.0194	74955.42907	59551.0052	78101.7591	105489.7662	74961.53431	61587.62172	29099.2326
Com_1275_neg	fenvalerate	C25 H22 Cl N O3	419.12893	9.216	Full match	No results	67003.82263	117678.1756	77988.75256	109412.2004	114861.3216	185390.7332	170668.7956	242432.266	297259.0178	181286.8068	269524.7346	199521.2751	224326.1182	296842.9153	192433.7336	258952.7297	207575.8919	233149.2779	225216.067	212293.7145	166635.417	194042.7802	184644.2496	151177.3324	177231.4069	166102.056	150940.8237	185426.4048	190481.5772	175446.395	196978.5077	187819.494	175225.7165
Com_1586_neg	Cholic acid glucuronide	C30 H48 O11	584.31913	11.288	Full match	No results	40471.91007	234362.2731	57392.92668	45173.78441	91995.68965	66327.07396	80260.36647	130018.7377	225739.1343	197757.1868	592318.8708	427563.7407	247059.6379	529979.6256	479621.9815	522810.8898	432159.7945	631732.9032	361433.74	789244.1807	235128.7182	263268.7565	267519.1626	201873.9403	205691.5013	223308.0174	168352.1798	200928.8343	219081.83	165501.5913	207948.2958	260171.0559	296092.1287
Com_1815_neg	Aklavinone	C22 H20 O8	412.11568	5.864	Full match	Invalid mass	380835.6186	175252.3726	389692.4531	180273.5339	257604.7207	168754.7128	154593.7346	270270.3888	138582.097	279272.8006	201685.2676	126713.8833	168942.5737	247458.8056	188172.0768	167238.6647	189215.5082	123930.814	312652.2126	170152.6286	143749.6983	264958.5525	182536.9458	231794.6159	247095.1123	143237.3062	283530.6351	159061.9543	177092.3374	306507.9651	172800.9965	165937.137	161375.9297
Com_223_neg	sultiame	C10 H14 N2 O4 S2	290.03927	1.192	Full match	Invalid mass	55841.3807	80867.80084	72197.35516	69321.68941	79612.43477	44906.60195	80063.30581	54432.45868	51644.49981	76671.81209	82345.21435	63219.43801	54383.96081	57060.73544	60014.80584	37025.10221	57238.46035	56654.66236	57244.02745	88389.74023	46191.2019	85478.77926	73976.63401	69330.71042	73936.4985	90224.13191	81583.71803	99074.46411	79691.6999	89869.60819	64637.22656	101396.1375	112168.6793
Com_1019_neg	L-(-)-Asparagine	C4 H8 N2 O3	132.05331	1.417	Full match	Invalid mass	491416.6814	427220.1788	591659.2358	513264.1486	546707.9325	397932.8343	386542.5194	241401.8128	210292.2697	323336.9909	148303.4154	221782.0355	263131.0567	100520.8138	232462.3392	143417.888	193328.5871	127762.3896	160308.9576	121124.6931	238974.4567	292445.393	295916.3063	351082.897	356559.6286	334617.5606	359615.0518	308552.038	317911.7944	311616.0002	281912.5785	291792.7534	304441.971
Com_1224_neg	gaboxadol	C6 H8 N2 O2	140.0583	1.583	Full match	No results	204847.0119	337864.7216	123631.8815	237220.8892	104909.0997	172757.0319	203838.732	163856.7135	293354.8258	212497.8722	498505.0061	367287.3228	328775.3842	250541.9867	234210.883	304690.3172	470032.9306	286185.0246	213126.3223	221585.7142	154827.1686	129623.0906	236944.0723	128568.8951	250552.5334	305283.5035	148379.0282	146571.8256	125130.4075	160436.8541	248194.7023	197207.4718	328578.1993
Com_3326_neg	(Z)-N-[(2S)-2-Amino-1-hydroxy-3-{(Z)-[(2E)-1-hydroxy-4-methoxy-4-oxo-2-buten-1-ylidene]amino}propylidene]-L-phenylalanine	C17 H21 N3 O6	363.14216	7.795	Full match	No results	73497.48751	82038.34044	60414.2127	79336.50319	67578.90605	81099.05786	71544.3324	80251.10954	81421.70762	102902.4701	64138.19461	84580.57692	94524.77966	53627.56615	84385.03827	67727.19385	115149.9713	55072.66863	115030.0893	55768.73227	61678.50526	64456.35842	71788.27157	62085.12369	56575.28933	60004.67007	57634.8399	60839.65009	56638.53947	68542.42534	68648.59371	43332.81543	38628.59507
Com_1057_neg	Isoliquiritigenin	C15 H12 O4	256.07281	8.64	Full match	Not the top hit	1615323.288	1517242.138	1311683.821	1804014.888	1451458.632	1800492.475	1581351.992	1865753.716	1918637.483	1834464.625	1093929.379	1890167.935	2710198.821	1515800.063	2309454.75	1451251.559	1907494.815	1206010.829	1884905.848	1191612.836	1670695.882	1958972.281	1868757.045	1877873.303	1943269.805	2339817.054	2197905.884	1909837.338	2845280.701	2208751.291	2064616.169	1435349.874	1366048.319
Com_1179_neg	GLYCERYL 1-(5-HYDROXYDECANOATE)	C13 H26 O5	262.17709	10.45	Full match	No results	126758.2254	109881.5329	105086.6681	124905.9064	106890.1678	109813.4075	116230.595	136143.1452	128479.2149	129350.42	84477.45829	112458.4048	123863.9422	123191.784	111424.9758	105551.871	98226.23603	98488.74114	134834.1555	114265.0128	90764.50286	109289.5122	107614.5563	122100.5833	117345.1475	106777.838	117515.1812	108993.7199	98624.4855	98039.11063	100240.4218	67134.37085	79322.5938
Com_2279_neg	3683	C8 H14 O3	158.09401	8.869	Full match	No results	309930.4516	291900.2116	231450.0105	306888.1772	306972.1173	356543.7367	347691.084	343816.6213	351225.378	319875.5318	224439.819	357552.8458	343767.7303	264968.8845	352725.1068	257985.9396	352622.5982	227422.8589	341822.0093	210281.6298	255746.2019	309015.2475	283536.1762	285699.9497	289417.5855	266878.3699	281999.8218	297960.32	302333.9766	325271.247	321349.0181	267257.7606	233633.0837
Com_3491_neg	(-)-Andrographolide	C20 H30 O5	350.20849	11.368	Full match	No results	67983.13836	92904.30981	45867.06368	68139.20374	51243.34699	78561.7011	62536.47886	88601.34883	103739.6993	98498.64557	136121.7802	187504.0359	232282.5787	128997.7763	208516.7832	134950.1345	250965.2297	126865.5979	305483.7986	107893.2566	108421.1793	123994.9207	143608.5198	110367.0338	117100.096	115734.3342	122116.6492	120104.7424	136532.3123	150457.8144	172673.0981	101111.8374	100935.7041
Com_1536_neg	Cyanotriphenylborate	C19 H15 B N	268.12996	10.22	Full match	No results	59226.6995	45288.7515	45748.17899	64312.72575	48084.63113	57733.8271	56836.04604	68769.12344	65997.06283	65412.74755	82132.61211	75464.75552	93304.80864	96464.87217	88143.17334	84403.93751	84348.28681	65591.70787	105619.7829	74569.35907	73071.21801	95171.08689	81659.28369	98248.48985	122875.6552	103568.8401	108368.8018	99896.37413	100099.4926	102036.5405	95389.81932	103912.8151	70371.17365
Com_2264_neg	3-Coumaric acid	C9 H8 O3	164.0472	2.7	Partial match	Full match	300145.5188	410944.6827	103555.5303	347430.2206	182879.2369	548590.3739	732287.7102	605781.4485	847068.5554	516149.9076	508872.6074	1774104.414	1502050.972	469509.2798	3034512.733	815081.3729	1577850.209	633715.6741	1586238.684	550712.4623	766724.0103	990801.0792	930425.6153	782966.9917	1200611.847	1238732.242	1806867.292	799625.4079	1722109.58	2363525.332	1688543.536	849946.8687	682869.2366
Com_737_neg	Myristyl sulfate	C14 H30 O4 S	294.18578	14.217	Full match	Full match	2228173.457	2660535.352	1972400.522	1703710.103	2058232.554	2218645.865	2121124.346	2280852.398	2658716.176	2710980.04	2867991.489	2424749.578	1932118.472	2230076.049	2416618.887	2273493.436	2157269.942	2646918.515	2470976.669	2356056.949	4293385.92	2661749.206	2421722.302	3934724.375	3251201.585	2676993.734	2830969.036	2209663.297	2595370.151	3530225.153	2192647.907	2444200.051	2755585.089
Com_2146_neg	46376	C15 H21 N O6	311.13616	7.654	Full match	No results	28697.75796	6456.713004	765224.653	461114.6762	498016.0783	22710.34774	93909.79793	23877.85009	24213.20485	6365.023592	5271.013663	11752.18313	13847.26037	7934.402212	16893.51428	10131.95884	13348.14897	7654.158465	20253.85046	12111.23553	45716.16457	69974.42189	65436.34434	10430.22564	8459.41999	9032.493249	21000.12028	7073.715461	8133.671564	14655.18128	18737.88057	10654.03172	13440.61698
Com_186_neg	Tetracenomycin X	C24 H20 O11	484.10293	8.156	Full match	No results	143695.2893	166997.384	114367.7048	107797.4493	87926.69581	122974.0935	121212.1789	105847.5085	106307.0562	240962.4785	189966.418	97840.65492	131796.4987	369722.4627	144537.5895	310798.9089	95867.44636	256155.3022	138335.5122	156959.5583	158441.0285	195794.5231	175451.2956	285824.2151	296035.1173	240275.4099	314612.4966	304866.9224	181701.9198	179887.947	210957.2454	216364.4943	304241.2228
Com_1383_neg	Dodecyl sulfate	C12 H26 O4 S	266.15455	13.619	Full match	Full match	3574197.321	4056799.945	2611639.444	3316583.815	2990652.31	3211883.345	3363402.28	3336239.776	3273900.123	3877161.261	4375096.376	3345249.433	3133676.259	3407603.933	3462326.453	3433755.185	3166378.713	3829219.727	3229402.525	3439949.497	3774214.443	3805889.454	3638526.803	3814305.144	3516252.448	3264522.584	3794517.826	2935622.124	3673531.893	5241020.217	2998502.839	3700455.4	3196755.925
Com_1507_neg	Daidzein	C15 H10 O4	254.05739	8.801	Full match	Full match	27019304.7	3769382.2	21118805.24	25229242.36	25270427.29	26004303.95	26348571.44	29166648.35	28007108.68	28948787.86	22979640.8	22828608.13	29454698.64	24089033.44	31511901.3	26623963.64	33198309.69	20836447.97	31969854.36	20773064.54	22644979.22	28064022	26804654.52	26264699.85	28417946.41	27659487.95	29115069.69	24655876.91	30124425.25	32177683.28	28831794.26	24605613.58	23267067.55
Com_34_neg	Xipamide	C15 H15 Cl N2 O4 S	354.04315	1.337	Full match	No results	5974198.009	6568066.022	4601250.747	4944590.644	3847333.356	5348723.521	5203301.413	5671373.878	6106156.552	6741554.216	7096790.53	8480926.361	5262778.221	9380901.55	5977683.072	8056491.637	5422982.958	7203460.026	5932157.773	7246940.412	4240040.963	5707974.103	6202936.672	4719811.141	4236110.483	4603613.816	5133066.393	4939844.348	5781651.118	4409823.112	5436190.99	6982468.166	7040244.28
Com_3394_neg	(2R,3aS,5aR,5bS,9S,13S,14R,16aS,16bR)-9-Ethyl-13-hydroxy-14-methyl-7,15-dioxo-2,3,3a,5a,5b,6,7,9,10,11,12,13,14,15,16a,16b-hexadecahydro-1H-as-indaceno[3,2-d]oxacyclododecin-2-yl 6-deoxy-2,3,4-tri-O-methyl-alpha-L-mannopyranoside	C33 H50 O9	590.345	13.1	Full match	No results	462154.0214	304542.2074	723172.7447	403344.5517	542501.0324	391845.7858	376909.3591	332782.1295	260395.8069	308663.0229	78523.66418	105444.8403	75197.31924	77133.18449	75590.15677	62458.63096	133336.4418	59232.01953	93098.01714	57329.20176	174561.5987	178488.4288	188661.6058	33290.08874	52408.16705	24909.63742	38743.90875	27256.80744	37844.82106	30716.22492	38121.22224	28126.1834	23193.90655
Com_361_neg	Pumiloside	C26 H28 N2 O9	512.17823	9.592	Full match	No results	232788.7611	77595.18167	163224.5513	211812.7405	230062.1585	256241.1555	249697.3801	297986.851	248481.1745	153023.382	102483.3452	261654.7607	179170.2935	106819.6397	299237.2184	99693.33967	271221.5117	82423.86655	84246.38368	104370.0516	159908.6349	205698.8903	146174.3013	147816.7095	170205.8011	149490.3151	150549.2845	35827.46581	170504.0869	228396.7139	184775.6307	121427.2897	101061.6456
Com_1966_neg	5-Sulfoisophthalic acid	C8 H6 O7 S	245.98261	5.448	Full match	Invalid mass	123069.0698	81665.87101	96974.4165	84645.64526	108024.3428	106244.1753	105550.7001	166528.9149	107977.1259	100290.0995	72135.63503	117536.3839	147649.3289	113415.5696	180651.9333	92587.39709	131530.9736	61308.03532	205635.0825	58922.75147	64965.8637	102647.8534	99146.03852	116457.5203	147789.3615	100799.0795	148349.7614	112452.9482	139686.7194	175327.6512	122349.5957	104131.1394	86357.85555
Com_2538_neg	2,4-Di-tert-butyl-6-(5-chlorobenzotriazol-2-yl) phenol	C20 H24 Cl N3 O	357.16022	11.434	Full match	Full match	150059.7601	269862.9009	152450.125	185386.8519	201233.5514	239219.3323	219974.3168	299162.0607	285121.7011	324556.4312	263801.8835	245900.3584	274086.3452	264359.516	269004.2083	275516.0545	250179.6807	222374.7262	228268.7523	222986.675	272903.1128	261134.2367	227412.4368	387924.0016	343615.0573	300410.0652	329654.0634	320850.2956	205286.764	383645.1508	301286.9578	184776.9212	326738.227
Com_8_neg	��-Phenylacetoacetonitrile	C10 H9 N O	159.06809	7.444	Partial match	Full match	147309.8727	79505.4	117394.6847	147817.8507	134974.8312	118264.1359	138753.8454	146998.4421	123438.2015	106248.5101	41206.83149	77708.35433	68570.51846	62232.80354	85052.33032	67002.85624	75642.60541	57977.66428	78511.01501	67646.2756	68583.69257	89886.22241	82874.4268	87009.16993	79767.96839	83870.91101	76922.00462	77687.80701	84028.02124	87873.76597	83697.68841	69864.16875	87217.63664
Com_1983_neg	5-Hydroxyindole	C8 H7 N O	133.05244	6.954	Full match	Full match	186437.0647	115923.5403	161901.4763	159254.9804	147563.2549	152458.707	148221.5246	141247.4358	133715.0582	114522.7705	288086.2001	231477.995	258861.7306	352246.0433	311545.0285	327919.6303	284433.9675	258056.882	378774.6537	228174.9764	179452.3183	228751.5749	213707.2153	220870.3905	266226.7488	197870.381	267322.4549	198552.9777	208037.2953	235032.2064	203118.6367	246359.2546	230960.0876
Com_1991_neg	5-Hydroxy-2-(4-hydroxyphenyl)-4-oxo-4H-chromen-7-yl hydrogen sulfate	C15 H10 O8 S	350.00884	7.439	Full match	No results	51478.9256	74001.19109	47426.27085	50332.30209	51773.37838	49172.82695	54335.75612	66213.91777	70062.47665	86729.29333	89396.9447	108235.7662	93236.27312	88130.14597	106544.7738	94616.83941	109266.9702	66572.72673	103565.7702	76141.81319	60837.69935	73076.95609	82001.32462	90327.57474	73089.95308	77267.07805	85329.29904	77151.15459	69262.1704	81967.1723	75977.22754	59924.64793	63033.59924
Com_471_neg	Phenolphthalein	C20 H14 O4	318.0877	6.834	Full match	No results	82699.20173	6624.715939	56194.72705	66232.01308	48661.43604	62545.58678	164648.3671	180796.9732	86163.22515	21470.35377	19276.95126	38797.79035	55931.13493	45762.40141	75139.78017	18775.6477	42827.99037	12026.55349	39061.3664	44648.26956	40159.69308	47684.40959	52266.33859	44346.34976	68903.77027	34909.18828	13812.16505	7861.698911	27313.57023	79554.51109	100508.0879	22701.46842	11989.64195
Com_1486_neg	Delafloxacin	C18 H12 Cl F3 N4 O4	440.04891	1.266	Full match	No results	13434.3956	34366.7078	9340.087794	43084.91457	12931.24573	37312.86216	47535.69054	36431.08024	53891.40357	24848.40804	58128.81546	35113.24558	55347.44437	28806.03843	34742.72763	75131.04517	46760.86785	47710.93991	65557.17908	46602.74233	55523.34619	32586.11806	38084.9697	24055.15401	38186.42615	53581.57234	55596.2146	39973.73075	20681.91216	32440.40214	46215.0052	34533.65554	43134.51593
Com_973_neg	Leu-Leu-Tyr	C21 H33 N3 O5	407.2411	9.625	Full match	No results	126355.8327	16471.35049	122746.1553	121458.6779	86771.84144	130057.5405	52343.32092	26279.74807	37154.78539	15531.01966	10022.94682	9736.493668	7222.076306	7084.772735	7466.106539	6743.519753	7974.31019	6376.628815	7761.79871	10894.11135	24542.29949	40110.70862	31062.70924	6666.968597	6218.997773	6796.490733	6061.872026	6235.058691	6840.343512	6494.221158	6411.927622	5971.818843	6325.997427
Com_2686_neg	10,16-Dihydroxyhexadecanoic acid	C16 H32 O4	288.22914	12.083	Full match	No results	150758.7032	211467.5987	109953.4486	143392.8124	137756.9141	155830.0525	169251.4508	162918.4846	174844.7205	191816.9768	214352.5077	186847.3645	176958.7125	173059.9913	167231.7802	179763.63	169788.3314	154774.4707	178263.0814	170716.9583	157362.1975	156563.9261	171305.5547	144024.8247	144318.1538	133855.0727	139723.4477	115504.7088	169720.1517	168218.8491	134946.6671	170086.0328	147148.5077
Com_1811_neg	ALA-PRO	C8 H14 N2 O3	186.09972	1.435	Full match	No results	1766253.068	1607512.16	1386885.271	1820260.002	1525300.47	1550118.168	1680524.587	1520729.862	1782664.655	1274337.182	1141535.692	1654938.357	1827170.655	1028231.802	1905357.091	1301860.963	1847431.484	1186738.132	1364503.061	947094.7749	1424672.593	1028858.016	1581562.701	1354540.89	1329399.048	1835927.972	1673703.409	953607.3964	1934360.102	1435324.077	1884449.988	1796309.609	1517230.411
Com_2606_neg	1-O-acetyl-alpha-maltose	C14 H24 O12	384.12694	1.391	Full match	No results	219647.342	52129.75811	80654.19935	80557.8403	87415.24149	67908.04296	56967.57463	53285.68978	39335.18344	46672.09209	24861.47303	27708.11066	31427.95444	30701.88479	22583.04803	42354.7639	19928.16626	23017.20557	23842.67587	25000.67199	40002.78014	50162.12691	42970.85066	28781.15534	28399.78647	24336.79292	39497.64283	23774.9959	29173.18595	17802.66079	20809.8129	35331.93121	34226.59957
Com_3452_neg	(+/-)-Camphoric acid	C10 H16 O4	200.1045	8.139	Full match	No results	422850.2817	322551.9994	290165.2326	405156.1884	334243.5252	404949.0175	367885.414	446741.5018	368561.5847	320093.2683	252981.8636	424029.6722	424646.8057	257802.0071	439738.7924	357782.7868	393807.1182	274498.7116	438979.3798	240860.3763	288792.5651	375848.5364	347421.6717	294234.0263	258051.3673	263508.1227	252316.1633	242013.7181	309608.1532	309035.9228	286795.1216	259886.625	243442.8657
Com_867_neg	metconazole	C17 H22 Cl N3 O	319.1445	9.578	Full match	No results	411134.8409	465372.5593	371532.5313	533610.2605	447945.8521	563536.757	587630.2537	692455.3301	664520.4724	630035.1588	339432.7254	343300.9197	315337.6971	529528.7908	252860.5735	491478.4794	258268.9799	405501.9671	268904.2072	414650.0387	309709.6795	409432.8538	377292.8406	224555.4451	189322.3714	159640.2923	167121.2642	284856.1252	155229.1252	160302.521	189488.2438	177101.1666	232940.8921
Com_1829_neg	Adenine	C5 H5 N5	135.05423	6.774	Partial match	Full match	178216.5095	185741.1999	150523.138	159758.7314	168803.9812	152698.8425	163136.5868	189142.845	178659.3208	193262.138	156971.3454	150997.0202	138163.4403	148111.6027	172826.5534	131050.2884	184895.543	163838.1439	206749.1768	132344.7722	86233.83824	171409.1519	198139.2238	130761.8553	143176.508	156144.6627	180557.7111	151938.6287	187637.6897	199603.2447	162572.0205	148453.6882	148518.5646
Com_871_neg	Mesalazine	C7 H7 N O3	153.04223	1.544	Full match	No results	308872.9837	395431.7537	298660.5107	549659.053	407332.1643	651555.8472	514541.4432	337074.4022	475681.7882	404227.9214	271437.4531	398116.0462	352986.9981	214274.5281	267385.4626	229478.4839	400855.9662	237162.2918	312123.9048	225170.9219	299903.9217	344150.6994	319160.569	227694.167	259117.7172	298524.8535	212346.6741	256547.1351	315817.4089	250518.2076	285738.1103	233444.6568	192815.9682
Com_2552_neg	2,3,4,5-Tetrahydroxypentanal	C5 H10 O5	150.05256	1.419	Full match	Invalid mass	5731330.619	2824688.379	5236914.805	2870350.819	3011510.211	2936242.778	2710499.168	2803775.409	2088522.302	2738008.304	1584067.381	2174653.768	1785985.616	4004475.708	2041801.736	1942201.58	2147084.633	1471729.802	1701196.86	2501860.498	1982760.345	2444535.406	2457323.855	3049559.475	2424174.656	2183481.969	2258073.53	1948128.921	2077160.503	1694827.038	2088502.619	2138314.056	2119696.838
Com_1798_neg	Alosetron	C17 H18 N4 O	294.14922	8.96	Full match	No results	73517.71766	144433.2834	73476.2947	109766.7496	98970.19684	116113.0974	108631.3479	89598.99859	151883.5747	157816.5732	178796.2766	117717.5162	139599.133	339371.9962	195149.2741	278541.297	123203.038	265658.3117	168465.2399	267712.6269	169957.4798	207641.2671	187316.9618	235222.8186	173783.0903	326756.9147	284170.2973	289215.8934	202254.5852	189371.5816	115409.5074	214381.6919	245762.656
Com_1461_neg	diethofencarb	C14 H21 N O4	267.14611	9.456	Full match	No results	481714.6621	290862.9086	295606.9434	491334.8558	283110.3628	272902.9151	522925.7086	545027.6146	424129.1667	516489.3731	465995.0828	423370.6255	352376.6309	618288.4431	423934.8243	581570.3732	430068.1305	498314.636	552397.7537	459668.8333	482079.3533	631757.9533	479017.4051	604556.9302	653917.5281	545404.2793	674999.2707	658856.9498	457674.3629	509242.056	658461.0495	428193.9585	495322.0464
Com_1025_neg	KL2880000	C12 H19 N3 O5	285.13164	6.657	Full match	No results	257338.1221	231170.7015	160641.4493	239710.3879	256577.0576	326352.4732	288909.7253	373768.8631	305615.4321	216292.9177	177044.0714	300018.1691	253691.4199	167601.8728	297905.4905	180899.5106	322577.4288	126108.4841	288596.9301	157336.6723	142838.4064	246079.8422	221810.6983	166705.3255	193621.3713	163938.8153	187172.6306	154143.2234	170622.0553	198940.9229	178437.0372	148447.9845	120657.3483
Com_2664_neg	15beta-Hydroxy-7alpha-mercapto-pregn-4-ene-3,20-dione 7-acetate	C23 H32 O4 S	404.20381	8.339	Full match	No results	136675.8048	84981.13248	107451.9086	118750.6205	97616.01364	119528.8351	111687.2936	156262.2417	104786.2734	101059.0871	86415.77837	86900.6805	118311.9908	141687.1694	129506.017	140146.28	98423.50025	121806.528	93185.5683	97553.75498	79193.10772	116106.51	118428.3681	138412.3665	185847.3919	127163.3304	178546.2799	182476.9728	99994.89132	136145.6346	149336.4286	105440.9567	167231.2717
Com_2573_neg	2-(Acetylamino)-4-phenylbutanoic acid	C12 H15 N O3	221.10462	9.202	Partial match	Full match	103204.2929	105541.1332	71533.128	120337.8051	111382.9454	128100.706	125014.8718	133954.406	136578.537	117239.9057	104467.5045	157440.6924	177897.5804	97004.84566	179228.9281	115870.9988	211449.5685	88335.5959	174312.9179	80180.75327	91573.8977	123488.6435	123536.2803	102520.0102	113393.5027	144289.7318	126407.2264	124885.9536	155893.8116	198275.5022	157118.4849	112410.6895	88697.11948
Com_35_neg	Xanthurenic acid	C10 H7 N O4	205.03718	5.105	Full match	Full match	41936963.86	15105323.97	36930724.18	33234514.65	27784640.77	25535258.34	17172221.68	17197557.65	16246712.96	17985947.68	7907964.961	7694807.319	9240344.857	8319045.338	12160413.28	5731282.503	11456461.17	10224110.66	10260820.69	9055079.091	13135963.84	12712251.4	12460680.02	6592961.342	5880830.559	4757342.699	6976538.692	5582748.388	7987194.486	6145086.04	6808219.445	4670063.156	4717372.441
Com_1300_neg	Ethyl myristate	C16 H32 O2	256.23946	14.848	Not the top hit	Full match	83463952.7	123730186.2	92750905.75	82375126.72	89484879.4	110527969.7	110820691.1	98461514.74	99114756.57	116576391.1	135864482.4	99758727.37	86616970.65	101545138.8	95244635.19	111136537.2	97522000.57	112611667.9	110329862.1	106864946.9	138914245.3	123787798.1	112046435.3	142237654.7	131951814.9	125216654.2	120916333.6	111161015.3	116129703.9	122647735.1	106431811.6	120867215.3	112916356.4
Com_1610_neg	Cascarillin	C22 H32 O7	408.21398	9.485	Full match	No results	95768.1123	38626.95433	97696.77459	117654.0282	92163.98464	96210.26961	93770.49302	49220.69739	55427.41293	50895.84544	42249.48427	45077.67879	50430.60053	44611.06551	61285.5706	32683.44869	46713.72266	53895.41554	55774.83826	27520.90331	30956.40687	70833.5117	62952.99061	45683.18893	70627.71001	67528.82055	43494.78354	53081.31612	62604.04705	90038.63083	66701.07623	47306.71688	36032.09945
Com_1675_neg	BHA	C11 H16 O2	180.11466	10.446	Full match	No results	43511.43153	26172.95342	15296.55015	25022.6467	15189.38372	39156.38584	59514.39926	73261.85808	70672.09387	38064.31589	15522.9718	76892.43097	67632.29068	48438.85695	118668.3369	52756.7008	79414.45959	39512.21279	102883.4963	31972.76788	56670.24959	60904.89627	55317.6048	70549.08044	72781.09563	83509.8347	72839.82676	71832.56656	79592.91813	144236.3426	122778.3546	49413.85259	42740.877
Com_1667_neg	Bisphenol S	C12 H10 O4 S	250.03047	6.734	Full match	No results	279973.9878	270455.2781	254863.8946	314921.634	298559.044	325247.8542	310021.1281	315447.4085	306711.3424	353950.863	310676.8289	424568.9741	379885.2977	395281.0461	355399.6733	358912.5409	290478.9997	319026.3488	492990.1338	270385.3248	217659.8011	380780.8793	338883.6078	404828.2822	471264.0949	346426.7533	424594.6621	399607.0736	318371.0602	475179.6549	419491.8327	317726.3245	352107.4906
Com_2108_neg	4-FURFURYLTHIO-2-PENTANONE	C10 H14 O2 S	198.07095	10.099	Full match	No results	40311.69297	47162.61746	33459.31534	38887.86333	40593.05302	48929.90159	35813.46731	37037.83097	43853.07978	42651.31532	56718.13989	61364.65635	64384.23734	111554.3847	59917.97673	102669.3148	63791.40686	66978.44653	65978.44326	66418.58447	31709.37841	57392.93808	60523.07678	59425.05243	70310.49635	58931.06123	69899.5088	64266.09522	54501.60108	55977.76752	78496.98537	48335.06956	61989.72415
Com_605_neg	N-Nitrosoproline	C5 H8 N2 O3	144.05321	1.394	Full match	No results	633598.0078	1962431.924	1327119.044	1405132.051	760117.4805	1520519.022	1151666.674	939265.8396	2770477.266	2512255.004	953639.1761	1082794.411	931294.4453	1063797.528	1090538.138	995163.7052	1019859.608	965125.156	1046598.414	862453.2465	1152650.376	1348073.02	1266788.462	1226498.15	1057200.542	1254407.174	1074423.276	1171838.108	1283428.08	1170322.299	1209444.934	1230796.837	1201134.984
Com_2135_neg	4-amino-2-methyl-5-diphosphooxymethylpyrimidine	C6 H11 N3 O7 P2	299.0069	1.268	Full match	No results	185381.6803	173166.8292	183720.8063	133307.536	149463.5257	131081.7443	129668.3776	120758.4534	131493.7054	84985.81847	49752.88511	65317.96235	62513.3898	41675.31516	52039.8324	21520.43801	29894.77761	25601.91208	66405.13434	29433.64239	68283.4808	84381.70007	83257.48328	84955.44522	85033.08735	72679.03715	81711.81176	59584.57696	67596.43291	64054.99661	41024.6472	101978.6138	59285.0261
Com_1510_neg	D(+)-Phenyllactic acid	C9 H10 O3	166.06276	5.892	Not the top hit	Full match	1497338.596	1032833.372	1020872.662	1305816.757	1504632.275	1598735.96	1311708.608	1462339.871	1240354.729	1188998.153	1240415.169	1815137.994	1650685.008	1115915.504	1499324.754	1360935.876	1767294.651	1177829.265	1778641.887	1020703.461	1779531.435	1643455.59	1502292.085	3549424.657	3196689.239	2419519.633	2797972.532	2494571.851	2051712.432	2054608.31	2627467.343	1673758.375	1903169.485
Com_1872_neg	9-Hydroxy-10-undecenoic acid	C11 H20 O3	200.14074	6.69	Full match	No results	1583818.745	1581442.088	1266672.294	1625640.036	1204237.778	1176056.374	1398159.919	1957994.244	1766037.974	1075543.293	789938.919	1321085.435	1422204.809	911080.0663	1255719.258	1068288.077	1207592.222	775692.6423	1506059.541	872705.8542	1249605.854	1138955.497	1154960.065	1259634.993	946004.3249	996362.4766	1139190.345	1064633.588	829576.8427	1101266.485	1176651.306	872790.9616	896182.0439
Com_1242_neg	Fulvestrant	C32 H47 F5 O3 S	606.31629	11.361	Full match	No results	36722.589	435581.664	71467.31158	66149.25001	94935.06364	104735.117	107161.6638	151689.7451	343715.1486	348935.7867	558550.957	208043.5137	376184.8111	284329.9645	496377.6741	503562.4099	522375.1898	594421.6739	407534.1276	701878.7213	181554.9093	256006.9566	275931.6313	146588.9846	133213.906	157550.4543	104292.6631	133037.4155	256228.5803	102594.5295	156846.7294	212155.6167	222756.5389
Com_2152_neg	4129939	C5 H11 N O3 S	165.04563	1.334	Full match	No results	1761542.006	1464138.46	1032022.983	1784670.325	1288164.494	1936162.11	2307206.068	1970867.157	2365227.084	1546638.138	1197400.431	1817033.912	3057084.24	792372.5155	2833792.237	1120314.881	2608558.622	841887.2961	3166191.617	901999.3973	1539699.514	1869767.085	1703417.366	1319136.826	2111209.514	1674975.676	2032657.327	1450259.471	2221689.891	2207617.129	2468844.691	1337986.253	942105.5639
Com_1443_neg	Dihydronaringenin-O-sulphate	C15 H14 O8 S	354.0401	6.034	Full match	No results	98805.45299	49583.58771	67674.40542	67575.90141	65473.17081	83802.99997	63888.55829	74862.0139	54417.32769	74164.44923	115331.7602	81435.0779	74036.82042	195993.7765	84931.07395	124974.3026	76705.06231	105623.6214	78398.78246	96411.0171	91315.10006	91867.17203	99542.76957	187656.8396	124616.6389	120010.8585	159483.192	155559.6698	87606.28018	102138.7145	111385.2008	123686.3336	179080.0642
Com_3469_neg	(+)-abscisic acid beta-D-glucopyranosyl ester	C21 H30 O9	426.18816	11.259	Full match	No results	257041.2746	431278.6857	230581.3866	325275.9679	277761.7718	396439.4835	354826.6713	436761.8743	467572.8376	459575.0592	267567.5861	411196.3274	623461.3602	349726.6406	496862.561	345888.8579	651478.3342	292718.0389	454410	274172.5912	265718.9286	330500.3654	344962.8703	212778.6596	252591.6996	197801.0565	296242.0451	189997.3013	203471.8945	274470.2776	302685.5802	158341.8517	162642.2469
Com_2266_neg	3-Carboxy-1-(beta-D-ribofuranosyl)pyridinium	C11 H14 N O6	256.0818	1.299	Full match	Invalid mass	1051949.83	988355.2977	660203.1419	1307218.102	637448.8799	1138954.784	878800.3294	943706.9995	1074399.802	1035794.832	1042912.959	953053.7178	1318438.031	875005.1809	1480434.468	778272.5772	794239.0328	622082.3016	1568129.238	546963.948	497125.3003	839320.9845	999020.4511	468245.463	541086.6632	541203.4441	793183.1978	577045.2722	711134.5307	652736.786	730865.6313	551084.1798	643927.8905
Com_1603_neg	chelirubine	C21 H16 N O5	362.10289	9.313	Full match	Invalid mass	93883.68741	41718.81981	77917.79806	60353.40217	70609.49815	64370.23419	47401.74921	35640.4114	31121.42833	40194.09363	12915.20584	10415.14549	13177.64058	11952.80687	9725.149341	11544.07753	9504.84486	11837.21409	10665.75938	11369.36418	16394.19841	24734.64458	29321.61665	13553.82794	19359.35674	11786.34372	12174.68804	13128.33373	9333.751284	10764.80232	10958.67431	10406.95171	13740.90665
Com_2511_neg	2128	C9 H12 O2	152.08343	9.152	Full match	Invalid mass	69413.8665	70202.81198	56864.45741	73237.83377	68621.90489	66688.77778	79825.59677	106667.4768	110531.4676	112838.2348	64403.82774	58217.79853	46987.31424	96668.98494	77639.85411	109166.4859	56327.39758	79722.62989	68032.63005	82107.49276	67046.54401	78719.20622	77880.64382	108073.3704	67080.75949	94443.7813	66671.23465	69498.96164	65773.81414	62951.81215	65773.31248	64325.92891	85099.46025
Com_1348_neg	ENU	C3 H7 N3 O2	117.05361	1.31	Full match	Not the top hit	537734.5818	932385.4622	460287.9347	538000.682	531652.2931	610231.0036	824325.9758	783560.6473	788374.5014	1002654.088	1115786.363	1075910.908	870720.8954	1099621.782	956599.0988	1043181.769	827364.7556	1099203.372	848305.2468	1209910.701	937103.1924	814824.017	878816.0622	1390984.748	1359914.967	1631105.862	1272312.119	1210131.391	1253912.253	1094925.966	915185.2017	1218586.936	1261151.522
Com_718_neg	N-[(3-Hydroxy-4,7,7-trimethylbicyclo[2.2.1]hept-2-yl)carbamoyl]-4-methylbenzenesulfonamide	C18 H26 N2 O4 S	366.16311	1.428	Full match	No results	128729.4931	142775.9271	127887.4762	183336.6603	125643.0153	193602.0993	241423.4513	199210.4262	220280.0735	226402.1405	162175.5088	165716.4213	75525.98533	190962.7348	168293.3829	235957.1286	153185.3236	219953.6861	126863.3261	306741.0468	148116.0968	172464.3134	172130.4969	161141.1342	150832.2083	166524.9367	145016.0757	164343.3037	172444.7247	83977.96023	136180.3944	191520.0306	170812.6967
Com_2722_neg	1-(beta-D-ribofuranosyl)thymine	C10 H14 N2 O6	258.08435	1.422	Full match	No results	394217.5309	428275.0247	296412.3672	353601.0917	441991.2747	443589.343	431023.9363	582549.5099	348883.3974	468442.9999	440976.2187	355270.7554	246509.6902	529339.3279	222694.2679	265580.2248	283388.1096	395477.5624	323222.0048	429884.1895	258641.2311	383397.5226	340175.2834	384874.3253	504601.5309	373407.4656	325552.4732	397707.2042	295678.5021	320285.7748	353588.1128	297037.5525	336935.3204
Com_260_neg	Stearic acid	C18 H36 O2	284.27061	15.645	Full match	Full match	2951862.044	4665828.599	3043238.05	2925136.446	3098765.006	3289583.764	3880285.722	3391139.858	4016912.64	3916539.434	4266913.204	4394112.405	3671601.664	3632740.084	3482543.327	3657053.298	3568615.712	4313102.16	3382454.566	4131769.505	6512759.986	3821012.993	3802363.604	4713928.027	7181021.711	6203469.94	4654927.886	4797828.986	4131887.705	4280201.308	4486184.742	4063581.608	3902126.373
Com_2469_neg	2978	C14 H16 O2	216.11442	8.269	Full match	Invalid mass	137523.3417	91346.66893	82471.15954	133535.0296	108780.7225	144584.8426	125979.3952	156466.9816	162714.2567	160884.797	130638.7342	143606.0775	220116.3873	158467.74	243150.9727	158576.0329	266427.0457	108753.4344	220401.5952	103023.9764	154821.4397	192425.3201	159953.4063	174601.4052	185985.3265	217811.3054	247340.3088	155979.0182	170476.3522	202873.8894	209870.3587	151980.2847	137990.4901
Com_2032_neg	5-(3',4',5'-Trihydroxyphenyl)-gamma-valerolactone-O-methyl-O-sulphate	C12 H14 O9 S	334.03506	7.294	Full match	Invalid mass	893602.4366	877191.5959	539779.4133	800091.9965	691373.5933	772581.7307	815133.7366	1009432.772	751307.1581	1076164.721	387848.8397	861960.3483	1127303.311	293377.548	1106310.269	374557.8479	1323776.835	303577.4032	914213.9517	198152.5304	634724.3572	706013.6321	750408.6725	595351.2072	678886.0701	633961.4819	1062355.831	637124.3301	1194641.803	1430028.532	1122246.441	567337.5256	341553.8332
Com_1996_neg	5-Hexyl-2-oxotetrahydro-3-furancarboxylic acid	C11 H18 O4	214.11999	7.156	Full match	No results	193698.2771	83454.09854	294155.0406	198708.9674	223634.5115	189398.7645	149162.0526	156639.6591	115279.9663	111953.6403	87442.8084	73642.79252	96998.74218	94498.48929	78220.62482	78421.72713	92821.86099	69997.25938	113324.8008	62716.45	113179.7792	146328.9231	95743.22449	323967.7053	162824.3596	168593.2744	134318.3754	178655.5673	153046.4301	205587.0076	172393.7644	194562.0099	175842.5053
Com_1559_neg	Coprine	C8 H14 N2 O4	202.09489	1.435	Full match	No results	332187.2545	330324.0608	265123.9912	361089.5873	314725.0182	344032.7281	394677.6952	432791.7351	98600.64245	301013.2361	367816.8173	353174.1607	276565.5559	337997.3119	350056.2181	324869.5538	71227.87551	370097.6078	286295.6513	453060.2651	302724.5538	335563.4646	418842.3616	351379.1466	369407.9309	374841.9692	309250.6729	340208.5004	371609.7395	232666.2188	431621.4892	426111.8855	353368.3442
Com_2130_neg	4-Aminopyridine	C5 H6 N2	94.05287	1.556	Full match	No results	297193.8561	430107.051	484927.6826	369175.1821	178674.4104	394746.4709	294633.7078	386762.5966	426304.3041	351825.3714	417813.2904	478275.4519	452672.2692	425309.578	400887.7425	392449.202	676011.1034	399441.4959	328398.6953	434666.164	205676.3195	236068.9944	396042.4106	197195.2663	308923.1569	414101.0923	225630.6005	264654.9487	218464.4046	246766.1098	298532.1831	296104.4509	403823.44
Com_1852_neg	Acetylcarnitine	C9 H17 N O4	203.11535	7.877	Full match	No results	88298.74894	58757.88625	74788.30077	104519.8154	85115.89308	113953.5625	110202.4044	119801.5765	119140.8008	64262.14196	55634.27087	90064.49825	101733.5891	65101.86941	111167.5708	63175.09033	108273.5279	65503.45634	100621.6282	63688.97409	73782.8524	95276.52195	82811.37854	94894.14591	87910.88316	83611.92288	87919.1274	78663.3481	95759.96457	126970.6467	115438.1591	82690.33805	58042.6107
Com_1217_neg	gamma-Glutamyl-3-(5-oxo-1,2-oxazol-2(5H)-yl)alanine	C11 H15 N3 O7	301.09241	7.13	Full match	No match	134355.2133	45673.41942	110509.4399	119551.3577	84720.58053	117829.0679	164225.6143	165268.1451	161975.6205	64025.62629	74385.40766	82819.44733	100963.8382	80118.35985	127829.4908	93503.04118	122616.5107	77290.94675	131317.9824	82152.74257	54121.41365	79072.39789	110378.3766	46008.73374	60877.60197	46101.99365	65246.286	41394.96766	73429.67388	88796.71987	75925.21728	50359.07558	40375.64356
Com_749_neg	Motesanib	C22 H23 N5 O	373.1916	11.88	Full match	No results	159941.976	78108.84394	462222.328	231354.8486	532489.449	141444.9371	197431.9207	133131.4103	110756.873	98212.9638	216940.5726	148593.6938	147012.5881	162559.3104	153931.3974	185492.2345	200888.4925	251606.1504	146339.7974	225913.2559	130415.3654	149231.2436	150311.4403	38441.48618	30184.51872	28751.62976	25661.55564	47158.33451	55353.72442	45075.06914	41061.60344	48121.13591	67888.02606
Com_2441_neg	2-Amino-9,10-epoxy-8-oxodecanoic acid	C10 H17 N O4	215.11545	6.319	Full match	No results	1097885.864	265260.7104	1274640.066	641752.8597	757149.243	472868.2514	456781.2482	414921.3431	348313.3186	382532.0185	373547.596	314039.4587	268179.3212	433173.882	250350.4992	417765.7365	330990.7905	454070.1168	296870.4623	463601.8371	311075.7396	441715.768	429243.2933	312741.4956	307723.8575	302475.4585	247633.5088	451107.5343	320226.9264	387658.7763	358064.0096	546186.678	449477.0147
Com_1177_neg	Glycine	C2 H5 N O2	75.03191	1.314	Full match	No results	887198.5314	1422199.215	830547.4373	1134383.746	1046980.113	1044422.268	1446293.241	1267487.962	1179792.153	1690397.164	1931946.408	1942447.517	1111503.209	1679003.566	1196250.762	1466167.897	1238656.48	1306361.578	1623317.485	1611341.166	1044479.26	1300242.031	1626904.844	1649131.805	1641363.769	1518877.671	1679803.997	1313671.674	1533303.397	1858224.82	1922228.123	2480303.165	2533295.816
Com_254_neg	Suberic acid	C8 H14 O4	174.08883	1.659	Full match	Full match	1505342.412	1212147.864	1044925.303	2021743.293	220548.306	1557582.002	2508239.204	2095559.353	2369406.793	2617820.834	2140341.871	2360507.905	2416196.614	2563381.58	2177688.202	839229.6937	4816914.856	1054642.229	3571182.799	1170813.668	2329526.694	2126347.734	2574380.424	2447131.592	313983.5303	1051041.979	2255812.49	1987760.234	2583203.127	1736380.871	2866640.022	1731167.609	1527907.77
Com_700_neg	N-Acetyl-DL-glutamic acid	C7 H11 N O5	189.06328	1.22	Full match	Full match	1015684.513	1108008.747	599741.0348	816151.7663	726662.4537	1082773.453	1105566.418	1127907.645	1742295.37	1276518.686	1046202.771	2247766.601	2463644.125	204579.0757	2349758.701	1321215.448	2289594.495	1123453.525	2262653.794	889126.1578	1500969.917	1805713.609	1674350.241	1805286.918	1982595.493	2248868.043	2178946.226	2090036.97	3630316.833	3129125.409	3124379.439	2206324.973	2025323.903
Com_1719_neg	Aucubin	C15 H22 O9	346.12543	8.939	Full match	No results	87842.43168	47663.67822	113900.5833	82177.80539	73750.87274	72986.37324	58596.53498	63442.20688	57650.5608	50567.0776	95801.39141	44406.2505	42828.60603	96768.10954	47219.62907	71475.06767	56013.02871	73725.70255	44213.18193	78008.56179	71647.73393	82570.37927	70591.38888	120801.9503	148430.9974	122946.8085	128483.6464	139335.2004	117506.3389	100118.3668	83789.2197	165160.2171	121411.909
Com_1265_neg	Fipexide	C20 H21 Cl N2 O4	388.12071	1.422	Full match	No results	104119.4946	113921.2956	118166.5671	54318.70559	108722.8373	157063.1296	181866.9956	218233.0006	102826.9697	68993.32926	80661.11382	57893.25493	115445.769	65410.97489	82923.99975	106669.7457	403423.1776	50031.00607	126538.1908	34152.7961	209559.4489	170006.5175	116468.5693	142760.0254	194200.8822	154283.1501	304637.4602	134589.2102	203621.8735	145440.1239	145730.095	144818.6526	100215.5415
Com_2392_neg	2-Keto-glutaramic acid	C5 H7 N O4	145.03722	1.413	Full match	No results	361094.9915	499240.4112	283606.9287	414502.089	322324.876	514613.0925	484890.9141	354648.8249	485052.8826	405599.2643	359922.597	463830.8525	484227.8418	343458.3849	526277.44	414380.4174	410785.6414	585274.6704	372070.0507	385271.8437	324022.8623	469348.0411	413803.1901	547587.5878	418742.3156	499497.5049	395863.5034	462735.0498	468621.9897	407143.5597	584363.9039	411074.0081	457735.1949
Com_1587_neg	Cholic acid	C24 H40 O5	408.28669	11.357	Full match	Full match	31345.61891	225789.2815	51977.71459	37709.38712	57485.99832	60028.61766	56930.07218	111992.1823	219109.5623	202790.6679	227124.5624	194066.1296	165928.1234	197183.5515	275764.568	240659.3396	254698.7312	322178.2318	229750.1319	362896.0271	136774.4866	142075.9142	152629.5208	76702.28701	90116.58065	95032.00393	58267.19949	81908.00646	134038.0605	90291.77349	90243.34397	132613.3669	86507.29352
Com_1612_neg	caroxazone	C10 H10 N2 O3	206.06868	5.209	Full match	Invalid mass	2047193.275	2073020.913	1510892.807	2044730.515	2119674.27	2602834.685	2382641.906	2513432.87	2010850.166	1416437.092	2328544.062	2189844.296	3464246.989	1605828.525	1994903.166	1463631.599	2922103.328	1960779.333	2497839.28	2133173.873	1847337.915	2147684.835	2204350.585	2392389.156	2223783.267	2213345.153	2766882.259	2496013.232	2304051.621	2214686.902	2113491.978	2067304.318	1676422.942
Com_395_neg	Proacaciberin	C16 H25 N O10	391.14793	12.542	Full match	No results	64109.99045	30068.42807	74256.2063	52849.84914	48298.62864	55476.05234	42346.33351	55731.95473	46579.37471	28624.44165	50626.25394	66504.64173	74825.21353	57849.77563	79170.16317	53012.41742	73808.78343	55310.43886	83946.88976	55480.69757	52547.99194	68748.47697	71882.88008	79267.6015	83482.45527	91960.40112	73102.45584	95232.60163	110855.0622	95916.90508	82651.45906	113554.9063	78031.10824
Com_2554_neg	2,3,4,5-tetrahydrodipicolinic acid	C7 H9 N O4	171.05289	1.451	Full match	No results	412808.3369	528074.3042	365468.8534	573639.8534	439052.1844	579131.7664	639376.9381	472598.0254	596136.1238	443494.6798	404657.2524	559926.1145	445637.3445	428818.9918	364038.529	450222.8418	499415.2963	415609.7403	443975.096	393097.4567	423185.0951	346008.1111	439257.7329	392793.6537	385454.5794	442494.2381	392460.7516	313404.3359	432043.8417	336472.5452	356367.1649	438373.7748	382135.6247
Com_852_neg	Methyl alpha-aspartylphenylalaninate	C14 H18 N2 O5	294.12092	7.312	Full match	No results	55690.82638	12845.52797	38695.104	41588.02322	39708.61936	47050.56823	83502.17132	77711.83996	65664.95523	18178.18989	25512.24041	34690.78999	52656.77691	30594.37818	60311.06775	27103.27982	59794.96642	17714.55042	38842.68798	16735.32456	26365.47354	45312.19606	54797.97347	40797.01177	50879.30116	36493.85637	29372.78522	24542.45467	34193.55587	77596.97328	68703.07228	20036.87664	13652.43498
Com_610_neg	N-Methylhexanamide	C7 H15 N O	129.11516	7.793	Full match	No results	149400.1309	115851.6879	239211.4861	145285.0478	196768.2516	111160.6793	130627.6701	121439.9693	113637.6648	140742.5114	87005.72219	81984.15733	58056.1062	113521.7899	66398.61115	118342.9972	80905.02201	153226.5313	72800.07877	133527.9478	134533.4975	143227.5664	140771.5969	187149.4324	126337.6948	154276.0586	107601.578	180095.0833	159154.5855	150503.3095	138547.8033	208525.9782	214836.3922
Com_1627_neg	CA9275000	C14 H11 N	193.08999	6.535	Full match	Invalid mass	2846.388955	2784.571131	4405.785241	2488.170603	2565.174594	1761.157493	2914.538176	1464.023237	4710.132958	2478.864284	3999.635955	22004.80617	32146.49798	5012.413987	3022.988135	133289.972	56828.22075	16324.59383	8163.355789	4389.664639	1425.352242	2192.50181	2026.659158	2237.244493	2694.227453	1763.832186	1518.761127	2081.960271	40740.88968	1553.413776	1117.382323	4391.825156	5676.592644
Com_1121_neg	Hippuric acid	C9 H9 N O3	179.0578	5.647	Full match	Full match	326136062.9	244416562.6	255646229.4	238062020.7	294420257.5	270868207	275568142	290134700.4	218388086.2	316186977.2	243872380.9	296409140.9	278906531.3	217056698.6	114296194.1	140235157.9	221531298.2	320640669.9	138738208	246803835.4	339173280	294070438.2	277961558.2	187733696.8	283213030.1	353587218.9	416432055.6	337733863.1	252334472.3	307118017.5	341885808	268532615.7	278461516.8
Com_2217_neg	3-Methyladenine	C6 H7 N5	149.06988	1.471	Full match	Invalid mass	346283.4014	439777.1739	347906.4423	348961.026	338206.6862	330459.6632	328080.0342	209486.5552	275525	298404.0018	348356.1034	296373.8493	218240.2308	372825.5793	204292.7155	480527.3686	243958.1869	384950.7095	252639.8591	485996.1422	274094.6649	299520.7567	245604.3923	269040.4127	255442.0085	281110.477	250509.3909	311744.2087	365896.3052	203449.7849	224682.722	371898.9203	387262.2627
Com_2717_neg	1-(��-D-Glucopyranosyloxy)-7-methyl-1,4a,5,6,7,7a-hexahydrocyclopenta[c]pyran-4-carboxylic acid	C16 H24 O9	360.14122	8.377	Full match	Full match	134501.3571	125801.0262	152005.9816	170591.0234	160093.3715	128633.9684	164221.4991	172139.1727	164084.4174	225766.1127	210072.5536	88409.81131	97125.16725	360456.8074	128249.3197	307047.7721	100458.3457	240396.5583	104780.3649	279324.4676	139211.428	151982.1946	134020.0694	129184.7623	100921.4907	133467.4191	100064.9142	130674.826	116990.1349	73592.09254	88960.12645	154287.0513	194380.0256
Com_2456_neg	2-Acetamido-4-O-[2-(carboxyamino)-2-deoxy-beta-D-glucopyranosyl]-2-deoxy-beta-D-glucopyranose	C15 H26 N2 O12	426.14904	7.007	Full match	No results	90582.1205	92318.89996	117461.5902	83983.86287	92720.25959	77527.77076	72444.24131	68043.24756	74601.02823	79199.30538	77844.69406	77945.49838	35148.845	104945.8997	42402.09036	86871.32061	54649.18609	77211.2182	42501.41161	94476.27599	57292.84017	61424.13384	66941.14009	66503.90921	57413.34761	51819.02393	51958.55488	64694.54044	52880.80546	36079.50863	45959.38824	62115.08763	67242.1676
Com_1754_neg	Aripiprazole	C23 H27 Cl2 N3 O2	447.1479	1.087	Full match	No results	102689.8348	66057.10525	123477.7324	86599.82104	86429.61647	73069.03048	67619.69136	52910.04236	46674.05437	64202.09389	54135.25264	56376.23663	32844.91475	54112.00855	35924.21999	54032.57195	49652.57738	45207.00856	35432.6645	58889.85737	54179.37671	60690.68321	58573.1077	40141.62352	39767.43448	42571.64068	32345.13951	48972.01772	38241.82007	28981.31866	34191.52114	56125.66398	41383.52643
Com_1449_neg	dihydroconiferyl alcohol glucoside	C16 H24 O8	344.14642	10.875	Full match	No results	90362.17915	116557.0838	115366.7048	117390.9201	135804.088	127747.4392	111121.9251	140728.4663	161519.1384	117142.7412	68567.51056	72741.05948	59931.89837	69962.45898	70160.91399	69927.3919	66197.29751	52292.83193	49331.86137	47520.844	68505.50558	80204.84855	67618.8152	29286.10335	25345.79477	23751.43003	31462.88239	19858.1523	29362.38386	23553.71189	29849.60972	32689.67982	27635.27068
Com_1500_neg	Daminozide	C6 H12 N2 O3	160.08435	1.331	Full match	Invalid mass	348137.6118	487851.248	233040.1757	339144.4251	241913.7351	333556.3073	412542.431	451267.1588	477935.8716	554000.818	551584.2648	618720.8614	556546.295	609442.4894	750400.034	618840.1024	519959.2187	496046.6225	733340.3658	464126.3357	354211.9934	553434.2331	480630.9389	464030.5703	521024.6913	645194.9868	628855.0469	865700.0435	682215.263	562673.6481	646101.2111	662912.103	802702.4979
Com_24_neg	Zalcitabine	C9 H13 N3 O3	211.09507	1.452	Full match	No results	765606.5721	854119.2392	790640.7397	880007.429	760307.3152	673886.3059	797582.8247	624337.539	672205.0179	587945.2708	666338.8686	767100.9955	509360.3618	675957.4553	722255.764	709857.3498	850948.4935	665125.8314	563836.0746	852809.9986	738171.0408	863719.9895	665799.811	647787.934	558197.5374	712680.5903	587986.0668	673423.8879	648610.7149	552325.1119	731291.5637	838575.4311	675946.9064
Com_139_neg	Tonapofylline	C22 H32 N4 O4	416.24021	10.744	Invalid mass	No results	80679.65514	67473.5873	109441.9822	76468.51121	75816.1234	67690.66362	69004.34768	69806.21495	68035.74147	77966.13343	48499.92466	53875.85195	32799.26385	80002.18682	45672.90556	61858.77237	44746.35208	61954.67592	38742.48141	65310.01942	56901.4442	68323.99081	65716.98995	80264.96436	63174.72566	74713.0752	59490.90074	87089.6445	85399.99046	57045.7964	63746.17253	95971.01433	122031.2026
Com_2556_neg	2,2-Bis(hydroxymethyl)propionic acid	C5 H10 O4	134.05766	1.383	Partial match	Full match	3897918.998	5990521.319	5491551.738	6411748.854	6256663.997	12784517.67	13030626.18	3404420.835	10415435.4	9242598.455	5635871.764	13535747.37	10812909.27	10668316.24	13458286.13	12359538.43	11755616.89	10868296.13	8139888.794	8331093.404	8821811.625	7114496.686	6035143.899	6071170.975	9421915.463	10746726.88	9796264.566	8672650.32	6054833.719	9866808.493	13358045.96	9575175.396	11445659.12
Com_1298_neg	ETHYL VANILLIN PROPYLENE GLYCOL ACETAL	C12 H16 O4	224.10427	9.271	Full match	No results	133930.5098	92779.37637	63740.37796	116732.7615	107800.9268	120187.4222	81801.30816	114481.6211	110089.5471	114743.5442	77561.49497	89264.13933	123693.8716	98509.90163	101949.8583	95443.07901	147428.8569	115317.098	144546.8331	89756.65896	71757.10529	83447.75417	114497.6072	72595.6845	68328.96888	82638.8001	90914.46866	84288.21082	93335.47938	86054.67089	103818.2578	91946.52272	61950.34205
Com_439_neg	Phthalin	C20 H16 O4	320.10356	2.123	Full match	No results	258322.0384	142646.0813	343616.406	129700.1403	208338.9083	133803.6545	110832.5975	197874.292	131436.8039	252463.7525	130456.0806	44026.61869	51476.71472	152154.0272	62422.43514	83759.619	62911.56006	62699.58443	104514.943	101202.186	106122.8079	130278.6459	103715.3242	107733.999	124689.2368	93638.99004	124695.2228	86228.9105	69685.80113	102116.735	77921.63157	70232.5774	70779.35326
Com_616_neg	Nitrobenzene	C6 H5 N O2	123.03179	1.23	Not the top hit	Full match	551261.3586	566857.0188	623132.8976	617713.1016	546709.9288	459940.5952	524099.9418	382258.5603	488397.251	509011.637	430978.9066	446349.0162	492096.1079	314875.4562	526676.4269	329966.0798	530523.956	368717.5797	514241.0712	385116.4534	252063.6014	404482.2504	400842.7373	246642.9693	242610.6063	233451.2755	256272.7071	212147.5269	393553.1739	336316.6617	278553.3925	253620.7101	267885.1436
Com_2087_neg	4-Hydroxyprolylleucine	C11 H20 N2 O4	244.14148	1.445	Full match	Invalid mass	292404.3501	381018.224	274010.9546	452657.4736	378364.5133	319551.5586	287341.7986	399456.2882	362474.901	300318.8336	320975.9369	356061.889	306288.2625	288900.5171	341806.3589	419840.2907	377946.7386	308865.8406	280180.0367	237637.7938	199265.5226	326237.3815	332937.2397	295984.3912	323336.4487	302719.4527	349653.6576	356237.0393	239524.3046	314120.213	290012.5975	325111.9693	302672.1074
Com_2320_neg	3-[(3-Hydroxyheptanoyl)oxy]-4-(trimethylammonio)butanoate	C14 H27 N O5	289.1881	10.022	Full match	No results	161784.8415	57195.82983	139892.3499	126206.3189	122963.0362	109227.3998	89205.81696	118359.5463	81562.70448	100831.8648	75658.32981	76463.44134	94736.37875	77390.11104	77185.14681	79722.17039	91395.57724	66421.61325	88628.70828	67186.85686	65344.85084	80562.71928	80503.77811	77794.32873	73191.13557	74913.61094	58020.84024	68478.72102	105836.5185	87501.14398	80589.00336	80333.44472	67530.63595
Com_1136_neg	Hept-2-ulose	C7 H14 O7	210.07331	1.344	Full match	No results	1516120.074	1912895.718	1156517.032	1485912.009	1420872.046	1747648.919	1620235.992	1479723.074	1587170.545	1455297.139	1036322.69	880223.8358	1291344.453	1031678.997	1134157.74	1054323.653	900958.7554	945210.2715	1098105.949	1065986.219	1469866.402	1436752.655	1340049.127	1069756.462	1969814.075	1205819.862	1828877.954	1980281.606	1648087.07	1616644.969	1708824.839	1409194.323	1331456.875
Com_2544_neg	2,3-Dimethylquinoxaline	C10 H10 N2	158.08412	2.765	Partial match	Full match	2896193.804	1339079.672	3026032.075	3074542.03	2588120.743	1583797.609	1335506.469	1170664.357	1311371.63	1733470.401	835239.2116	715068.409	556416.5469	1034120.67	1019242.32	829290.9678	761587.4746	800754.9125	747339.501	976066.6488	1062758.177	1104772.748	982416.3264	552426.5562	536710.7501	460423.9491	564401.766	692830.8394	525213.432	452081.1834	516742.4291	489507.0327	505569.4318
Com_3364_neg	(3S,4S)-7,12-Dimethyl-3,4-dihydro-3,4-tetraphenediol	C20 H18 O2	290.12926	6.486	Full match	No results	92813.58723	26798.78964	61609.46364	72886.46831	60627.36135	77010.64271	131614.7072	99204.11	93404.05896	47476.84793	38170.71748	62294.63218	60523.48787	43852.09172	93454.29049	42313.42962	70259.45875	31642.05121	67777.93934	37693.02022	51373.7651	59002.66723	62536.3996	51304.94165	63518.73738	42532.00019	59812.84795	27681.03782	49806.69556	98973.52445	94059.39167	36435.74532	23546.34016
Com_885_neg	Meclizine	C25 H27 Cl N2	390.18813	7.484	Full match	No results	78212.70972	107745.3094	70664.94166	91483.93411	81789.25635	113629.2622	126265.8563	144467.2441	125105.1711	120953.7427	82952.02978	127176.2511	149049.2772	75364.55754	162566.5248	84364.64111	195245.0071	62309.14022	170150.4225	72058.68464	105726.9133	98949.20724	93453.51827	107814.5431	135761.4662	140657.8482	140469.1612	85512.1328	104741.0711	128650.2382	124011.6858	81116.61566	59007.35285
Com_211_neg	taurohyocholic acid	C26 H45 N O7 S	515.29051	12.355	Full match	No results	126526.6345	108366.5297	236874.6868	288123.3405	237238.5747	624253.728	96671.15402	52730.44627	183803.1597	130031.751	17426.62921	32212.41968	26687.6478	19937.00084	27701.73755	22327.43372	34727.98024	17162.20787	27920.44764	24079.26053	76446.89191	76130.17474	87490.27337	4002.919836	4382.743431	3997.008706	5627.865293	4872.083844	9205.861992	5569.584732	5093.539362	4194.445075	3884.62343
Com_1366_neg	D-Xylonic acid	C5 H10 O6	166.04737	1.319	Full match	No results	1404866.171	2220833.264	1951776.07	1784496.904	1736497.801	1856572.016	1900379.83	1728384.271	1834481.594	1983621.555	1450952.327	1307824.949	1633544.275	1264933.354	1468544.153	1075749.816	1431325.702	1156544.291	1386646.67	1405161.261	1988991.014	1338189.139	1736834.877	2547816.95	2328499.579	1963798.289	2515563.278	1681268.177	1596527.919	2367333.698	1921704.441	1670578.396	2018605.666
Com_1211_neg	gemeprost	C23 H38 O5	394.27113	9.605	Full match	No results	35485.81663	100253.8827	56142.12986	33731.73547	43099.51426	32161.43612	39291.81843	37809.68023	85807.35847	104308.9218	86522.57915	96382.32727	105222.7621	74087.09202	81130.02413	68800.90016	91212.71698	94353.80203	141894.6845	74348.83761	53193.8675	73715.79394	72458.69822	57670.80543	57950.91741	59258.75104	50614.2616	53372.07258	64487.34573	50939.90744	59706.48179	50856.7989	44449.72689
Com_838_neg	Methylprednisolone Hemisuccinate	C26 H34 O8	474.22598	10.821	Full match	No results	101831.4827	154861.3129	171774.7648	115912.222	174890.04	170568.5745	153918.2556	138227.93	122321.6747	146173.698	82679.94568	77884.57619	66711.68267	80431.52519	60065.67562	71973.44186	73620.33683	86463.15799	69848.72055	85781.88464	91047.17856	100321.107	129363.7854	33650.55211	21472.39272	22414.36641	19234.85173	21380.07823	24780.22621	20889.1424	31785.07138	17820.71969	18743.86665
Com_1727_neg	Asp-lys	C10 H19 N3 O5	261.1317	1.434	Full match	No results	815094.8422	1076088.805	662122.0568	1291383.73	875602.205	1200821.206	1133160.794	1203294.276	1196050.826	716958.0638	752757.464	940426.8216	918574.8167	702375.8475	952488.3179	848914.544	1062509.043	652624.2091	1228531.748	586803.0762	782980.4804	1045426.043	1089413.399	749144.4281	925767.1283	887130.889	859617.6776	914315.5003	836797.5495	838917.5243	899091.2626	828839.294	811051.9602
Com_37_neg	Welkstoff	C9 H15 N3 O7	277.09004	1.212	Full match	No results	41615.44255	44798.17892	43758.90084	43016.11603	35182.79671	25918.5881	35072.26601	38266.08932	47442.89166	40169.90025	37442.74525	32152.04018	23463.43452	27311.42563	25315.93245	34803.71579	25672.43876	20149.08169	24924.98902	27483.96962	17415.1979	29744.61369	26899.9921	19937.96485	23642.41992	23703.0284	26024.26471	18400.6805	22579.49048	25131.50861	27529.04019	32689.10239	29557.47723
Com_259_neg	Stizolobic acid	C9 H9 N O6	227.04246	1.86	Full match	No results	528358.9369	288837.0863	460672.9079	214423.1592	456487.6197	274763.8507	265408.2053	664535.3765	275504.2822	483707.5912	234467.6644	157926.3608	237217.4054	311708.5532	232072.2917	113008.1145	286056.5643	101822.589	540854.3097	130963.9832	288935.7704	296883.4483	248014.9553	392633.1714	368930.3643	175311.2953	392794.6297	152202.5872	170345.9528	408741.6229	208640.7966	111078.9861	99209.01641
Com_1325_neg	Eterobarb	C16 H20 N2 O5	320.13797	10.719	Full match	Invalid mass	40612.51308	59257.35721	39030.11058	45930.38506	48969.40653	45151.56445	60557.9446	79861.15798	96181.9309	67162.0098	101168.967	140163.413	159491.4842	108742.1824	179760.5845	126596.0964	167531.7331	94431.65647	159176.4999	83433.86799	89819.52985	95552.61776	115781.7463	157426.7433	138736.3477	109769.6197	129695.419	101981.9616	131004.8925	122318.8588	148166.0361	83691.53277	74621.42408
Com_1341_neg	epsilon-(gamma-Glutamyl)-lysine	C11 H21 N3 O5	275.14712	1.345	Full match	No results	1034456.981	699130.2411	971809.9291	988507.4344	781316.5974	808632.9225	828527.5734	644041.661	574860.509	767296.2726	216640.5238	265256.6798	320506.5894	174217.8552	461386.1193	116334.5565	464567.8509	131321.0923	381061.3067	149545.6348	853467.9291	640854.0375	676117.6449	1045818.827	1082688.424	1407328.176	1181487.075	847950.8366	999696.4826	1382844.019	882759.8818	710908.991	619716.6502
Com_2371_neg	2-Phenylethyl 1-thio-alpha-D-galactopyranoside	C14 H20 O5 S	300.10246	9.242	Full match	No results	31465.07042	70651.36866	140403.5113	78921.88233	61557.07428	68438.58886	71876.81954	81669.5688	47413.91549	101297.0251	35353.8909	97415.03984	49944.53973	137198.3174	84764.71607	107815.5991	100991.9749	105810.4167	120204.1273	120810.4499	50716.98736	84993.91026	72771.04249	41405.14524	27933.11319	31402.50304	49019.95844	53825.26777	59923.42885	55302.81292	72075.78167	66383.59892	52736.45929
Com_1353_neg	Embelin	C17 H26 O4	294.18227	11.85	Full match	Invalid mass	258901.3819	341726.1079	257006.2188	248509.4608	220567.2266	279919.8133	265423.8337	261269.8886	297392.2492	305194.4906	330312.9485	257037.3533	239456.3243	274685.2743	272179.8362	286139.5698	275507.5309	282893.5231	264894.8583	267459.5044	249122.8626	278396.0504	252741.8592	296692.0361	282318.1412	274070.4506	282260.6989	252681.0842	311566.1715	282389.7593	258375.0433	299814.2621	280845.4842
Com_2412_neg	2-Hexenoylcarnitine	C13 H23 N O4	257.16187	10.274	Full match	No results	135150.778	169838.3617	150332.245	148131.4091	145870.8965	152784.6897	155570.8105	161849.6698	201250.3571	170437.1803	78085.00514	89007.4519	78791.36444	108357.3952	81218.64475	92602.93932	81627.00809	87897.16264	75606.86546	89299.01532	112443.5224	127686.9039	117634.8013	155892.2064	97465.11875	140573.8555	154122.8393	129060.7127	106709.753	128394.0617	133479.1264	120229.1262	146169.4145
Com_2212_neg	3-O-beta-D-galactosyl-sn-glycerol	C9 H18 O8	254.09937	1.325	Full match	No results	1043310.481	1013909.666	862600.6677	854127.8921	749355.534	822882.7505	994292.2692	1030971.35	746965.2695	857219.0958	687488.4499	701625.849	528687.5197	678054.3304	881662.0115	821511.3158	827959.0126	584798.4868	1047978.725	617937.8055	647341.5828	824160.6066	791549.8412	750042.2935	596078.7586	641237.8398	340771.3221	823075.9404	760155.9956	659795.8996	761717.859	554429.9865	633052.1764
Com_1907_neg	7-[(4E)-3-Acetamido-4-(methoxyimino)-1-pyrrolidinyl]-1-cyclopropyl-6-fluoro-4-oxo-1,4-dihydro-1,8-naphthyridine-3-carboxylic acid	C19 H20 F N5 O5	417.14484	9.642	Full match	No results	128704.405	30232.23623	105889.7496	103099.199	80190.10702	90151.22003	93769.12065	72265.8651	66054.95917	56713.60232	40460.54054	53029.39153	27611.19154	31741.47404	30138.87407	27768.38227	39815.51503	39417.9353	7057.271981	6707.758203	50846.96446	59116.69978	62069.47522	15425.14232	57028.50393	46977.54525	44409.16698	43516.26501	12449.40484	45138.78931	44996.12997	36568.69568	19955.71272
Com_2609_neg	1-O-[(3alpha,5beta,7alpha)-3,7-Dihydroxy-24-oxocholan-24-yl]-beta-D-galactopyranose	C30 H50 O9	554.34401	11.921	Full match	No results	8622.771401	39101.03099	21287.90668	13487.56095	27883.48764	12913.73662	19238.31577	22991.55665	41560.67878	26672.58293	138419.0235	117427.0756	24986.62356	151062.8146	89646.16375	210889.446	45602.88458	294528.2006	46505.03647	240409.7349	96437.95055	141130.9781	126452.5323	121000.8547	128861.9403	191584.7058	104707.5201	140164.0936	289554.4721	108960.444	153637.785	297183.0153	278308.7097
Com_226_neg	Sulfuric acid	H2 O4 S	97.96721	9.576	Full match	No results	89118.42072	105065.5062	99194.7569	95043.77521	106925.7045	95926.42258	102359.7091	116949.7029	252489.3589	142919.8057	124543.1236	260575.0602	248980.2663	264934.2351	230689.7905	245578.4593	274221.4882	182654.7392	217674.3136	174962.8005	132278.4009	154963.0665	172140.5645	154651.6991	127988.8045	117742.4321	141940.3494	154369.0238	134866.9789	158349.7399	145908.2382	131805.4504	137943.6377
Com_1847_neg	Acetyl-L-methionine	C7 H13 N O3 S	191.06105	1.428	Full match	No results	337843.3964	482321.5662	383952.5876	242644.3411	538228.5844	527595.1706	429281.6662	385117.5236	319894.2277	495781.9368	358124.9548	328783.5198	363673.9496	463459.1893	165485.3492	297401.4714	300388.089	115494.228	237434.5283	321651.6609	378764.059	380402.8793	439497.5511	430162.2724	438531.5481	473454.1711	371911.2225	457392.2357	388384.2834	353937.209	174575.5487	283507.0953	661487.2889
Com_1525_neg	Cystathionine ketimine	C7 H9 N O4 S	203.02469	2.291	Full match	No results	162902.5522	190128.2643	139503.3274	136095.3583	158935.9363	139063.8829	109875.4543	144743.0916	163836.2425	189093.8225	405002.2326	311802.1977	367770.6993	431865.1176	327123.7959	422235.2871	406373.8271	435371.1155	540013.7986	403404.8167	435955.2559	502964.2662	437195.0912	583728.614	677044.3921	868594.9104	545545.0546	723786.2399	562133.5177	595838.9515	689114.5658	656494.7236	712702.4989
Com_1941_neg	6-Acetamido-2-oxohexanoic acid	C8 H13 N O4	187.08407	1.842	Full match	No results	1790953.473	687468.8044	464766.3936	898260.3339	1591208.1	950599.4499	867174.1418	1784405.595	930997.6226	1250563.241	840565.4735	724905.0563	870042.2955	1810205.913	909678.636	621556.4975	789376.1114	569764.7039	1596464.868	631030.6779	804988.1479	1033413.072	795843.0878	1208264.32	1226454.642	718123.1664	1107296.134	601778.4689	606979.1176	1516365.112	846778.5504	494393.4311	492780.4796
Com_438_neg	Picloxydine	C20 H24 Cl2 N10	474.15828	0.553	Full match	No results	12567.87808	17548.00823	11829.82345	15314.41241	16462.84506	17647.87116	24256.17112	14878.70406	19401.00698	18733.65552	22637.40132	16646.76975	15100.33855	15006.54043	16887.13195	18666.22584	13898.94872	15934.47303	13610.19578	17356.27963	10043.30975	12768.42818	14496.18161	13341.76265	15333.07235	4322.396283	13422.83194	14878.69659	19343.24769	13912.86649	2026.125393	20658.48897	19575.05883
Com_2496_neg	2376	C14 H26 O4	258.18232	12.79	Full match	Invalid mass	108773.4241	154000.8887	103516.1941	105078.3693	93243.24369	130527.8886	109005.6972	99919.16846	117207.1608	147573.6422	222330.2787	120699.1825	158661.338	167299.4208	126534.0413	142841.1953	143331.1529	111982.3429	144613.8853	128842.6356	194385.1155	146403.5157	110361.9662	206875.9507	179895.1081	156968.4089	153965.5471	138655.9356	154129.8321	173219.0368	139253.2317	157471.2144	162017.6159
Com_1598_neg	chlorbenzoxamine	C27 H31 Cl N2 O	434.21429	8.868	Full match	No results	1114384.844	957809.7524	914172.7821	1086197.21	1037518.209	1089665.129	1361475.989	1413074.653	1324853.396	1667549.061	1086499.637	843653.453	1280730.678	1247669.998	1633888.324	1328710.19	1595330.712	1212494.953	1700365.23	1394002.345	1216026.059	1319479.135	1337050.988	1382478.651	1223387.364	1637020.569	1540804.913	1602675.513	1165048.949	1231589.047	1449456.808	1220739.308	1114108.631
Com_2733_neg	1-(4-Amino-4-carboxybutanoyl)-2-piperidinecarboxylic acid	C11 H18 N2 O5	258.12081	1.431	Full match	No results	200838.38	140009.8532	181688.8363	186642.9289	170537.3531	266962.8435	247592.7014	240169.5039	254568.6154	160167.9584	136857.1263	186041.6538	132639.716	166352.6791	210229.5937	136168.506	147478.043	117021.8347	113463.1706	168978.1899	215388.3611	208933.8409	184109.8177	166156.2035	174220.8145	160030.3476	158429.7004	124785.1901	135623.8946	167590.1952	203826.4606	143988.3518	122568.5537
Com_2235_neg	3-indole carboxylic acid glucuronide	C15 H15 N O8	337.07925	6.458	Full match	No results	9194749.777	10345435.26	10002355.38	6921371.416	10633390.76	10894495.78	7996956.629	7828480.781	7077348.294	7982348.95	24745938.06	30406700.06	17895986.57	47228066.9	27049768.34	53009965.99	18279704.98	49395747.53	23604529.9	38442001.67	16791713.01	18420329.63	18571324.8	19495261.78	12732260.4	14913992.54	13306289.03	16170023.17	10884827.88	9390105.545	14116738.22	16206934.5	22228171.07
Com_2334_neg	3,4-Dihydroxybenzenesulfonic acid	C6 H6 O5 S	189.99316	4.663	Full match	Full match	138843022.1	119496144.9	95110460.27	144578273	103727488.8	89897295.52	148009751.8	119797754.5	133791292.4	120303931.3	105566418.9	86456236.73	135391021.9	119813698.4	94399683.05	119428370.6	119024043.8	72051586.88	131710909.8	76263706.63	98987122.97	118562826.7	117453200.7	142216355.3	140892426.6	130428053.2	107886615.4	136191578.2	96108535.8	175663076.6	111767908.1	122831688.1	112011159
Com_1468_neg	Dibutyl malate	C12 H22 O5	246.14603	9.316	Full match	No results	1151932.951	665882.3391	812092.8281	1050357.513	1082227.209	1170954.634	960984.7027	1218623.218	1012481.336	1030991.542	568542.144	831500.8237	1292825.023	676562.4416	2059171.354	698814.3107	1300193.042	656401.2403	1587926.827	671544.8355	817677.4308	923684.7609	938316.4268	784142.6501	610302.5335	758001.8402	908059.8252	634392.6884	766388.1612	874666.2247	815117.6935	548499.7385	603971.0951
Com_951_neg	Linoleic acid	C18 H32 O2	280.2395	14.647	Full match	Full match	22375125.16	29345194.49	23800537.85	21691421.71	24410884.03	22904118.93	27329459.41	26728422.47	28162639.91	28761728.48	29937991.04	23960661.85	24844665.39	27990439.86	25528867.68	23263771.64	23932464.09	24476984.84	25447034.35	24334786	24279826.07	25451139.72	22415516.6	29026097.83	31004377.53	25947540.32	28358641.07	22731091.59	30050514.69	28768978.22	25868187.19	31280737.84	25212295.62
Com_862_neg	Methohexital	C14 H18 N2 O3	262.13091	8.375	Full match	Invalid mass	4032392.645	1863026.164	5378529.102	4097579.504	5487258.693	4632529.537	6231534.188	6347161.721	5777961.757	5885605.734	3586129.236	3415583.663	4893455.406	3962847.757	7259369.174	4163828.629	5161971.946	5698094.863	7366756.659	4176479.77	3263261.291	3676756.509	6506070.089	5803209.109	5990156.393	6283187.848	6761780.005	3754263.735	6179257.85	6811135.858	6815663.16	5112021.18	3239766.028
Com_696_neg	N-Acetyl-DL-tryptophan	C13 H14 N2 O3	246.09979	8.127	Full match	Full match	1558173.232	1420138.282	1250801.706	1793379.716	1462312.226	1697676.403	1966892.087	2200618.412	1675154.174	1793983.43	1323008.519	1207219.999	1714779.808	1576251.138	1915130.684	1870677.144	1455203.393	1592505.298	1443434.656	1422082.06	1977451.63	2274715.625	2340094.801	4006804.323	3892660.382	3482943.737	3538611.541	3738574.585	3213130.354	3341873.223	3572602.645	3744126.089	3990467.946
Com_1914_neg	6��-Naloxol	C19 H23 N O4	329.16522	12.698	No match	Invalid mass	353818.5965	193309.164	796944.2755	384455.4498	484264.0848	564602.7575	305024.531	313417.7517	388746.0063	284527.6848	283739.2647	159519.1014	228898.642	270141.4006	199054.3208	277667.2915	182118.8929	311196.9099	143951.9562	260095.7965	212574.1903	218288.5693	238004.837	109373.4616	98465.83681	89505.74608	89057.27223	105306.0066	132333.2837	131028.118	133162.3402	136503.5519	225839.6812
Com_196_neg	terbogrel	C23 H27 N5 O2	405.21757	11.41	Full match	No results	63842.78339	35124.47243	85874.53674	49472.08893	59716.15883	39766.58756	52266.88915	42069.71453	46347.65566	38734.9421	68001.79716	38804.26572	40922.01854	93035.52073	40535.6062	75753.67623	36919.71282	76363.14542	30000.10429	73686.32088	83640.35465	46888.63319	51543.97834	70288.53206	70584.618	38143.08895	40640.45216	44410.27329	33069.77545	31530.4506	46817.23732	47334.34193	66649.01639
Com_2585_neg	2-(2,4-Dichlorophenyl)-1,3-di(1H-1,2,4-triazol-1-yl)-2-propanol	C13 H12 Cl2 N6 O	338.04519	7.179	Full match	No results	175751.9664	267209.2093	287741.2938	257013.8244	216696.7841	278423.3553	229977.2495	245986.7128	275666.7037	243758.9471	360912.5136	293023.4138	234919.2983	296305.9501	321666.8632	307593.9656	268492.2675	371253.0087	255839.6321	390462.8001	168126.198	267863.0548	259549.7687	194221.9113	147914.021	154528.9118	127612.4439	210754.4463	251389.3738	160130.1355	196825.3093	232561.555	236305.8427
Com_121_neg	Tributyl citrate acetate	C20 H34 O8	402.22465	11.179	Full match	No results	202929.7869	133521.0347	237745.4298	164440.2309	196302.6817	137086.0846	143167.8887	148570.8951	171599.6054	175015.8479	203281.9447	202761.6096	168578.3633	266156.0412	154479.1551	205542.74	212683.2538	231380.3549	171657.3613	205102.4998	190425.7837	224655.515	220670.8898	312872.9403	257205.2712	298403.0455	183292.8993	297056.2963	291124.2632	217419.1752	282379.6755	310887.828	309739.4395
Com_724_neg	N,N-dimethylarginine	C8 H18 N4 O2	202.14251	1.453	Full match	No results	1479595.498	1697523.629	1504012.467	1312530.859	1569361.792	1694780.127	1625769.857	1648319.56	1574799.597	1198179.673	1443576.958	1776159.327	1280084.089	1796383.843	1515575.693	1698669.807	1540215.174	1467041.024	1310762.516	1591763.261	1431195.082	1460547.581	1600893.696	2070931.323	1600410.662	1609922.182	1611838.279	1263286.104	1436301.884	1525580.193	1319949.338	2004978.699	1537541.704
Com_1317_neg	Ethinylestradiol sulfonate	C23 H30 O4 S	402.18823	10.803	Full match	No results	406691.6842	167289.7234	648636.7075	269348.2197	291655.6324	253931.5499	194834.9878	143166.149	187311.3671	120552.6244	315840.5646	113226.4033	129736.2894	286164.9529	116829.8535	270182.6618	140804.1987	271579.2084	125510.2669	361216.0126	250869.1503	259401.0495	225075.1669	245628.3778	211622.4902	275342.3341	131759.0176	274524.3028	290493.2978	288445.9553	249753.2094	487872.2736	475146.2818
Com_2637_neg	1913029	C22 H12	276.09478	1.175	Full match	No results	155780.9099	235333.7462	163224.1506	168026.5179	159014.0354	155131.5949	185319.8242	132566.5426	161308.3581	238184.4818	59853.08131	35208.74405	52346.5771	43829.29845	48406.67379	43568.4894	48143.35604	48977.44364	52766.61245	41372.248	105877.1737	119160.6375	89279.47087	53855.79497	52095.17352	64660.27039	62902.00044	68894.15037	69682.90685	61858.5436	60040.51217	51379.23535	43628.15498
Com_936_neg	L-Phenylalanine	C9 H11 N O2	165.07874	4.248	Full match	Full match	3146397.056	2056760.412	3501124.854	3122315.062	3406925.792	3559103.531	3621568.181	3316251.56	2721731.735	3066658.152	1734860.087	2356809.397	2338368.427	2071627.276	2245661.065	1492848.018	2202487.435	990192.8605	3064890.856	1534641.752	2210396.338	2410013.003	2129312.052	2316942.519	2277535.28	2130216.559	2462531.819	2294730.266	2093415.263	2496508.248	2365482.826	1970666.634	1859131.782
Com_1045_neg	Isoprenaline	C11 H17 N O3	211.1203	10.159	Full match	Invalid mass	95493.45103	53552.82664	116122.6724	95055.1184	85084.50591	76993.07889	74983.94324	79018.2997	82278.01678	63569.56622	66788.6378	72429.80292	42763.03556	94987.087	75605.03289	89167.19835	73583.55359	82253.77806	63663.18766	79433.48274	101691.4453	103350.165	103751.6801	159180.176	146014.6502	146488.6775	139652.4978	160925.1872	163907.5863	137340.9054	140083.7058	213089.9656	188322.9076
Com_1137_neg	HEPES	C8 H18 N2 O4 S	238.09805	3.573	Full match	Invalid mass	304589.9951	251171.5802	303146.1508	317128.9541	397395.3319	404032.3586	370212.7346	240754.7514	330061.9181	316233.867	160848.8232	229846.5773	284386.3869	164525.4015	289115.1898	154246.7277	279688.3745	146013.3141	365726.5655	147648.9458	183534.9961	305034.621	317534.9179	355249.402	330089.6483	280174.1477	381971.9804	254465.4427	307451.2301	423349.9157	319948.1929	197568.4356	157968.1326
Com_2246_neg	3-Hydroxy-5-[1-hydroxy-2-(isopropylamino)ethyl]phenyl hydrogen sulfate	C11 H17 N O6 S	291.07681	6.803	Full match	No results	101582.3008	6363.451909	72915.28422	79708.51765	56273.87155	61600.37743	146346.8903	79308.96124	134234.3462	43974.64211	25209.28604	46589.64877	47453.69708	34154.35352	112637.8647	52984.00082	76850.24803	20644.12657	43271.73005	37681.08772	40470.51419	49539.09702	54251.02552	44326.66664	42530.12677	23260.42095	29959.35124	16150.61653	37402.23798	61090.44399	46157.61643	41427.23458	21405.94245
Com_2494_neg	2381	C9 H10 N4 O4	238.07128	1.302	Full match	Not the top hit	314069.2627	273658.5062	166801.3129	380253.6437	166869.7355	316223.7022	237633.3046	245618.8093	270154.595	269682.0118	264170.5383	254724.9457	367615.2276	209468.7264	437672.53	180810.0036	213970.9636	154216.1668	442398.295	119333.7061	126869.2181	210368.0978	256517.4654	123919.9877	149380.7155	137644.9435	190266.4295	164929.5098	180456.4205	154689.0819	152470.1749	148927.5045	175558.6022
Com_1681_neg	betamethasone 17-benzoate	C29 H33 F O6	496.2244	10.837	Full match	Invalid mass	255250.5211	297578.5525	273628.585	232517.7536	257993.9021	272952.3606	153440.677	228417.1736	241572.6503	266752.3474	149598.306	166184.9358	149502.3525	134075.0577	135745.0578	150009.0333	169861.6206	167786.0557	160606.0791	168021.0181	167222.0977	180688.822	91371.02996	72716.81176	62701.98998	36546.53123	18880.21227	37793.33253	33333.87101	42217.90926	65087.55888	23547.64701	32478.11434
Com_1182_neg	Glutaurine	C7 H14 N2 O6 S	254.05654	1.426	Full match	No results	621319.1292	610686.5146	542099.4352	478254.9965	366937.7475	428945.3345	456291.8051	478911.3464	275405.5325	644486.6775	324125.3768	342812.8576	332500.3447	330285.0354	407624.4127	324980.5483	250573.2955	326061.2905	329806.3649	419193.93	431473.3355	409998.1284	335192.6316	385410.226	309039.0569	371399.2291	378496.0797	332413.2105	306947.1806	302051.2642	315754.0724	326420.6602	389623.3599
Com_200_neg	tectoridin	C22 H22 O11	462.11531	9.678	Full match	No results	89992.56467	109434.1542	83465.39223	106170.3554	97013.48858	149936.8792	103007.1377	203057.8519	116142.1684	85075.64176	59955.84019	80081.30955	52490.62884	48573.06264	49455.1065	56195.29004	28913.79624	50309.18544	28444.70244	41780.70137	74032.41751	88406.39861	89634.81318	73819.7853	93545.78057	95562.25459	79838.05501	115831.5809	68208.29574	75019.23899	77042.64739	93114.12422	77647.90619
Com_954_neg	Linamarin	C10 H17 N O6	247.10482	1.431	Full match	No results	328209.305	249653.3187	380103.7582	415321.5935	288155.63	368806.4092	367608.4169	262974.2271	199824.1881	198420.9744	133559.108	192604.0911	136307.1274	228684.5925	179030.2414	268280.1675	215014.2987	242626.2529	154872.2783	307629.8712	140111.7431	275880.6472	238363.1208	207690.1156	142679.9396	351655.1193	216825.4693	233627.6972	306615.1322	239055.0814	266874.3122	210267.9517	363960.6966
Com_217_neg	Taprenepag	C24 H22 N4 O5 S	478.13113	1.422	Full match	No results	197541.7732	217086.8213	124236.3887	184568.6542	130473.5099	160819.9062	196883.6643	181679.9287	226937.0358	212321.5775	127470.8695	147413.2684	249785.2486	95929.68155	243715.1169	125194.6887	96300.07948	104087.9329	174543.2381	105258.3512	201768.4016	205905.4358	214581.2703	198909.4444	275764.0735	239692.1423	411451.5565	202832.9506	212598.6087	277995.0874	260603.4825	218904.6406	153093.6343
Com_1771_neg	APAZIQUONE	C15 H16 N2 O4	288.1102	10.746	Full match	No results	36349.40778	62804.6424	18867.09015	41744.31836	38235.28172	50284.86831	66840.26177	76005.4598	79184.06456	77047.32341	22112.66994	82842.53203	34159.64735	43935.06942	72712.77277	50436.90717	69308.7614	42157.32852	56128.72928	40509.12934	49326.20879	45141.76132	48159.77056	55650.82159	54454.37334	58724.2294	58027.06375	57339.11259	42484.71715	51956.35089	52483.94766	34459.59549	35034.51263
Com_2069_neg	4-Methylphenol	C7 H8 O	108.05745	7.977	Full match	Full match	7018653.459	8695202.705	1732232.407	6574184.524	8345348.221	4829907.199	5578783.53	5816803.314	9429170.269	7759782.899	15596849.33	9830348.405	11665228.54	15300902.66	14657380.6	14140901.37	15320239.14	14948995.97	13459372.19	19197345.73	8215141.707	9965597.394	9558455.048	6292273.19	7346610.382	4973415.949	6034342.289	7443515.54	8478215.968	7259967.972	5926834.019	10500866.36	8270674.202
Com_2402_neg	2-Hydroxyphenylacetic acid	C8 H8 O3	152.04704	5.767	Partial match	Full match	3482096.054	2285702.142	2873240.162	3254697.768	3829222.431	3443418.534	3297781.52	2773619.746	2886897.103	2452224.09	2322023.532	3075102.887	3857945.439	2421663.771	2897621.769	2338964.088	3348135.904	2382590.963	3287151.614	2437025.321	1846160.481	2907135.267	2812953.029	4031966.627	6380873.146	3396974.621	3948464.065	3626273.409	2537161.44	3468196.775	3357600.224	2944510.466	3175641.07
Com_2161_neg	4-[5,7-Dihydroxy-3-({6-O-[(1R,2R,3R,4S,5R)-2,3,4-trihydroxy-5-methylcyclohexyl]-beta-D-glucopyranosyl}oxy)-2-chromeniumyl]-2,6-dimethoxyphenolate	C30 H36 O15	636.20565	8.278	Full match	No results	80357.35431	81007.3971	92204.37178	84476.9323	93323.05853	98077.72578	88423.34811	111551.3199	108411.8614	121625.2444	304170.6221	152031.8384	98806.1736	397489.6862	185335.4556	379307.7302	130214.3146	374900.3134	141779.3272	286125.6514	139206.2945	244863.6258	228558.5753	345322.6107	263353.1004	269308.929	321019.4012	530107.441	329267.7653	222951.8551	232616.0291	383765.4192	447875.0221
Com_248_neg	Succinyl proline	C9 H13 N O5	215.07888	1.499	Full match	Invalid mass	113323.8088	344737.4621	85703.28	336020.7066	75598.45729	373123.6389	339039.7952	135327.7197	266508.1271	103674.9121	126266.274	670260.2439	431890.2369	93638.60852	464864.6633	447580.1076	411621.0809	362934.2588	175990.8658	365455.8476	348915.7904	331718.6156	320879.9579	62974.71093	75503.50813	848386.2818	98433.73145	399427.8846	503707.2656	110154.8501	297359.7277	415573.0008	428209.1277
Com_1406_neg	DL-Cerulenin	C12 H17 N O3	223.12032	10.769	Full match	No results	1009205.288	417220.7453	1401135.965	956067.9283	857288.7465	844284.9904	769660.8344	721827.3135	695384.1556	594182.9798	326283.9955	285863.8752	263289.7309	259992.1873	334329.9176	282410.2506	376707.0647	335376.9212	304493.6999	377734.549	546160.3821	583472.7794	610612.7736	559678.0557	690269.0163	725586.1669	467100.2893	595783.1082	645585.9567	656400.3396	729984.5032	970971.4836	707770.8336
Com_1476_neg	DIACETIN MONOPROPANOATE	C10 H16 O6	232.094	1.41	Full match	Invalid mass	278280.28	228205.3347	231259.9179	241989.8462	216494.1665	281210.1326	217872.3512	177008.1624	235172.9103	193111.8752	310811.6593	118632.5933	241551.3271	427290.6684	249365.271	296961.1546	288315.5771	286535.6756	281040.474	369196.4904	217138.7504	163751.068	331185.4304	236351.8504	287326.8538	291036.6048	227643.213	232778.41	423358.6869	239319.7097	288440.7753	391978.6938	305121.7902
Com_3430_neg	(1R,2R,4aR,5S,6R,8S,8aR)-8a-(Acetoxymethyl)-5,6-dimethyl-5-[(2S,3aS,6aS)-2,3,3a,6a-tetrahydrofuro[2,3-b]furan-2-yl]octahydro-2H-spiro[naphthalene-1,2'-oxirane]-2,8-diyl diacetate	C26 H36 O9	492.23499	11.062	Full match	No results	299337.2746	177729.2069	691281.4156	349030.826	620229.6602	369652.334	421404.6218	245941.0067	314313.401	184020.6846	44376.57644	73778.65595	99266.24531	55930.59678	86202.02146	51731.51836	75945.61796	78999.01066	109465.2297	62588.07259	136047.6691	145753.8558	151767.1999	13427.07874	18254.19966	12024.90576	7043.664979	9331.312427	7235.795138	11449.17675	16699.34866	7999.275416	7640.669369
Com_2530_neg	2,5-Dimethylphenol	C8 H10 O	122.07298	8.549	Not the top hit	Full match	1213124.142	915794.9645	1131797.594	1065238.531	1217048.326	1763927.7	1590887.008	1836831.055	1545743.819	1820975.77	2514292.909	2058928.33	2830535.105	4096126.507	2887110.826	3868278.405	2778500	2841228.533	3166875.723	2215356.833	1744913.34	2036513.964	1988269.819	1315163.625	1935051.805	1317965.188	1221991.074	2325691.572	968793.8428	1075121.244	1719268.876	1014025.647	1294195.427
Com_829_neg	Metirosine	C10 H13 N O3	195.08909	5.911	Full match	Partial match	223336.6889	523239.2216	568075.3985	809608.4793	556791.2919	678665.1935	980158.399	1413461.961	907667.6227	596951.3052	416409.2471	672747.607	617109.1948	521525.4638	776211.7082	475249.3175	782756.6934	429726.2163	624968.902	305374.6466	556003.9944	629267.6594	587060.9894	616769.6627	863979.1287	520314.3	761743.8534	558344.8534	526102.2324	1258303.771	837785.6153	474099.7433	504489.4914
Com_1196_neg	Gibberellic acid	C19 H22 O6	346.14085	10.172	Full match	Full match	354689.159	132702.7245	259933.3863	400561.9789	396149.578	381601.4497	370750.6364	397860.4964	241319.5048	137304.2215	109373.0665	343436.5472	502680.2214	154856.4038	413508.8246	144726.1477	384041.8836	138544.0442	424615.1508	129734.3156	199372.323	252140.5535	286590.7397	211066.341	211376.6105	241132.7743	329739.0273	227735.5141	236257.3872	309824.6968	257462.4734	138691.6358	147475.1528
Com_1655_neg	butalbital	C11 H16 N2 O3	224.11541	1.429	Full match	No results	143125.5917	71949.99879	87568.89887	171830.1422	83032.69798	113316.2603	152769.8817	122616.3547	142862.4252	109536.915	80151.74642	101582.1563	91623.74446	101701.7773	132498.0997	90311.66847	92524.23562	69602.31438	88276.31007	86399.59466	110790.7939	103290.2432	110445.045	119163.031	116037.7975	116278.5199	138856.3933	94902.15357	91623.24169	122289.1818	92470.73607	107130.0519	88794.89304
Com_229_neg	Sulfolane	C4 H8 O2 S	120.02425	1.962	Full match	Invalid mass	10502.46334	20068.63189	8620.93026	11322.4848	14608.13627	10962.65166	11731.60422	17070.02708	16597.73847	19195.04333	27194.84754	48224.88314	151813.0332	33944.76966	76762.01834	38012.02973	60062.24163	11796.42547	185566.8588	29672.89361	57102.53117	75926.31211	86734.12842	344776.9503	209339.846	158829.8722	194445.6296	155654.8207	311615.031	268149.4523	197083.1615	58783.1346	82782.70957
Com_266_neg	spironolactone	C24 H32 O4 S	416.20397	10.271	Full match	No results	434787.0057	183018.9823	426205.3645	391858.3886	395380.9666	455269.699	522841.9138	572361.6308	466256.3414	348871.1539	287274.2198	433978.9679	474784.4311	322418.419	495796.026	300862.4472	921725.0682	260323.7751	443587.7095	239266.7476	329412.6547	368333.5255	381651.0896	286280.0091	289096.7103	269722.0562	317842.5238	251942.7322	439115.7496	495137.7781	489013.1942	324699.2279	250875.9279
Com_1970_neg	5-Nitro-o-toluidine	C7 H8 N2 O2	152.05818	6.262	Full match	Invalid mass	88281.04086	89512.41944	93239.30921	90846.21733	75315.36233	107894.3577	91771.56539	89843.44055	80838.65755	56562.64474	65902.71552	56617.42143	53204.61678	49125.14633	61894.4366	41543.75849	59655.95714	44438.75023	73112.84025	52223.85173	69527.96897	94301.06575	60783.21051	118166.9736	158834.8499	101815.1139	92849.96686	70342.26238	100303.0227	103229.8926	85240.34792	122328.1655	83082.50564
Com_162_neg	thr-arg	C10 H21 N5 O4	275.15925	1.429	Full match	No results	397265.4507	411881.5161	347291.9279	384729.516	361257.5336	236407.8861	318673.1723	439374.0459	437877.3327	540171.7796	1209649.66	805556.0329	726500.4868	1185734.276	642184.1408	1054814.477	350171.507	1024117.838	583152.2077	917633.797	725411.6456	790659.1846	580092.6724	835711.7062	711242.431	509165.1014	566085.7931	863601.0516	968614.3585	665324.5843	642527.6487	778426.1724	1370851.627
Com_2352_neg	3-(Sulfooxy)-L-tyrosine	C9 H11 N O7 S	277.02473	6.731	Full match	No results	154021.5527	323921.9256	127716.6236	135312.9092	147599.38	163908.8004	158487.9281	180872.7278	163027.6884	276333.5461	163009.1033	212676.5563	153103.899	173210.2733	166941.4096	166206.7437	182913.5322	141554.8044	128746.7614	188788.8361	136337.9698	201507.5853	204110.558	204510.3534	204658.157	195648.4081	197657.4054	187021.9421	162350.546	196393.5159	213189.2458	158038.8933	169198.5438
Com_3355_neg	(3Z)-4-(2-Hydroxy-5-sulfophenyl)-2-oxo-3-butenoic acid	C10 H8 O7 S	271.99815	8.438	Full match	Invalid mass	116070.2289	94219.21814	70148.30345	118860.0985	98718.65925	114090.3871	99409.9194	125528.3994	110392.8526	111903.0256	67717.09279	91419.40351	105423.695	87083.56308	120337.8695	87249.72949	100896.5576	69809.65098	110601.2334	62976.71473	71132.96352	87209.4684	94098.81532	88189.67805	105611.2167	70532.844	103797.0121	74161.48253	86764.66617	99983.54982	91869.7839	53517.02045	70498.26849
Com_1038_neg	Juvenile hormone III bisepoxide	C16 H26 O4	282.1822	10.497	Full match	No results	117783.4954	79421.93233	124661.9948	90343.90596	82118.32757	72450.08818	70651.86456	73571.52531	71125.49056	69449.27481	115633.6967	84386.78178	63299.8538	135220.1946	64431.48085	134239.6353	78574.03372	104983.0285	81039.55107	148016.771	67899.8872	84320.15448	84057.34055	76072.30083	56855.99489	61841.99318	57460.65724	57608.84039	67572.2191	50973.95544	77976.11862	72022.27531	69351.93419
Com_615_neg	NL8513000	C11 H13 N O2	191.0941	8.033	Full match	No results	138336.7008	89206.03943	100700.2414	129334.1386	109043.4569	157511.9951	116432.2828	158160.3099	132952.6266	144014.9212	97552.1586	152737.2077	129265.2719	102304.3776	203241.281	130051.9877	164091.8165	91213.14202	119940.5752	52960.52544	107425.8109	128095.6769	140644.7861	118322.6775	110690.6101	109629.2671	157378.8502	150487.4713	121729.1808	190183.2529	162334.168	107541.8375	80079.95997
Com_2294_neg	337	C20 H24 N2 O S	340.16016	4.908	Full match	Invalid mass	80812.01203	81413.93653	76342.2343	68615.68378	86887.9859	65870.09791	59005.55541	89369.739	82363.2899	106373.2309	72115.61759	78821.53278	77524.07894	118997.9733	120871.4682	95329.69669	98518.68567	81648.25322	115925.0534	102903.0873	93832.70961	130343.5625	106732.5991	141104.6439	196676.1851	166747.7011	210558.1315	178184.8638	174093.8962	148884.4172	131595.3444	156222.19	167979.3545
Com_87_neg	uldazepam	C18 H15 Cl2 N3 O	359.06087	6.459	Full match	No results	505280.737	803818.4048	515577.4012	453232.2098	605127.5002	650051.41	569035.1129	495945.4453	492888.7832	595406.2705	1217780.8	1069332.047	1003050.594	1696340.71	1018644.683	830096.4995	950662.748	1328272.126	1097533.909	1725968.179	674411.7548	988936.493	921163.8657	929067.8466	668366.901	783515.7217	750537.3027	762286.7589	764229.0773	605590.0263	696540.5922	1012595.505	1103539.643
Com_536_neg	PACLOBUTRAZOL	C15 H20 Cl N3 O	293.1288	9.521	Full match	No results	233965.8255	118085.2942	185868.6326	228319.7958	223055.149	210476.3215	190388.7342	259674.7791	227076.5672	275103.3802	119348.1205	127243.2767	120393.6879	195178.4949	110276.1128	175177.5888	113425.2999	139781.6183	123511.7719	141232.9211	122703.6676	146675.2198	121008.5807	74406.01078	76282.42729	79858.65805	78878.3696	78467.36847	90995.86498	65858.28665	97210.06318	95376.35372	100467.6234
Com_2499_neg	2374	C8 H14 O5	190.08369	1.333	Full match	No results	551916.145	325870.0286	72482.11681	427778.836	612023.2019	467560.081	387906.0174	354750.0471	285310.8967	343575.2004	281213.33	265192.4719	296066.2455	298412.921	280699.566	178828.9177	250807.0175	177913.8749	422711.7391	190049.8147	596005.7812	441766.9081	319655.1313	666502.6692	688180.0025	509004.9326	501258.6647	391788.1648	386466.3616	515555.4886	366028.185	734546.13	399175.3996
Com_78_neg	Uracil	C4 H4 N2 O2	112.02713	1.384	Full match	No results	3701709.269	5390982.151	2982263.311	3292601.959	5057109.914	2424332.405	3658245.616	4226178.848	5346532.559	8683551.095	4191533.822	3483530.329	5587876.014	5107878.536	6156678.183	4200050.85	4322485.496	3316540.411	4490180.16	1954549.964	2356761.51	3640084.964	4141069.483	2206806.51	2001133.464	1351372.685	1628377.518	838534.3212	954739.0886	2150598.954	985834.9544	1874001.636	2127191.086
Com_117_neg	Triflusal	C10 H7 F3 O4	248.02891	1.231	Full match	No results	15998.20488	19564.5178	20855.4409	28923.21729	19813.6108	14850.34112	16686.48868	17042.66197	11083.71666	19799.30603	11932.67376	12319.63428	10478.8209	10420.70435	40682.47696	7523.296983	8442.596993	12468.3475	12675.99821	14704.53775	6942.928693	12906.78701	10265.68505	8438.753601	11967.39462	9717.857182	7881.19691	7223.569791	10520.18487	8413.711593	8456.05719	13931.73616	15997.76301
Com_564_neg	Orotidine	C10 H12 N2 O8	288.05848	1.331	Full match	Full match	1044136.589	852540.0584	1047993.177	871513.1589	722365.1863	744980.5425	758664.3812	670936.0305	744352.6877	813820.4772	657051.4688	406902.6743	499963.0378	838615.4995	378781.6915	544407.4074	384229.9144	612509.5599	392024.0866	705695.455	758710.8576	675050.881	604326.5138	672237.9273	671143.5849	565439.4163	603904.7566	576523.0307	528424.7489	436785.7209	434222.3151	642793.0046	877398.5049
Com_85_neg	Ungeremine	C16 H12 N O3	266.08146	9.626	Full match	Invalid mass	431682.9843	362194.5955	455983.3593	361296.1158	410687.8952	416908.2563	420506.3588	673789.1373	538328.1351	593633.8328	823649.9046	1178960.988	1200407.169	1258672.653	1143976.636	1067058.299	1266058.722	909074.317	1102377.627	957945.6164	630877.9376	758685.3241	757494.5718	615698.2933	480119.5057	494345.8479	491411.6367	655202.2721	492592.1013	601063.3682	595225.7018	545678.9965	585906.4354
Com_735_neg	N-(1-Benzylpiperidin-4-yl)-6-phenylthieno[3,2-d]pyrimidin-4-amine	C24 H24 N4 S	400.17259	7.778	No results	Full match	359000.8948	397469.352	308023.5451	389327.0816	355954.3554	417420.2655	509221.7294	494083.2746	390976.4592	552432.8935	290416.5037	430139.328	463197.7295	335177.6655	472388.413	376909.0303	600392.3315	268571.7922	460116.4881	286837.5332	323718.3567	392927.5831	398593.5285	363688.8247	472937.3785	397396.3651	457754.1722	395013.9237	374042.8308	418649.916	458058.8167	286184.4689	254845.4819
Com_585_neg	Nuarimol	C17 H12 Cl F N2 O	314.06289	1.898	Full match	Invalid mass	580721.8254	341627.0779	619112.8542	375792.4361	595112.6635	377577.7379	351299.3589	573594.988	375663.1122	468846.8785	380665.5116	263376.4893	331912.3689	462129.1011	322038.901	253203.6843	336253.1506	205939.8704	823354.3055	312378.6165	432751.8274	426968.3025	387125.9037	590787.2613	649064.0224	459795.0595	689724.9595	410653.5548	359347.1722	637840.6957	508847.0027	336647.0692	296417.0289
Com_459_neg	Phenylac-gln-OH	C13 H16 N2 O4	264.11003	6.86	Full match	No results	123143.7124	15011.22489	73331.28359	91429.89162	88130.94196	124482.6467	274293.8255	347089.1947	182791.2558	34884.3491	33515.01037	47087.77722	68418.00812	47303.90881	103339.9467	36664.65654	67389.42818	24246.16837	78448.87794	90751.3926	73139.34912	81961.18695	80681.79644	38603.23742	55777.83001	36363.4185	25016.14227	14135.14476	37680.42629	112215.2784	118478.8994	34453.61702	32130.0227
Com_1034_neg	khelloside	C19 H20 O10	408.10479	8.525	Full match	Invalid mass	233127.0564	128564.8387	163201.2645	274305.602	206107.2925	287921.9144	237697.2667	228735.2976	196824.0099	153950.6273	161656.1449	147648.8699	242057.6363	163873.2036	274760.5533	246906.7395	203978.9917	157624.5844	234989.4906	177616.6236	185870.6324	224926.4681	211721.9533	297837.0499	328411.7472	208892.8539	292721.1468	247777.2064	197383.3481	247191.4689	204618.8586	196228.6974	224461.8347
Com_2454_neg	2''-Adenylylgentamicin A	C28 H48 N9 O16 P	797.29263	1.383	Full match	No results	515198.3954	206079.4386	386608.9844	481212.8378	453106.7099	505037.3441	395786.7269	179760.3108	225373.8994	144529.546	48501.55489	88130.21841	159158.1068	9232.182539	102493.3398	33088.33791	99473.68633	34657.38788	124567.448	84788.12821	218394.2307	191557.2921	174168.7992	60309.45827	118165.2756	126254.7129	112823.0433	85330.2975	101660.8908	136120.9155	138105.7247	77394.02353	33183.60877
Com_1089_neg	IN00458	C9 H6 O3	162.0314	7.444	Full match	No results	34412.44852	93166.32273	31349.57616	45140.5156	48958.21397	56016.37849	65128.84656	68250.72854	71186.75808	107270.533	38544.55576	62393.44043	69862.68384	33847.57623	70471.8871	42710.12251	78972.51772	33825.43444	66991.47246	44230.10511	39083.93683	53883.07067	57387.31587	46251.19706	47305.92878	49301.27282	52720.14232	56175.74767	66150.43546	53994.33836	57855.33567	40328.55407	42495.72772
Com_614_neg	N-Methylanhalonine	C13 H17 N O3	235.12017	10.111	Full match	No results	100166.2703	93026.35092	81673.43151	68050.21157	73538.13353	133660.1721	119237.4776	110720.5764	97114.03533	101599.6875	71668.83905	148364.8819	183255.4806	67849.70254	205690.0526	74490.90742	207448.2229	72344.16051	207009.0277	69977.9518	93895.76095	110637.0917	106201.2109	100678.9172	107681.8362	104326.8828	105123.1981	96261.1769	154087.3868	162719.4494	131237.4964	87001.43188	62754.52234
Com_2626_neg	1-Deoxy-L-mannitol	C6 H14 O5	166.08396	1.426	Full match	No results	2562809.713	3508828.13	5162596.169	3639056.121	3571411.635	4094106.422	4477088.667	3644263.757	3483406.859	2597977.385	3575402.006	5224906.043	4853362.766	3144452.119	5987501.986	4263894.569	5199318.75	4018801.386	5383805.019	4160892.431	4385247.659	5820180.183	3982999.563	6076998.139	5505132.086	6808162.376	3940156.469	7630320.614	6011805.738	2836195.465	5122424.255	1162205.188	6632127.323
Com_1251_neg	Formylkynurenine	C11 H12 N2 O4	236.079	2.254	Full match	No results	222073.5962	165155.0157	208143.049	201196.6596	187170.101	187432.1793	189367.721	217093.1938	181376.9963	193337.2843	182341.2925	226272.9549	170647.6567	176060.5928	184417.4677	173730.3679	207124.4999	143420.2433	183993.4372	187969.0379	123425.5702	197220.4817	175719.1752	186295.7764	212186.5206	180072.5202	185064.6827	158682.0745	171111.3516	193714.4869	182225.5374	151063.1068	160202.1766
Com_2003_neg	5-Aminovaleric acid	C5 H11 N O2	117.07876	1.452	Partial match	Full match	2626758.998	3405902.465	1594571.93	2383416.977	294539.5696	2637828.201	2165217.348	2777929.711	2287089.75	2320518.157	1474705.563	1885803.875	1989052.752	1525629.375	1524671.057	1502275.072	1893993.177	1427919.92	1948531.844	1562367.421	1836569.1	1800243.296	2131460.518	1766588.649	2270918.003	1830675.796	1692539.147	1688009.877	1851519.277	1292148.681	1773548.89	2158215.358	1622037.479
Com_2724_neg	1-(beta-D-Ribofuranosyl)-1,2-dihydropyrimidine	C9 H14 N2 O4	214.09479	1.442	Full match	Invalid mass	208767.1477	236867.2587	203840.7293	347645.4181	185323.3823	314112.1359	223496.9951	197147.0634	349538.6777	173205.4111	212955.8915	272601.8358	248070.9971	173192.0745	211722.3689	244180.638	235253.5862	198247.4248	183395.4113	215534.6586	216109.0491	273006.8083	206151.1494	221567.8971	206524.579	220918.0464	240685.2788	257894.0241	226061.6337	191373.6197	248359.3792	247629.6496	248984.8538
Com_1713_neg	Azasetron	C17 H20 Cl N3 O3	349.11872	7.205	Full match	No results	158324.6931	117045.9389	126789.8821	242616.3234	185874.128	169846.8365	201799.4112	234008.3375	188832.7639	125466.6995	65225.26794	146719.0369	139516.4523	58611.94545	166952.0096	68157.721	138502.8345	57543.32192	129148.5416	58052.7178	64834.48266	122635.9964	89112.78096	48744.72212	55288.40428	57660.02397	81285.98309	59264.80246	94588.66679	79739.07595	110335.5858	63928.33797	52317.95927
Com_1219_neg	gamma-Glu-gln	C10 H17 N3 O6	275.11096	1.432	Full match	No results	334112.8595	195455.3597	225123.8972	264900.7735	219597.8944	203612.9039	253063.517	194369.605	183827.0864	184425.925	123953.8393	116356.3883	115533.2714	145923.4533	92879.72402	142121.7583	133430.9088	141297.6764	120012.1315	145823.0046	150999.3838	177407.8379	94435.97051	100015.1025	171882.9861	120479.5653	174399.3044	134861.6262	145090.8348	81693.11708	158406.7	127349.8713	114210.5552
Com_2579_neg	2-(2'-Hydroxy-3,5'-di-tert-butylphenyl)-5-chlorobenzotriazole	C20 H24 Cl N3 O	357.16027	11.077	Full match	Full match	1146283.272	1603764.799	962260.9955	1333829.265	1125515.698	1538806.714	1477120.826	2088046.13	2019759.134	1989891.089	1351382.666	1378017.243	1249073.123	1851693.841	1320239.929	1804231.605	1317577.808	1436113.619	1079744.911	1318602.674	1088195.443	1334943.727	1289498.058	1241823.604	1231823.986	977089.7312	1359807.724	1244619.127	824120.3514	1166667.028	1182681.115	878583.1597	1093658.457
Com_1344_neg	Epinephrine	C9 H13 N O3	183.08914	7.501	Full match	Full match	534400.0224	1404405.359	498976.4004	678974.6346	562049.176	549455.1112	823371.8889	1143050.369	1346930.102	1320492.402	724048.7928	927961.1167	1236535.631	1322158.428	1094718.082	1096065.336	1056258.55	939274.3644	961087.6318	671052.4426	809842.7548	900096.1506	887182.3185	1098811.203	974564.861	901127.0703	817631.4367	948814.9258	636568.8838	677027.6404	715568.7983	760078.5479	917569.2098
Com_2522_neg	2,8-Dichloro-3-dibenzofuranol	C12 H6 Cl2 O2	251.97546	6.041	Full match	No results	169466.7319	92687.61629	116981.7475	170994.5027	82110.18084	146589.2129	148394.0763	136470.1483	116706.7213	151801.4913	59739.07822	83545.63869	96843.31988	57671.86827	89281.69706	102553.2506	88918.62334	60182.92721	51439.65286	41872.58223	71357.55066	117034.3838	91603.65673	86581.62781	103571.3675	104272.099	70411.53536	85880.29512	54652.49337	87951.47165	75086.62296	71223.88951	81106.36564
Com_147_neg	TMPTMA	C18 H26 O6	338.17216	11.834	Full match	No results	245762.6099	561564.2508	215590.8459	285527.9485	332430.6477	464685.0175	432980.1161	534883.4944	509677.6247	345417.4954	173635.4481	281392.7443	380174.5601	182320.8788	523137.5851	180281.2716	491967.9923	230021.9225	455586.3688	207164.7867	298679.5772	369485.2466	366411.1505	406131.921	419365.2943	471223.1056	517136.5838	421329.2303	420984.639	438063.0405	481421.0345	349358.3237	218162.4457
Com_3391_neg	(2R,3S)-3-Hydroxy-8-methyl-8-azabicyclo[3.2.1]octane-2-carboxylic acid	C9 H15 N O3	185.10489	7.81	Full match	No results	1899013.347	3765229.702	1838191.224	2234025.646	2113146.2	1804048.979	2564455.141	3563431.92	4560098.227	4479152.286	2064492.581	2602210.413	3665611.759	3531701.786	3094376.55	3064597.073	3523690.608	2764581.404	2827443.693	1857635.372	2464159.239	2808680.081	2698591.634	3286074.775	3099760.174	3052504.718	2710879.928	3002841.164	2023261.836	2223118.971	2716413.857	2515760.619	2915506.338
Com_854_neg	methyl 3,5-ditert-butyl-4-hydroxybenzoate	C16 H24 O3	264.17157	13.176	Full match	Invalid mass	43644.21879	77732.35741	63220.49193	51584.82325	44274.95369	66806.51384	69286.21822	48470.85121	35469.3167	79271.23466	127211.6973	53451.38289	81259.09268	78458.21338	63742.23465	60547.68335	52306.07203	47441.90889	70007.1594	67364.90524	83794.03681	46063.18594	46598.41858	71500.22802	111050.134	76245.17376	71367.70602	59658.56521	67666.74411	79864.97225	57409.12672	63135.64158	63051.09401
Com_294_neg	Sarcostin	C21 H34 O6	382.23481	10.192	Full match	No results	386653.118	289061.9983	252054.6385	268031.6858	296188.5366	172501.5143	158111.6456	138336.3964	90032.40392	228532.9586	57710.16291	69582.51815	50817.64332	62999.17661	63744.65554	66437.88204	65000.54892	64977.97122	57838.92517	64181.3013	104833.5005	115437.4937	121573.6313	55318.00925	56644.60391	44573.44943	41200.63412	41951.52812	40552.5751	36177.80607	43035.53336	34021.42213	35582.4535
Com_985_neg	Lauric acid	C12 H24 O2	200.17733	13.644	Full match	Full match	8135787.616	11664481.34	6844432.046	8243168.592	7508027.261	7626835.056	7529321.361	7664253.566	8145883.378	9803738.759	9203031.545	8813854.132	6284311.951	7516696.466	7794695.478	8617046.012	8267350.371	7872662.953	8290096.877	8351580.945	10148929.13	9748390.008	8841365.52	9837325.828	10299378	10396415.81	10226043.99	8315155.538	10848760.87	9364314.885	9850134.686	10527256.11	9065399.644
Com_416_neg	Pivagabine	C9 H17 N O3	187.12041	7.84	Full match	No results	78723.52404	76239.95729	55456.72985	82994.45059	74947.92062	86927.79538	77949.23296	92162.46603	88054.69451	75479.77843	57304.49313	93189.11354	139157.3654	80511.17302	116635.9939	82498.80911	105356.8119	77386.96025	126805.6426	67882.86744	80773.03312	87657.97422	84313.98117	159459.9513	125690.3671	92435.66763	89364.03613	109700.67	94959.31807	100834.8151	107881.7978	99276.61521	110203.5855
Com_714_neg	N~2~-Acetyl-N~5~-(diaminomethylene)-3-hydroxy-L-ornithine	C8 H16 N4 O4	232.11643	1.959	Full match	No results	693005.9018	812613.126	695757.6077	749750.8145	902947.3665	758351.199	808620.8365	1004326.906	1547122.549	1402606.282	543372.2522	1229242.321	1216521.561	607249.6281	1691900.65	875163.8372	1965632.23	1182322.514	1276020.189	963907.2027	1198699.76	1250632.473	1113618.954	1850003.602	1123117.022	1608771.782	876559.2563	909968.4011	1989217.225	1567948.446	1386006.458	1109903.742	1291687.24
Com_2383_neg	2-methylbutyrylcarnitine	C12 H23 N O4	245.16184	9.176	Full match	No results	165697.3908	63579.45475	185969.1014	173215.183	173582.6038	140066.724	109641.5577	118283.5627	112335.5313	87624.50985	75992.82	56104.15919	49114.9205	93746.11199	47344.94231	93401.21045	63251.07159	92622.29375	54511.57439	120946.4809	78090.20865	90797.8328	94512.61356	60307.66862	46835.62326	45142.75513	49815.26075	66232.18128	66319.73256	59872.29328	58141.58622	85899.09021	82458.38133
Com_241_neg	Sucrose	C12 H22 O11	342.11535	1.393	Full match	Full match	583715.4739	304343.104	464295.0371	402015.2141	512873.9513	530677.5637	424094.8604	421092.6774	435311.5519	481280.6668	366164.6441	265085.3043	293375.1219	191849.0539	414993.6889	241457.3565	273758.5283	132786.0721	377126.2209	246301.7395	364535.6971	388212.0465	421639.6235	353230.1361	250831.2339	194142.9126	371595.5306	206455.5666	266884.1125	412796.9235	540785.4247	367286.4969	231910.1512
Com_2173_neg	4,4'-(1,2-Diselanediyl)bis(2-aminobutanoic acid)	C8 H16 N2 O4 Se2	363.94394	1.212	Full match	No results	27376.62083	31799.41057	24816.84698	23613.74408	26231.94335	24975.42525	25636.31497	26086.24284	27845.28325	58413.57711	39709.92861	79181.09563	116947.5163	186892.3525	43916.89763	198201.7689	40284.47653	197737.9897	37575.83897	67954.30512	28475.56848	39204.52768	37218.5462	52454.34056	37352.3554	39696.22372	68557.44262	104888.7849	29510.86314	32354.51327	51783.10803	29158.7887	115066.6729
Com_2019_neg	5,7-Dihydroxy-7-methyl-1,4a,5,6,7,7a-hexahydrocyclopenta[c]pyran-1-yl beta-D-glucopyranoside	C15 H24 O9	348.14117	6.513	Full match	No results	138859.1453	106912.8337	154872.6926	180544.914	167538.7478	146107.1822	123754.3048	212184.0293	156601.6581	161604.6958	190824.1021	145826.311	229013.8852	243234.0967	277688.6625	249957.8113	270497.7869	210282.2822	312427.7308	247426.9075	195762.4339	202136.3998	238883.3598	234951.1085	202825.4951	191464.3321	303075.2605	249205.4794	235181.8587	219207.9063	190311.3836	148514.214	286604.2101
Com_2541_neg	2,4-Diacetylphloroglucinol	C10 H10 O5	210.05228	1.732	Full match	No results	1130117.048	249297.881	230277.4767	390078.1525	627743.5631	320279.0107	368235.4604	435381.4985	645289.0796	538730.7288	131857.6882	113998.2762	162798.6635	592271.5795	188125.8237	246140.5269	239201.8188	262920.8425	320945.0382	393273.5776	416187.1367	496319.8176	343951.112	492880.119	389922.7935	410857.7402	303560.4912	564028.5071	372251.6343	369401.2191	357207.3527	408580.1313	344720.1635
Com_2475_neg	2729	C9 H14 O2	154.09909	9.005	Full match	No results	167703.8244	115236.6104	122876.3167	143451.8337	142050.871	145018.3784	134424.274	214107.0256	187899.0019	188968.83	110336.8766	110280.792	86569.21069	190770.1434	126442.9572	199462.9013	85578.35069	126537.7754	101529.1038	159316.9217	146084.3561	135594.3977	140805.4919	143651.5585	124448.0666	134231.5865	126909.3336	119764.865	108599.5641	102023.1376	99784.55994	127389.971	130398.7566
Com_1813_neg	Alanylclavam	C8 H12 N2 O4	200.07889	1.433	Full match	No results	1656695.351	2142239.678	1586460.244	1789393.586	1513095.317	1322294.307	1770566.255	1377673.335	1736632.15	1653143.034	1770700.614	1947601.59	1587458.261	1212570.431	2106485.729	1485655.651	2704634.125	402335.1688	384803.4509	1570783.148	1527710.013	1868880.897	1757013.119	1991806.722	1992435.624	2180911.082	1589518.138	1832503.076	2354766.508	2034134.832	203689.6544	2167562.354	1942779.618
Com_99_neg	tyramine sulfate	C8 H11 N O4 S	217.04034	7.538	Full match	No results	49908.42899	26672.35811	41174.98369	43802.06958	51486.25333	52091.78339	83020.08075	99782.76989	71844.94017	34434.7325	19913.20239	41100.7676	42365.47634	23094.28713	55665.43442	22570.93645	48665.4523	16851.11371	54105.1192	23216.74215	30184.66133	31874.15641	38605.41186	24998.08406	28617.28787	22477.29101	31735.80237	19203.83449	24951.39004	33926.8684	40163.87338	23270.79605	14280.50181
Com_1680_neg	beta-Syringin	C17 H24 O9	372.1412	7.323	Full match	No results	157462.6983	100095.7383	142866.9072	132409.5959	140574.4524	121131.4756	134882.5613	167000.4658	148551.205	113842.6207	59198.45039	125357.8704	100261.1841	76795.9475	98039.85794	79059.61431	87926.50843	54713.48254	120307.6571	62769.35308	109298.4892	126245.8912	115117.0137	115186.508	121578.1632	113482.7918	135996.4335	102393.6869	98830.18686	130037.2901	140886.8723	76787.6629	76413.13607
Com_3333_neg	(R)-3-Hydroxy myristic acid	C14 H28 O3	244.20303	13.634	Full match	Full match	243893.7698	339357.9087	197104.0735	206250.3517	224398.3501	242189.7598	249281.5622	259189.0807	280925.164	265861.6686	315542.7053	283043.6654	239634.4204	277837.5509	248507.219	283694.1393	272090.3215	267468.1585	280558.1202	293844.9947	351579.9827	242935.617	263147.7049	366889.1938	287458.3602	271723.9115	255784.274	207463.79	264967.3189	264173.5656	222574.4635	246413.1147	240035.1781
Com_2601_neg	1-S-[(1E)-N-Hydroxy-8-(methylsulfanyl)octanimidoyl]-1-thio-beta-D-glucopyranose	C15 H29 N O6 S2	383.14283	11.418	Full match	Invalid mass	535334.0394	640153.8223	631821.2924	837828.0149	642475.9696	820945.6599	1039332.133	868659.5034	818781.7787	885673.2205	428158.4709	380189.722	471808.7248	593359.1834	628832.5002	526514.1058	510341.6724	543321.3105	546230.3827	554573.9576	621136.3871	692540.5991	550606.5382	479032.2538	282211.2539	515047.1283	467135.9099	431518.2856	296944.0735	378611.0462	427844.4804	248210.3504	360792.4717
Com_2527_neg	2,6-Dideoxy-3-O-methyl-L-arabino-hexopyranose	C7 H14 O4	162.08877	1.448	Full match	No results	737656.2609	563524.7621	687253.4764	738331.9695	608358.569	672800.6413	641919.8697	718451.374	612761.0359	488585.1208	657234.3353	865653.0714	794821.8138	696898.7691	846931.2284	715733.0158	866944.1483	769418.4255	380571.6274	707248.6721	758667.9392	816238.8026	704031.547	795541.2771	767855.766	945567.5451	833247.514	859873.0533	800026.3643	831582.5633	904792.6477	998004.0774	729469.9732
Com_1345_neg	EPERVUDINE	C12 H18 N2 O5	270.12064	7.582	Full match	No results	67046.35381	77323.32926	68059.96971	84518.44451	65345.01727	67589.55909	74666.80878	79401.79428	69417.48878	112541.009	55875.53405	74120.83245	44983.17251	74173.31822	61038.31544	63512.93306	53398.90106	54732.44528	48895.57189	66406.48277	45024.82488	63197.05298	64417.84763	48299.28761	42881.34285	52919.28067	52239.6089	53467.12494	44138.31456	40367.40982	42125.7542	44066.03937	48776.61216
Com_1426_neg	Dimethenamid ESA	C12 H19 N O5 S2	321.06958	8.765	No match	Full match	362414.8562	110343.6374	428835.8384	312635.3021	291943.3801	295290.1514	195504.6923	235384.3887	197074.983	201709.4165	354457.5025	153124.6235	182086.1343	445411.7435	179201.6938	376884.8594	203264.1618	406625.3393	218799.3106	471550.6785	212445.3411	230172.8029	225973.735	156309.1287	153471.5592	149824.2883	109388.9453	154733.2472	145503.5548	152805.5108	161944.5727	200158.2338	198867.4419
Com_2073_neg	4-Methylene-L-glutamic acid	C6 H9 N O4	159.05267	1.218	Full match	No results	557516.9375	515145.7554	484460.2153	512786.6325	379837.6354	523059.6364	440950.7364	478707.5767	519011.6238	596380.5569	365958.7011	769627.0202	579719.6312	347801.1335	702728.8439	402222.4736	610692.6765	384819.6748	600877.4415	366813.7242	385603.7377	499879.2318	484543.841	294441.1253	351239.2978	388609.5283	381548.2389	405528.1811	558390.8101	436434.8977	494098.4118	432691.479	399881.1293
Com_2354_neg	3-(Benzylsulfinyl)alanine	C10 H13 N O3 S	227.06102	8.638	Full match	No results	208428.1078	51665.13663	152635.6703	182428.5424	202979.4455	238568.0708	279066.1019	284776.5047	294868.6901	80249.84079	86681.38564	98031.68595	215016.6681	76265.9322	227226.2723	120184.1173	283243.5858	49505.69259	262489.9739	63652.36284	160194.4474	177831.9845	170063.7524	90506.31528	94944.78483	138698.0244	124964.7406	97496.23022	130099.2136	283378.947	173972.9091	92690.86838	63155.2603
Com_1160_neg	Gly-l-pro	C7 H12 N2 O3	172.08458	3.651	Full match	No results	2278725.986	2725400.396	2174745.642	2187619.363	1581855.356	2514581.157	2601552.413	2295678.725	3201818.411	3204041.228	2332707.622	2239557.291	1974177.95	2625307.016	2139010.914	2375483.852	2341374.048	2924182.053	2100678.426	2758186.129	1620807.406	2453390.438	2382452.146	2154527.416	1654909.65	1965409.316	1758673.246	2216994.064	2741949.985	1986293.042	2075485.403	2280928.021	2525974.631
Com_729_neg	N-(tert-Butoxycarbonyl)-L-leucine	C11 H21 N O4	231.14621	8.537	Full match	No results	59326.87585	50190.78628	76434.19717	50727.26565	46937.6216	53953.78209	42996.9849	42907.3209	51618.13255	52783.95515	84001.85549	45261.16776	56890.29762	107446.0643	44270.72577	101969.1011	65067.62511	105701.7304	64131.2664	111087.6331	58933.59004	79434.82186	71603.03858	88878.04892	66488.7004	87400.90239	68380.65209	97512.79649	101318.7349	67973.31418	70249.80149	164000.1566	154798.6529
Com_778_neg	MFCD24849370	C15 H20 O7	312.11998	9.427	Full match	No results	88685.23706	24111.66694	125144.946	93202.49493	181225.6572	56394.12854	95555.65095	70969.69463	69602.18908	44548.35355	28006.69283	43386.88356	31353.29091	47223.23096	39830.63004	36459.66569	32250.45676	35241.45135	29434.44273	63294.44609	49763.28952	73992.6212	53575.48671	43672.50251	42029.50578	32697.84916	23732.71502	27453.14763	24257.20859	24621.68911	23400.02507	29319.55301	23508.14733
Com_1569_neg	Clocortolone acetate	C24 H30 Cl F O5	452.1783	6.629	Full match	No results	18449.59516	30497.97722	21231.90273	18545.9801	14307.85053	13825.97877	16214.20623	22751.38324	20761.98395	18961.63506	20487.03502	22413.70826	24560.00382	22316.48351	19487.66931	40803.25739	18953.82613	34383.45136	18540.39384	18737.85518	75627.39426	95345.1276	122314.5599	319516.0947	229732.0476	281708.525	128676.7709	250430.8556	181611.8293	164188.7701	130356.456	310258.9485	334773.6311
Com_2016_neg	5-[2-(3-Furyl)ethyl]-8a-(hydroxymethyl)-5,6-dimethyl-3,4,4a,5,6,7,8,8a-octahydro-1-naphthalenecarboxylic acid	C20 H28 O4	332.19888	10.825	Partial match	Full match	6565831.107	2498433.152	8792318.005	5511183.787	6996019.174	4514192.905	3640292.215	2899416.617	2569171.68	2635679.196	331516.103	603652.6277	647869.324	537735.6058	408642.0721	427997.7656	661662.9524	558652.1287	505680.4716	707598.3294	911703.859	1120335.544	1175205.485	83788.70943	103614.347	53788.39369	50337.77801	68478.1778	75280.83382	62119.43638	119378.3149	62042.02726	58206.61012
Com_1816_neg	AJ4900000	C2 H4 O5 S	139.97765	1.179	Full match	No results	595568.2986	1083432.192	700298.0852	584870.4424	717584.7222	653696.6742	696922.5462	606883.0175	648464.4536	826012.4322	839241.2676	495954.0094	378091.7847	698649.9503	446778.0922	608236.706	490909.299	557711.7236	434338.094	770433.1071	447477.1421	555853.1647	544095.1673	598395.8063	416791.3613	475496.9881	554574.2844	532224.5056	525629.2807	419814.2838	391090.5565	695909.2995	691374.1305
Com_1614_neg	Carbofuran	C12 H15 N O3	221.10465	8.686	Full match	No results	80305.41998	48997.21448	97893.30167	68557.1132	130548.6459	76494.41121	97121.60767	85772.50383	78530.97435	85305.46314	145653.0526	73669.69865	125194.1692	174266.5787	115139.3188	195221.6586	116125.8722	134256.1252	106043.3288	169083.1788	88022.32017	106434.3079	99961.80635	104139.511	100063.4954	88283.8272	84891.69138	125004.8415	110555.7206	109502.3769	98370.11611	129994.2566	132578.1018
Com_1227_neg	Fusarochromanone	C15 H20 N2 O4	292.14146	7.882	Full match	No results	180214.1143	88238.57592	96544.08933	128129.1089	113768.7216	154622.8036	174268.7544	178938.0576	149123.3062	108070.5406	79664.84564	124207.9199	137584.7764	89050.71884	164955.2275	74701.77502	151766.9559	76411.35795	157814.0358	75754.02755	114906.8744	139022.3701	114169.4608	125707.2891	138476.4125	100002.1117	124711.643	91514.31788	126555.4148	154793.3502	159007.1315	86397.27998	78655.19413
Com_56_neg	Vanillic acid 4-sulfate	C8 H8 O7 S	247.9983	7.666	Full match	No results	100087.3715	79341.01427	68215.59047	77045.36322	73381.59633	88016.14478	85507.38574	90180.24917	85441.50113	96791.53723	69828.78495	301517.7667	94447.20772	89285.67939	124020.2339	87918.56533	83241.76356	84145.16392	118387.3078	73766.48242	81002.61795	103084.1522	82703.74863	124879.2675	115839.0847	95422.48969	109360.6506	97639.35716	92176.85135	108604.1207	94124.15492	87678.37957	94164.4377
Com_3373_neg	(2Z)-4-(9,10-Dihydroxy-5-methyl-1-oxo-3,4-dihydro-1H-benzo[g]isochromen-3-yl)-4-(dimethylamino)-3-hydroxy-2-butenimidic acid	C20 H22 N2 O6	386.14709	6.576	Full match	Invalid mass	3713403.159	7343926.516	6651488.052	4099748.477	4941961.94	4031734.906	4050207.749	5515119.121	7406375.763	5127384.39	14456094.61	7570256.804	9302953.561	17297057.14	9184660.889	12489488.64	9747601.019	13197517.37	10330768.77	15398009.89	6568863.479	7782021.638	7916608.094	6499709.894	5380048.136	5525519.53	6114470.844	6112759.761	10254427.02	6838616.034	5197649.767	10763189.82	9482770.98
Com_295_neg	SANGUINARINE	C20 H14 N O4	332.09202	7.32	Full match	No results	16546.82065	11283.5564	15084.8958	19170.77486	19668.79251	18108.87523	25566.51349	18471.95989	21996.01366	12031.23836	14196.95838	160997.5046	11614.41486	10949.29697	22706.5548	7993.535668	16782.79831	6979.118836	13121.01463	7150.255309	13616.87113	16123.16694	23189.01772	14118.93637	8468.757578	26483.31998	15852.34634	9141.310349	12089.1292	15320.02635	18399.50872	6619.391571	5897.151857
Com_637_neg	N-hexadecanoylsphinganine	C34 H69 N O3	539.5271	1.254	Full match	No results	7343.225763	9642.753311	8521.399903	8287.402673	7957.230521	8800.181322	9763.712238	22800.87821	8187.750448	15431.64188	12282.54728	86947.5836	10890.34787	71525.41817	27386.41273	49436.18201	31441.32784	8740.96637	45014.07383	12902.32812	14391.12702	14716.87172	7502.617896	10633.93781	19498.12152	7697.228899	9331.11017	8404.661733	30369.69699	15743.0888	9160.222446	8012.295249	11903.58938
Com_3324_neg	(Z)-Triticonazole	C17 H20 Cl N3 O	317.12883	9.247	Full match	No results	122859.7106	92426.45185	125139.7216	120274.9422	122347.6597	100628.0286	123002.5954	145173.3507	109459.2061	133076.6038	114215.5105	119211.8202	88454.43961	207672.2878	99099.5196	131629.16	97954.4252	103283.3394	135615.7937	122245.8214	71578.51571	108786.3603	129836.1332	107737.986	106686.4146	98386.70187	91963.50757	88231.00751	97573.14273	65248.44484	76823.96788	113489.8529	99351.02799
Com_158_neg	thymol sulfate	C10 H14 O4 S	230.06058	10.905	Full match	Invalid mass	548080.8088	202059.2676	362616.0133	506137.5539	476689.2378	553700.8982	535102.1605	607299.2435	506611.2389	247010.4817	227048.5622	492934.5095	508113.5049	324730.0357	581179.9025	307361.024	516170.5223	221884.4287	566367.3483	191200.8908	292320.3419	408249.0504	430264.8642	267136.1334	325019.7552	289586.106	343169.6794	255483.6997	337205.8886	403778.3395	430595.5156	227880.8404	182485.784
Com_2013_neg	530	C7 H6 N4 O5	226.03276	1.337	Full match	No results	101897.6975	95059.20091	117788.4934	71747.37037	72299.15544	75219.94668	70116.182	110023.0085	74469.26017	96178.84132	108910.7967	136614.1441	87099.01306	140605.2712	59343.72396	137392.2496	81546.7076	89301.05717	95845.91032	126279.9169	95405.98139	79821.73126	99925.61879	67428.05138	83694.95492	70946.73094	74979.82583	82121.55678	70218.04478	88491.88105	66352.04029	117123.1662	98309.59072
Com_1483_neg	D-Erythrose 4-phosphate	C4 H9 O7 P	200.00801	1.227	Full match	No results	52011.26376	114322.4296	55197.94404	79696.35881	92348.65938	94889.8969	121590.2774	119378.2122	144063.4277	141479.5162	164048.4595	93471.80922	97152.45351	121643.3121	74026.47958	108829.9801	123478.9175	170278.3693	100131.9997	165070.6159	104944.2984	118355.8249	130979.647	121593.3314	114621.0148	137668.8723	132624.639	146735.0858	122656.8803	161265.3354	109628.6312	151317.3588	140236.0757
Com_1563_neg	clotiazepam	C16 H15 Cl N2 O S	318.05784	2.019	Full match	Invalid mass	453891.585	130725.5428	356754.7563	332308.0677	435869.6741	448597.5423	505206.4535	676207.1985	542041.1032	163134.3169	226410.538	184525.7732	383760.7121	172432.6903	333857.933	198739.2014	363948.534	124247.2996	627235.9337	195865.7546	335734.1765	376135.5408	323707.9324	293202.1162	315867.083	280097.0973	408333.4732	231673.708	249365.8499	530431.1777	351470.6805	166985.3913	133747.7003
Com_1456_neg	Diethyl phthalate	C12 H14 O4	222.08863	10.749	Full match	No results	117427.7938	115934.41	85848.87502	96790.55563	112896.2109	101524.4422	102594.1587	123569.5075	94330.50626	106726.158	452152.1665	272764.519	457866.0313	206275.2157	290490.2727	273992.6226	318271.27	174051.0019	340208.8816	177356.3315	229272.7447	216935.247	227429.2358	376441.5097	279241.6959	280421.1233	291790.4705	237890.4433	402098.6013	449221.5095	408686.4787	263145.3387	197901.7612
Com_1568_neg	Clonazepam	C15 H10 Cl N3 O3	315.04036	5.447	Full match	No results	5717.072509	4019.39156	82981.43395	5444.063912	73726.33832	3768.286828	6032.225169	4088.304624	3887.631827	4163.160869	3519.030407	3656.415736	3029.313259	3715.190838	3421.548068	3807.573022	3252.944877	3617.878375	3508.035611	3686.932749	9305.527527	7427.458907	6312.073733	4018.778362	7534.822607	3390.76342	3533.607986	3483.130095	3769.443264	5231.769491	3239.80581	5001.380917	5986.223449
Com_1156_neg	grandidentatin	C21 H28 O9	424.17239	9.553	Full match	No results	73782.92973	79871.66859	49776.67745	77251.64112	60435.83469	76657.49325	70137.75246	114740.0486	86064.6737	78057.69972	63671.26436	88513.22302	112998.0748	93279.56015	94108.72177	85683.80861	125507.5489	66481.82955	112143.0274	57491.76097	78898.57628	90727.54379	80879.42489	61792.99189	76753.60823	71578.4781	71782.02905	74158.88903	52864.97266	83827.32574	82170.07675	53365.87321	68663.09737
Com_197_neg	Temazepam	C16 H13 Cl N2 O2	300.0659	8.638	Full match	No results	45331.92479	21296.32412	35371.5623	61079.15768	45235.28067	65684.52314	44818.14027	60990.34719	39772.24339	35051.44808	35703.00472	47692.89889	86601.46511	38915.60251	77808.73882	46850.49779	80042.5112	42551.01588	94186.62228	38983.86283	61031.13239	49726.88551	50781.13712	58192.0176	50844.36432	44751.61452	76894.30601	47317.79303	61316.38744	61279.94576	72453.9859	53601.73504	39866.72216
Com_2046_neg	4-Oxoproline	C5 H7 N O3	129.04247	1.367	Not the top hit	Full match	7078636.475	8239635.098	6543613.192	7690006.929	7113184.474	8514838.261	8107550.995	7293954.94	8999122.071	8752894.874	9736907.024	10224829.1	10420620.56	11437566.78	10953795.51	12327492.99	8530430.525	11053587.74	10461817.66	10983862.69	8637064.116	10943082.19	9648567.769	12094427.1	12962491	13694807.7	10145148.22	13430801.25	13185276.13	9114227.476	11511657.06	15628487.89	17939789.34
Com_1060_neg	Isofraxidin	C11 H10 O5	222.05221	1.552	Full match	No results	237999.8068	203919.7101	181637.7078	135668.0735	236688.6844	152446.6566	135966.827	247252.9743	173137.1056	253371.5266	139210.2801	97465.14477	172837.4389	77685.74309	220371.4379	60154.48152	228512.9697	62836.91837	405462.8442	78073.98524	296959.9647	219298.3881	176603.685	275386.2884	262081.7379	217557.5858	416899.5014	167152.799	216282.5244	430304.9969	218843.2644	104732.3306	84993.04276
Com_289_neg	Sebacic acid	C10 H18 O4	202.12023	7.9	Full match	No results	1626456.515	979539.4773	921213.5573	1189738.019	1371694.988	1262209.769	1453655.471	1363742.004	1368092.454	1404840.221	901948.0781	1801473.236	2464791.605	1005402.03	2631571.994	1161030.425	2174162.454	989551.9394	2425606.346	924746.0119	1127271.594	1368336.088	1315701.16	1180056.751	1153191.382	1320530.696	1414128.164	2674032.345	2953236.277	1695598.104	1575462.291	2855863.997	1011626.224
Com_1581_neg	Cinnamoylglycine	C11 H11 N O3	205.07351	8.468	Not the top hit	Full match	24900829.66	4686659.061	22075543.58	26814124.44	26140133.76	28281344.59	26608686.68	27970795.14	27737917.46	35046811.17	25149013.59	20765239.61	25778189.32	34739786.34	28046432.44	31806089.72	25208817.41	32301105.76	26391680.38	29087295.83	29518311.76	35407361.05	31851159.6	54683307.92	48070953.08	44496917.94	44522258.34	51301473.24	42535120.3	42273306.32	44739304.61	47649436.65	64444260.62
Com_2509_neg	2171	C22 H27 N5 O	377.22291	12.31	Full match	No results	18811.20463	23829.35523	21765.03053	18927.99741	20904.47808	19834.04233	24380.74488	24369.93682	24969.76555	21041.40469	64832.91595	38721.76089	27484.24385	102639.708	34762.97248	71326.25122	33781.19484	108856.4201	32427.19823	74761.68472	30854.24381	36299.82006	35788.91411	43825.69132	31677.79027	33526.01247	25887.77265	45279.45548	42104.33568	28798.63325	35261.70806	51868.71897	65652.77612
Com_101_neg	Tuliposide A	C11 H18 O8	278.09917	5.771	Full match	Invalid mass	75768.2385	95848.00859	103648.7436	74435.55686	93293.12784	72970.19296	123434.589	117297.4851	104400.4882	120053.4166	145379.063	159898.9163	151282.4074	175743.6946	128273.2854	139135.1209	125849.718	152854.8392	134256.8945	135155.7587	129430.8	134870.4775	110269.5119	135284.316	116376.5025	121267.9358	127210.9083	124331.9774	133727.2042	130188.4562	147150.7499	160883.9209	190226.3992
Com_1418_neg	Diphenol glucuronide	C12 H14 O8	286.06799	1.426	Full match	No results	2088906.315	2322086.267	1445658.544	2003343.192	1516804.47	1898559.665	2168510.912	2046422.881	2042541.802	2175233.944	2155683.975	2416209.278	2118681.185	2614986.639	2043964.387	1721291.658	2629894.857	579054.8236	2439918.658	1837994.644	2096064.064	2009570.555	2212501.062	2715906.332	2962741.601	2557262.643	2992231.927	2514888.878	2739952.518	2365019.22	2416096.107	1834674.47	2243100.876
Com_546_neg	Oxalosuccinic acid	C6 H6 O7	190.01176	1.277	Full match	No results	119275.4561	305159.0612	102911.4248	162594.6141	189710.5369	219737.7631	283438.7906	219055.2768	157306.6253	234551.1186	128174.7832	189121.2839	146634.3385	229042.7245	170017.8457	151644.7839	310700.0268	211175.5415	206549.5856	195580.0912	250250.2994	346052.295	369445.1088	288816.4689	279249.214	370365.3642	254528.0409	315528.493	403988.0116	236750.9756	258189.6032	349467.8838	299903.7222
Com_305_neg	S-(2,2-Dichloro-1-hydroxy)ethyl glutathione	C12 H19 Cl2 N3 O7 S	419.03369	7.897	Full match	No results	33488.40514	77321.34847	23737.59377	27199.63387	23541.49296	28223.31763	25548.42849	31825.07081	33641.40668	81026.18073	75672.56832	112606.0874	73937.04938	178373.5568	62467.01522	127570.8999	76580.15204	112539.856	87074.07532	73373.07531	29924.89251	57256.27828	51724.47837	39054.54522	40181.70585	31126.6626	45655.77306	43879.35865	28114.47724	32542.05634	38143.66053	36324.51782	51160.87594
Com_870_neg	mesoridazine	C21 H26 N2 O S2	386.15045	8.919	Full match	No results	92196.9673	15985.48561	228549.3232	83489.49101	207079.6162	28596.2677	37597.13747	18323.34445	20355.14402	12220.64201	23399.36167	14884.59888	15336.88539	16243.64451	16879.01494	15659.54893	18753.33701	27365.11224	15878.56495	22002.02736	37075.48471	34105.00044	40665.16158	7177.924544	5589.049441	18810.23098	7604.969361	12776.21473	9380.820727	12394.12757	16578.77319	18195.76994	10060.48745
Com_2452_neg	2-amino-2,3,7-trideoxy-D-lyxo-hept-6-ulosonic acid	C7 H13 N O5	191.0789	1.385	Full match	No results	455323.036	511893.7648	266245.8016	468310.372	482291.622	555134.3723	536080.5604	519831.2043	745753.1564	550662.163	463900.6624	676411.3325	723446.004	297095.015	657609.4585	372777.5896	644309.1108	457852.3672	728093.0444	293087.3093	426176.2963	507080.7297	541683.7348	578814.2906	555124.2011	587470.9292	712945.5766	512927.8663	697371.7215	732300.3553	674680.9601	458438.0519	630718.5398
Com_669_neg	N-Acetyl-L-tyrosine	C11 H13 N O4	223.08393	5.267	Not the top hit	Full match	554858.9616	763440.012	528507.8271	503020.3071	582663.0217	449606.7951	675389.5461	791207.0014	420745.748	901174.9731	505126.1888	562428.0468	453004.7499	777260.4987	525250.1054	709294.1723	493560.4313	438572.5557	696230.5044	384722.4473	685862.3458	676475.2287	784478.9067	1222185.054	1286684.811	1284433.676	1552361.778	1351117.411	829308.5909	1130641.259	1110136.18	868484.4054	1307309.234
Com_1566_neg	Clonidine	C9 H9 Cl2 N3	229.01651	8.095	Full match	No results	479293.5579	927739.5353	522121.8869	452609.207	510644.0372	529316.739	392435.4889	488409.4336	626824.999	872224.108	2121061.683	1117122.663	1232597.16	2724797.269	1474498.602	2636272.05	1414340.26	2564623.634	1451574.855	2430367.775	932413.7908	1021711.915	1022220.172	718550.7427	615494.6763	560402.4347	635682.509	805920.4756	899160.0313	468144.2683	785809.9833	846616.5446	971230.6044
Com_47_neg	Vigabatrin	C6 H11 N O2	129.07877	3.262	Full match	No results	1019863.649	1805205.309	882899.4302	942383.3374	1012439.602	1466408.948	1436231.148	1694220.955	1738450.174	1577224.704	1510756.215	1378188.627	1411378.091	1615826.011	1686903.617	1910610.384	1723412.511	1907515.654	1493743.947	2037646.146	1480953.533	1699540.76	1694538.531	1928218.351	1887076.616	2587984.934	1841602.885	2528286.246	2026436.854	2051571.034	1958328.634	2041747.783	2532324.814
Com_1606_neg	Catechol	C6 H6 O2	110.03668	4.665	Not the top hit	Full match	15152959.84	10873746.35	8308153.832	17950707.21	9501694.158	14955562.17	18553417.08	14085642.2	9734411.082	17623412.01	9170171.112	14410119.85	14817736.83	10268222.15	11022450.73	13051221	13913299.69	13726954.34	16565142.38	11921235.71	8027587.704	15015411.06	14459673.14	16242779.92	16312275.27	13118002.34	17166205.49	16115692.73	15515630.33	15832251.24	15351558.93	14107040.52	15473627.47
Com_224_neg	Sulfurol propionate	C9 H13 N O2 S	199.0662	8.677	Full match	No results	108569.9507	14252.52702	71964.64076	105183.0949	85294.57272	101217.7842	202677.2532	283632.6121	155999.1966	41723.16374	31981.55194	70047.29576	113650.8142	59569.6009	131080.109	44753.34842	115634.4021	28623.95614	108950.9381	40488.46772	88474.60782	86824.7891	89642.28418	79473.33423	117366.5972	77787.55674	40681.35564	28005.37979	60241.06251	197511.8496	138627.5273	40883.46309	27121.41898
Com_1258_neg	Flutoprazepam	C19 H16 Cl F N2 O	342.09414	1.43	Full match	Invalid mass	227077.9043	323050.7236	184989.2845	227029.0008	223648.4755	221094.9548	184517.7226	244126.7508	239297.586	234346.7497	184585.569	262655.0105	211588.8446	218933.1875	200929.6479	164815.9677	196280.6473	180788.6904	197332.5195	199724.2657	224527.6452	265949.2609	202908.474	508313.9051	389669.2994	508468.6321	431227.7269	325223.9517	305062.6232	256746.047	355944.9915	321875.2545	471853.0503
Com_2473_neg	286060413U	C5 H8 O3 S	148.01922	2.971	Full match	Invalid mass	70364.90503	66427.30659	39654.01907	62461.0924	65860.30032	93738.00466	76524.12612	96953.74696	220562.7561	89074.21084	311730.262	1023216.218	4886125.23	694816.3653	2866565.33	647529.8508	2155949.213	222202.639	2372966.271	178174.177	1158613.269	1770174.092	1347264.862	3885514.363	2589987.074	2212016.899	2776167.207	2531382.359	5558122.482	4077010.073	5659795.116	834565.1041	593263.7335
Com_1934_neg	6-Chloro-12-methyl-2-oxa-12,15-diazatetracyclo[7.5.3.0~1,10~.0~3,8~]heptadeca-3,5,7-trien-16-one	C15 H17 Cl N2 O2	292.09721	10.051	Full match	No results	124816.1965	227536.664	107160.5594	130082.9094	188251.8006	128449.3197	135071.4251	178654.5615	134639.7659	396477.4315	93440.48829	167865.7055	221464.2482	145513.1396	282454.8544	153430.2309	185053.8449	104974.3149	221255.6669	134230.1486	118067.9763	156030.4205	209737.5136	122199.3525	141301.5925	89657.29353	124842.9027	154175.306	126841.5955	99388.54037	148359.9428	84297.14665	101922.8451
Com_3486_neg	(-)-Physostigmine	C15 H21 N3 O2	275.16247	10.439	Full match	No results	66608.84313	46841.27041	44287.79122	73422.26852	80611.98355	91315.03903	69503.6244	90533.04771	81351.02485	70529.11224	38558.87487	269472.7501	85185.48552	48929.58253	94470.17864	48108.38199	91249.57279	33233.58723	108521.2058	39942.58407	64359.66339	72450.43696	68856.50313	43046.27298	43809.52345	53327.54311	71405.25437	55342.13599	69349.40386	65880.49307	74529.24916	51509.10204	43238.93476
Com_419_neg	Piracetam	C6 H10 N2 O2	142.07388	1.573	Full match	No results	456580.4195	761102.9438	515467.9705	622625.3014	430900.671	786876.6952	921566.7204	572001.251	506002.0752	528564.0233	334458.3209	725980.8598	715349.1626	354302.903	849497.286	480913.7255	625790.2816	441755.7208	405565.2381	442408.1067	503487.667	718321.0734	674061.7271	480015.9589	365147.3969	780769.4598	586963.0331	692161.2686	598757.9311	478544.82	717550.484	829112.5763	469805.9923
Com_534_neg	palmatine	C21 H22 N O4	352.15472	11.397	Full match	No results	93503.19265	98024.6862	74858.58469	110108.7196	90059.16721	116082.5076	117819.1369	103030.732	126742.7814	125093.494	124098.399	209831.9442	184262.8237	224526.7398	176689.0274	209664.3911	142459.2663	162097.7589	196378.1113	134206.5297	143456.7753	183273.6223	163875.0756	219131.1935	216008.2754	174532.0338	163173.5181	217534.5824	152159.1991	145796.4472	214611.9804	152517.6841	182005.3254
Com_1666_neg	bispyribac	C19 H18 N4 O8	430.11032	6.709	Full match	No results	55032.69981	51646.29858	34212.3155	45450.15887	52164.06681	74201.97163	66131.53822	86315.29507	63062.08427	64033.00105	37726.5365	97705.06167	106764.3083	38230.49733	123004.4976	37975.81191	139819.9437	37824.09953	99365.54296	38528.09057	57333.31168	63283.27779	60024.10549	62394.07552	67990.38614	60784.40643	78477.33832	47457.6779	95313.6034	98942.23709	84295.79123	49273.92078	30053.70614
Com_1979_neg	5-Hydroxy-N-[(6-oxo-2-piperidinyl)methyl]-2-(2,2,2-trifluoroethoxy)benzamide	C15 H17 F3 N2 O4	346.11356	1.297	Full match	No results	105394.0412	94101.65479	465039.1277	689364.7582	509982.8906	559568.0463	279241.9776	249339.117	303538.0987	275305.1719	341126.2423	239101.4971	307412.6245	186567.5148	386240.9097	172933.1414	227677.0317	158499.3397	374807.701	188194.3535	212100.7769	212512.386	253108.1888	223909.4727	234551.0814	403871.2369	287508.0466	177365.611	201091.5123	180951.4253	212974.3387	157006.9897	185308.1922
Com_1036_neg	Kebuzone	C19 H18 N2 O3	322.13265	7.322	Full match	No results	98849.72935	28574.44148	69431.05883	94047.68231	89276.04287	115711.0969	185452.7578	206107.737	140902.6496	51379.39097	41865.02671	44192.96213	66626.13398	22654.6616	70446.78907	28019.66557	83315.33045	21371.93715	82951.29995	33322.28328	74103.54756	78366.91502	82000.32448	59212.1505	59124.26312	51798.50379	64267.79736	46925.88687	59813.39418	115660.7134	74864.0167	45618.39994	35809.7271
Com_2160_neg	4-[7-(beta-D-Glucopyranuronosyloxy)-5-hydroxy-4-oxo-4H-chromen-3-yl]phenyl beta-D-glucopyranosiduronic acid	C27 H26 O17	622.11727	5.965	Full match	Invalid mass	64315.93892	64327.43627	57822.76085	44927.18388	72449.68049	58133.58931	54232.373	88949.69936	92389.34984	105665.776	84503.19818	121541.0333	168544.3611	101774.3286	238717.1777	71837.47947	253082.9343	84476.45359	212645.5759	59068.73182	98711.2255	118403.2698	118838.0247	162868.6483	116384.6062	115789.9218	155422.1248	115803.839	110220.8995	212588.1116	145797.8117	66730.60156	45694.63714
Com_827_neg	Metolachlor ESA	C15 H23 N O5 S	329.12899	11.851	No results	Full match	1144303.069	713652.3147	1534640.755	1210784.682	1159288.552	1059841.39	894985.1734	870687.7298	823346.2258	666854.7971	977515.0691	467394.3467	536174.0193	883431.599	487078.1182	852064.8611	592355.0421	935491.3407	375845.3897	917249.2906	650747.3917	723122.2576	744537.9653	311088.6853	285255.5021	429052.8753	255509.1184	472138.6084	435186.0475	522510.197	480737.6105	749675.0704	825394.3789
Com_1061_neg	ISOCROMADURINE	C16 H23 N O5	309.15672	10.804	Full match	No results	254188.6968	328564.0661	209164.8344	269825.6058	276377.6068	335331.9057	366386.8265	434859.68	384851.4582	447489.3145	210873.6795	428796.9952	251971.7933	267407.0621	587841.7737	343719.0248	681858.8027	377215.3117	547577.8405	376227.4661	385381.6186	392947.2901	353624.0788	474732.5488	426917.3966	549794.1135	377984.6595	553722.9654	528700.4285	448847.3952	498989.6357	380043.1918	315481.8524
Com_2216_neg	3-Methyladipic acid	C7 H12 O4	160.07322	1.344	Partial match	Full match	3891145.457	3506888.644	3281295.895	3778949.858	3282943.261	3544476.408	3710626.306	3934413.684	4043852.502	4921598.547	5489412.58	9600321.26	6154899.313	5168023.038	5370622.163	3329193.125	4843512.828	4769565.847	5103085.342	5768810.463	6062144.786	4850631.641	3940911.991	6292634.589	6751999.888	8313853.75	7161036.841	6139162.479	8002266.946	6896666.308	6752725.401	6987982.097	7825810.83
Com_2627_neg	1-Deoxy-1-(4-morpholinyl)-alpha-D-fructofuranose	C10 H19 N O6	249.12044	1.373	Full match	No results	83345.66346	36251.15031	119967.0047	141958.6766	82223.85594	83672.33508	114049.883	94817.98784	63851.72405	69020.04962	72052.7755	87253.99556	30378.18152	95730.81346	46899.41185	76629.98797	38978.32297	70653.75311	71128.79921	56949.11065	104814.0767	154641.2461	114212.394	156416.4791	205097.0914	188340.7298	90471.94916	177230.4021	287203.5776	160666.4293	174149.1309	327830.0894	455130.8218
Com_2500_neg	2361	C10 H18 O2	170.13037	11.614	Full match	No results	117564.4658	56554.45446	146231.0492	120277.8999	98293.7432	107593.4192	96624.13592	86183.68856	94726.44318	65178.33253	72910.12636	44508.11309	45231.22013	68375.96072	43554.37519	80706.04349	47468.24143	65330.64574	54065.64744	57773.32898	45832.07621	101321.8819	85043.0374	56247.1857	74535.97777	90831.88177	60416.16539	74618.98109	69321.72142	83024.92363	83432.92293	99075.5415	86996.7356
Com_1017_neg	L-(-)-Serine	C3 H7 N O3	105.04247	1.32	Full match	No results	312644.1301	294390.0421	160688.2791	325084.7539	279919.6649	295440.0281	422956.8021	364271.1081	446467.8806	311954.5024	171001.1975	263293.0539	301881.7234	167974.5599	298991.3512	140826.1259	273049.5084	147522.2179	303816.6937	168998.2461	177599.1215	271554.8305	264467.2342	238527.4084	283321.3265	242565.4462	298895.0114	299077.2147	336017.017	365818.1316	278320.8704	216979.2376	212076.6866
Com_3429_neg	(1S,2R)-2-(6-Chloro-3-pyridinyl)-7-azabicyclo[2.2.1]heptane	C11 H13 Cl N2	208.07636	10.968	Full match	Invalid mass	365437.5323	145882.0986	310703.3608	287993.2088	262044.6864	205580.9702	178629.112	205407.9081	156254.9894	219245.0258	137268.4449	268865.2836	325004.518	173317.4155	277289.8368	169613.3188	225739.8716	143912.7265	257218.5583	119867.1295	135415.1026	187272.9098	194905.4428	144378.0308	147317.6014	90143.46528	204687.2501	162779.43	121933.9264	171718.3971	196932.2243	111702.3768	101598.778
Com_596_neg	N-Phenylacetylglutamine	C13 H16 N2 O4	264.10998	6.609	Full match	Full match	704946.7041	1205484.485	1169327.023	701429.9406	716800.536	640572.6749	665479.062	732969.1192	941982.2683	1039881.048	1670633.114	889070.6292	700242.9989	1791616.207	714302.7689	1442404.958	865341.7505	1295367.112	791299.4761	1570212.575	787413.2473	974846.6528	829182.6525	568328.7683	560112.1049	486419.946	505750.7193	633640.3034	889075.1692	574108.3224	430652.0091	974462.3505	965863.4699
Com_408_neg	Porphobilinogen	C10 H14 N2 O4	226.09483	1.927	Partial match	Full match	1934797.132	3935401.903	1827834.266	4774614.02	2047317.755	4863231.467	4531603.568	2646965.104	4213888.103	1941989.42	2177865.031	3873663.514	4110702.893	1562377.468	4795965.268	3045265.534	7422422.826	2235788.315	846207.0454	2493797.585	3721524.201	4047856.002	4053611.392	1652950.166	1680932.08	3003785.767	1718384.06	3045166.523	2824221.035	1683121.603	4774562.457	2493294.539	2021938.81
Com_2082_neg	4-Indolecarbaldehyde	C9 H7 N O	145.05249	9.248	Partial match	Full match	14122841.5	31191803.01	12434961.53	13355840.61	11971405	16083016.41	14999229.7	11700081.02	12614164.43	28961085.95	22637824.28	18554658.37	14129897.85	13860761.61	12408118.37	22787250.55	15055728.51	16626151.82	35805484.4	47680736.98	16854395.3	16702509.85	15278858.24	40783515.53	23574057.35	16719072.9	14986153.56	17924793.44	32192777.03	13536129.22	3210713.9	17768544.5	16619204.05
Com_1095_neg	Imazamox	C15 H19 N3 O4	305.1385	9.525	Full match	Invalid mass	521330.1176	601424.2246	426340.0985	556810.3778	461454.6169	522944.6504	492017.9241	630903.5168	545686.9499	598353.4588	504472.3472	656511.3005	619353.1989	670366.2106	563266.662	713993.451	501553.6911	534890.1699	595306.196	607114.5819	420195.8362	598458.4948	576030.0673	635838.3662	605154.8136	647917.7545	593127.6099	650496.6374	565520.3385	624315.0368	608220.4207	520722.6052	631738.6104
Com_478_neg	phe-gln	C14 H19 N3 O4	293.13667	7.63	Full match	No results	84677.28157	48119.99676	47197.91693	71138.90945	64202.86357	73428.1139	93973.2713	101076.7238	85522.94417	68011.94482	41528.45496	90133.20274	103091.6059	47370.98295	110991.303	48112.5038	119824.369	40568.48831	125000.6031	37063.48039	54014.79669	70585.24244	76380.00951	82877.11113	88125.69932	63759.56807	70289.77069	48808.8257	71876.22288	91794.47177	88762.09387	55105.06407	34177.43447
Com_1541_neg	Creatinine	C4 H7 N3 O	113.0588	1.45	Full match	Invalid mass	22301127.4	27784735.52	21796919.72	21721872.41	37469927.33	22232215.04	21112605.19	17438310.53	17712739.55	19726803.94	16772278.8	20679024.61	17546225.25	19184657.97	17510872.61	22751319.31	13952378.53	22345008.34	14355145.44	21859152.98	21572151.93	23040507.03	30094236.85	19307628.54	18036576.56	23144609.15	19282695.23	22212806.91	22540240.08	16477336.26	19107382.57	28072002.65	23656561.8
Com_1372_neg	dTDP-4-dehydro-2,3,6-trideoxy-alpha-D-glucose	C16 H24 N2 O13 P2	514.07671	7.52	Full match	No results	120829.5749	89332.5473	88202.18344	89905.6547	92155.00506	105363.2536	77524.80309	83298.6275	68123.91959	113502.8399	85446.39803	96127.65364	66226.11522	112905.9393	75542.78278	117338.6563	70946.10362	100314.7681	84604.06562	77627.20037	63634.65583	101018.4614	85974.97509	98533.26229	118694.4528	87541.29799	80619.95856	107725.3495	78349.91526	83518.24679	104816.3697	80230.0748	78355.42186
Com_1635_neg	C3-Carnitine	C10 H19 N O4	217.13091	7.035	Full match	No results	2945301.932	501681.8798	4783256.427	2290843.552	2559503.402	1258358.674	1057667.648	755661.6951	604089.8162	808922.0634	532982.1381	353606.7966	259604.1285	573827.0407	242999.4639	677399.8075	544665.8073	758364.2081	280572.1028	863189.5587	823901.3016	921243.7507	936854.7834	475685.149	401706.459	470218.3743	268364.4124	523323.7495	544888.748	413801.9946	485912.0147	769773.1717	611345.4969
Com_393_neg	Propachlor ESA	C11 H15 N O4 S	257.0714	8.249	Partial match	Full match	447513.9618	120616.3885	357696.6864	455869.2351	410308.0361	414360.9781	488188.593	543740.8443	426246.1316	413837.7569	194928.9342	185123.1534	244172.665	280841.3693	254422.1212	280877.9729	217511.7934	228762.4963	231585.4557	180033.614	280089.6161	272813.3188	292163.0425	243453.3241	227063.5893	183644.6885	207748.799	255134.8287	261128.7847	233929.0067	240883.0954	188883.0253	247663.2221
Com_2431_neg	2-Aminooctanedioic acid	C8 H15 N O4	189.09973	2.057	Partial match	Full match	2477860.041	1476337.093	5357573.53	2667814.387	3066647.698	1797664.01	1895355.97	1617476.96	1846643.943	1608976.734	2475831.817	1960608.148	1662993.465	2712532.198	1788634.868	3165552.199	1842281.494	2872510.626	1509110.964	2903153.911	2176637.3	2586098.683	2655670.449	2487352.074	2140158.656	2601391.947	1898618.416	2749473.039	2789632.452	1909809.473	2419227.33	3744753.979	2760506.425
Com_561_neg	ortho-Phthalaldehyde	C8 H6 O2	134.03634	1.431	Full match	No results	1381733.813	3426999.622	908765.9916	2276008.703	1303745.079	2730092.109	2662438.412	1637278.607	3143871.16	1766441.079	1491715.541	1423612.935	3682365.004	1584103.79	3594482.517	2254902.37	3181902.282	1942932.664	2307494.633	2094129.95	2132966.43	2553243.791	2297236.984	1207853.21	1540724.279	2607943.144	1746984.861	2411430.552	2425687.602	1965436.637	2599403.22	2607905.769	2476240.604
Com_2192_neg	4-(2,7-Dihydroxy-6-methyl-2-heptanyl)-3-hydroxybenzoic acid	C15 H22 O5	282.14585	5.542	Partial match	Full match	261607.1404	224911.3142	170403.7159	242282.1519	251349.4856	269487.0652	261727.9643	301845.5686	236478.2866	310588.0826	118849.3002	237148.0072	247323.2572	82553.756	251881.2785	144470.2023	291631.6019	82083.09513	316078.2379	100094.8043	173261.9208	193513.8568	172610.2234	137009.7375	134289.8724	146445.8145	164654.3075	133542.4681	170207.2637	202413.5871	168236.4579	110866.2312	98622.12828
Com_1756_neg	Arachidonic acid	C20 H32 O2	304.23933	14.607	Full match	Invalid mass	136125.6764	60141.9351	129660.4461	74857.31552	220732.9148	86835.24909	59270.45245	41029.58019	87028.0886	69023.06626	26012.84977	36124.13539	31568.60153	58105.47982	39097.71782	35409.92142	46997.69435	23056.20369	32610.52625	33501.05483	74106.83436	80731.91886	73374.27147	40441.78958	53960.41041	117659.7797	213208.9946	54028.4459	75794.10021	162653.4046	121521.8664	135105.2613	188031.3986
Com_916_neg	Lumacaftor	C24 H18 F2 N2 O5	452.11686	1.321	Full match	No results	206434.4231	165819.9644	335090.9542	228935.3162	156469.1683	123134.2127	130320.3501	140322.9461	92978.44763	180514.0406	170307.1106	134946.9188	111734.9318	159763.8517	125982.7743	141551.2151	79048.18795	136874.7483	126207.886	199441.5097	324408.0933	168640.9957	164787.7541	355313.4186	365692.8635	384498.4951	374985.66	417401.258	403996.2065	225699.0368	185949.4079	300715.0583	478409.3228
Com_321_neg	Resorcinol	C6 H6 O2	110.03668	7.128	Not the top hit	Full match	946464.4417	1131730.702	700238.4281	1038285.128	809802.0489	629287.7542	965043.1808	1072918.399	996076.93	1186189.925	963205.0505	1414631.236	1182579.98	1159709.426	1214528.446	786030.4468	1103600.515	968994.9541	1020890.394	955552.5813	1019502.942	1227449.854	976903.531	1278043.181	1357310.361	1172642.344	1396111.058	1019581.04	1091129.565	1304220.826	1320172.294	1020161.711	1185692.315
Com_2675_neg	11-beta-Hydroxyandrosterone-3-glucuronide	C25 H38 O9	482.2518	10.891	Full match	No results	148962.2069	17143.24919	135191.3655	163451.6483	90631.61328	82813.4028	60894.97616	45908.38478	23779.42621	24179.94009	7943.380272	8190.502515	15045.40114	7077.567851	12932.84346	6654.300537	9249.408179	7423.543009	7864.368296	7278.328433	50319.01981	36498.41642	27172.77805	6849.407897	5253.693389	5489.912752	7083.732835	6054.642059	4264.359986	6971.0965	7256.107659	5221.182769	4886.486068
Com_1094_neg	Imidazoleacetic acid	C5 H6 N2 O2	126.04275	2.661	Partial match	Full match	2391914.836	1218015.711	2419978.009	2130174.64	2299982.803	1847064.646	1672451.152	1528035.491	1160113.327	1255266.507	555166.7847	612747.3122	527118.0738	507768.9636	651073.1158	478776.5931	652438.4429	490410.7126	613803.8871	607777.5893	672866.5393	1003264.705	914808.0984	519543.69	506979.131	506331.6225	536998.614	440283.5134	438529.7246	500505.069	430370.0967	417316.9613	403760.0802
Com_869_neg	Metalaxyl	C15 H21 N O4	279.14628	8.66	Full match	No results	50111.37248	45534.46537	43547.74611	50455.17484	58467.64359	64353.9732	65680.27264	70839.06981	65620.2316	59043.8151	52218.1348	42972.3464	68837.18086	46565.00945	76202.79481	56968.90069	73978.39109	36058.16034	78731.35198	58674.38498	47114.12178	60708.29932	51592.13555	66995.05129	53569.93455	70193.73613	64517.33545	55956.21049	55826.70607	76866.18844	72475.82817	46310.22538	41226.2646
Com_2034_neg	5-(2,3-Dihydroxy-3-methylbutyl)-4-[(3,3-dimethyl-2-oxiranyl)acetyl]-3,4-dihydroxy-2-(3-methylbutanoyl)-2-cyclopenten-1-one	C21 H32 O8	412.2089	10.65	Full match	No results	174382.5024	173561.5222	120980.2596	161455.8808	118460.0334	153801.9408	150577.6192	186937.5007	154863.1031	162816.0203	184417.4063	165507.9608	175040.1996	299349.3738	217368.6912	351202.4141	219921.4062	166474.3229	190921.0654	154182.8468	168881.9405	213617.9404	192593.648	301356.1781	371715.0076	326301.2509	373715.1661	297187.0993	205228.0773	303513.6572	330450.9607	262401.0027	268271.1051
Com_2262_neg	3-Hydroxy-12,13-epoxytrichothec-9-ene-4,15-diyl diacetate	C19 H26 O7	366.16709	6.868	Full match	Invalid mass	47151.80097	27153.76261	36917.42139	42078.73088	44978.72555	43278.34943	38191.43146	46748.05163	48230.06873	27914.14216	46882.72536	76204.9706	94390.51367	43107.16002	98914.7273	46294.51497	83305.59583	53954.84544	67986.26349	39292.51251	44985.4058	48388.91159	55802.36242	47571.00577	40845.82758	53322.7453	57080.19214	48139.36645	52076.00445	58030.73025	63244.46073	41707.89192	45303.49515
Com_1919_neg	6-Methylindole	C9 H9 N	131.07322	7.241	Not the top hit	Full match	192894.8578	284202.8235	209714.0093	289184.0745	268308.7643	278626.5639	240072.8384	250277.9835	219499.5062	249477.7797	235055.9463	336845.1393	295318.9537	256920.3296	371523.2447	263200.8595	392624.1425	286642.6443	358064.0827	184285.9451	297812.5587	293517.7697	271452.3001	386364.3127	453754.8503	389940.8245	270420.4835	383714.2867	270558.4348	449100.7369	371617.6879	274423.1184	300499.9401
Com_2008_neg	5-amino-6-(5-phospho-D-ribitylamino)uracil	C9 H17 N4 O9 P	356.07348	1.438	Full match	No results	270302.7769	259963.524	251802.4815	407127.8019	203833.9824	336303.2599	373455.1148	242425.4076	331382.4095	239759.8066	100515.7851	310238.5889	369288.2716	69921.66085	424217.8555	119584.9955	478100.3938	132213.255	247154.3059	120101.2011	216373.7794	259020.199	255636.6526	99943.35932	104086.4888	141937.1372	88402.09103	165065.8171	206660.2451	138526.9736	217629.1314	118299.31	95397.93541
Com_1767_neg	Apiin	C26 H28 O14	564.1476	8.295	Full match	No results	114875.9505	28588.08493	89357.12949	79431.07534	61440.97551	62441.23256	64071.96343	56797.92084	36822.79148	30825.17613	20446.0405	23544.65146	31660.08476	22510.90076	32608.36191	19988.65468	26940.50313	20759.11278	31952.53805	17199.32212	18335.34955	42997.28498	36000.08712	16173.29112	20906.68279	25070.5197	30809.15794	17511.60304	25318.61377	29902.13184	31553.82	16890.62844	17250.81384
Com_832_neg	Methylsulfonylmethane	C2 H6 O2 S	94.00859	1.338	Full match	No results	251012.4276	309989.17	246317.6996	352941.1051	235271.1707	281232.0367	326621.4073	274947.3506	279291.23	336627.8746	325787.7935	278961.864	323084.2429	499225.2452	249037.4836	450994.5963	214038.7379	453527.9014	276163.617	474123.1305	406212.9234	416141.4888	369168.6618	380243.9896	374355.0981	375509.7237	371944.8528	493835.9743	315512.5719	262310.6429	334052.7862	432277.6316	606143.4373
Com_2309_neg	3122672	C26 H34 O3	394.2493	11.347	Full match	No results	107119.271	149570.0332	120003.9966	117015.4552	88676.97985	127416.3541	116495.3701	181630.3749	198246.1578	153498.5942	198808.275	140587.098	136951.8018	281189.1666	121754.0536	242715.175	130254.8164	205727.0359	125239.5206	209312.4545	89284.78774	97941.24948	127133.8293	5319.005327	8121.750172	18121.0728	18128.24925	33382.27461	41843.12014	24535.5295	35980.55903	50364.29612	52955.99065
Com_2059_neg	4-O-(4-Deoxy-beta-L-threo-hex-4-enopyranuronosyl)-beta-D-galactopyranuronic acid	C12 H16 O12	352.06336	1.197	Full match	No results	7919032.083	8934540.556	10289568.63	9170338.313	8959127.845	7646927.717	7998498.559	8312255.884	8186140.634	8592919.687	5104804.289	4592228.419	3722811.496	4769591.497	3420756.148	4522245.372	3425985.231	5167146.172	2875525.079	4704322.102	2635044.772	5860007.474	5793213.151	2849240.064	2452760.356	3389979.037	3129690.546	4037478.797	4484179.918	2871630.473	3311504.334	5338009.667	5714501.48
Com_303_neg	S-(Formylmethyl)glutathione	C12 H19 N3 O7 S	349.09403	6.716	Full match	No results	6698019.69	6157021.341	7493119.247	7149211.752	7160826.501	5887943.278	5476524.09	7363786.728	7603970.346	6199611.424	12795191.15	10570832.78	10275637.55	15854290.85	10060772.22	14181927.29	7985149.06	12420466.14	10032292.04	13588978.11	10051156.35	9453840.576	9106492.884	11318605.09	13133747.08	10635297.67	11561317.88	11375117.97	11017485.47	11159776.21	10923790.69	11728632	11170074.16
Com_2550_neg	2,3,5,6-Tetrafluoro-4-methylbenzyl 2,2-dimethyl-3-[(1E)-1-propen-1-yl]cyclopropanecarboxylate	C17 H18 F4 O2	330.12411	10.802	Full match	Invalid mass	460375.2434	385999.318	383425.8005	414712.6589	373369.0341	465408.9855	432911.1527	642939.7443	476896.6332	528226.3354	684526.3707	983020.8128	385984.5374	1205299.763	422513.8299	1034780.938	341504.7035	763902.64	388577.4895	698544.4468	375251.6764	515889.1742	513230.3942	618803.5994	502205.0056	483181.46	426616.2101	556589.7276	396300.3873	355713.4211	474786.0183	509490.4697	602506.4309
Com_1626_neg	Caffeic acid 3-sulfate	C9 H8 O7 S	259.99815	8.638	Full match	No results	190296.504	41545.69571	152446.4955	217674.8282	152973.2865	198645.3486	209099.4655	202679.7059	226539.8808	93644.95817	44052.56965	39521.38139	72333.22595	54236.6019	86121.70737	69128.83248	81301.98698	48278.40824	89351.1729	73068.12671	90261.96332	101833.2659	104739.8669	81788.01252	66236.08902	60439.8611	51643.30278	48138.14619	46329.2595	110932.4891	67969.94136	53726.0747	39000.38581
Com_2632_neg	1beta-Hydroxycholic acid	C24 H40 O6	424.28155	10.867	Full match	No results	85294.27046	351127.7528	97005.51216	100794.0661	46119.73538	83943.39221	76549.71454	107110.217	147040.0683	163998.4476	135784.0413	171745.273	115987.6341	51025.09956	220167.3443	54485.78847	280934.0947	146946.4561	167284.3609	120876.1784	114878.3748	104413.6684	133594.1102	76607.57086	94801.6892	76124.53082	59064.95082	72592.78082	119236.8851	117345.2456	133205.6748	90267.59538	87515.49707
Com_851_neg	Methyl bisulfate	C H4 O4 S	111.98283	1.364	Full match	No results	620004.7595	1147038.232	524476.5066	650274.7804	541365.0241	897081.7474	928661.7435	795878.7427	880265.0372	884315.4796	918060.6405	743573.4306	846762.076	795634.8392	639484.3974	858412.1828	625667.8374	881783.7208	1299414.1	1719879.437	602776.5489	662401.079	764136.5552	1298559.146	872522.7275	638214.8595	657481.9763	720563.2685	1070781.548	631366.8128	669662.2036	733181.4673	918641.9815
Com_479_neg	phe-asn	C13 H17 N3 O4	279.12099	8.359	Full match	No results	183108.5842	68998.56923	124596.1442	141355.4492	134260.8756	160594.1149	286411.9051	269169.7163	173647.8691	108750.3509	78367.91551	91966.52825	150540.8877	97784.54497	168042.4387	80701.80647	165139.9553	61244.45803	134257.6139	80058.1498	122880.8856	154380.3478	129518.1685	140661.3461	152350.2867	106788.2866	116342.5225	89202.32127	110795.3957	184512.8828	163928.0565	102562.0103	66796.74778
Com_1100_neg	hydroxyacetone phosphate	C3 H7 O5 P	154.00281	1.313	Full match	Invalid mass	1855432.773	2602335.18	2133249.666	2252591.524	2161540.904	2076243.025	2130519.836	1837078.307	1862746.942	2546639.618	1224470.675	1002713.345	1770380.697	766644.1348	1471038.075	632116.8724	1333638.182	770467.9103	1406789.903	829902.9431	2691376.061	1959707.902	1399169.405	2367454.106	2249269.484	2105715.02	2215383.47	1841221.547	2764658.77	2913814.725	1936456.099	2034421.625	1869579.433
Com_2449_neg	2-Amino-4-({[5-(4-amino-7H-pyrrolo[2,3-d]pyrimidin-7-yl)-3,4-dihydroxytetrahydro-2-furanyl]methyl}sulfanyl)butanoic acid	C15 H21 N5 O5 S	383.12517	12.562	Full match	Invalid mass	222009.842	125683.9207	254708.1288	268777.9917	215207.8891	216326.7493	198672.845	259637.821	176704.1977	145387.3577	101979.518	95814.8532	89712.19715	96574.47127	139171.0228	163631.4532	109890.6573	101890.7526	104819.9051	98481.73099	94410.00997	125475.2906	114457.3965	79563.28071	82677.0338	71217.21825	76683.54484	64935.78361	80326.0125	83207.48507	87573.13496	76119.2901	76801.48163
Com_861_neg	Methyl (2alpha,20R)-20-hydroxy-12-methoxy-13-[(3alpha,5alpha,19E)-17-methoxy-17-oxovobasan-3-yl]ibogamine-18-carboxylate	C43 H52 N4 O6	720.38762	10.817	Full match	No results	97117.91809	32001.51327	86593.39311	84402.33804	112506.202	88761.45528	83759.96539	51900.19284	47411.97884	52226.45171	7905.860215	27351.70285	13524.12821	9757.733091	8213.630438	9983.377043	12009.31437	11158.43583	14338.40294	9686.876505	34698.91303	30685.57415	32193.73471	4031.494357	4162.553426	3675.939576	3773.684982	3719.046647	3946.492227	3861.39893	3938.685441	3806.642029	3539.190869
Com_1839_neg	Acipimox	C6 H6 N2 O3	154.03759	1.65	Full match	No results	379381.9003	453854.7275	274080.0772	545532.0628	372547.43	396532.3306	386320.6053	269417.6221	314635.9332	318633.7603	349181.5789	543404.5108	500765.369	230285.7408	482184.7582	249054.6372	648470.3349	371815.9002	257898.0075	468402.4593	213718.3986	467576.9231	469934.4992	289374.6836	305025.46	464982.6215	323855.1331	203042.5201	466913.415	266329.2876	398177.5403	415400.4838	374871.0921
Com_752_neg	Monuron	C9 H11 Cl N2 O	198.05583	5.168	Full match	No results	112799.3271	47578.74464	62174.54938	24538.94873	34049.98055	31007.03489	29229.06936	54836.9166	32661.09568	97846.52082	70243.85611	99389.19306	155806.2868	178795.6499	103932.9153	55592.2921	99548.13169	61386.04377	148145.6908	76668.57721	75987.65889	71173.93195	60346.10817	130672.3889	81165.08493	35290.57799	97899.52757	71751.38388	52654.84799	86087.08591	63976.72989	48074.62763	40891.67312
Com_982_neg	Leflunomide	C12 H9 F3 N2 O2	270.06092	1.403	Full match	No results	497328.0506	2276842.293	337067.8097	571158.6379	662660.3607	671814.2391	702698.2075	814185.4395	822743.9618	1119467.626	362715.8417	298466.8549	193437.5733	463004.0288	289782.1234	554022.4501	246884.3111	341832.1469	146167.7761	436329.0902	459679.7363	568435.6955	467102.9078	84882.30788	201982.2994	240921.0402	289385.2977	256656.9728	305812.3294	225210.2325	289643.9477	265282.5673	397683.9165
Com_1465_neg	dictyoquinazol A	C17 H16 N2 O4	312.11016	8.358	Full match	No results	74255.6523	16333.35998	65967.47103	67415.30149	71037.92634	98003.17626	105040.9319	91568.72931	88817.30878	23173.18722	23898.41485	24833.39874	46943.50357	24728.43171	76363.67812	41391.56523	65758.1171	38513.89604	80402.20095	31138.53135	36748.13436	48026.42672	54688.42323	35986.63549	37179.88325	33231.56591	41229.54864	29385.02331	27703.63934	52153.51074	43397.63315	27649.48119	22559.4138
Com_279_neg	Sildenafil	C22 H30 N6 O4 S	474.20269	10.61	Full match	Full match	453826.4908	266504.7434	450453.3392	524266.0041	501925.1026	412344.2894	364370.7294	316671.8837	382385.0441	274661.1713	138567.226	193368.2581	183566.3082	155357.6151	177277.335	109408.5249	274737.9113	166252.3392	152647.9114	183845.2098	149087.8975	233274.9572	282660.0602	68431.69019	68778.28144	63700.06899	46651.33017	54149.3009	68875.84656	54590.41177	78691.02301	65901.79041	47233.46494
Com_2688_neg	1-[(Carboxyacetyl)amino]cyclopropanecarboxylic acid	C7 H9 N O5	187.04756	1.209	Full match	No results	348386.023	288755.4719	264084.6562	313421.998	303646.1778	384842.9379	435641.9334	381569.4069	417723.3697	310730.802	190403.5335	301764.1928	251673.8733	224099.5915	274374.3747	206500.0465	322032.2575	211350.1419	303676.5223	202673.2949	215662.6032	314349.3054	265058.5874	212456.7874	217931.3105	224888.85	264156.4767	185840.8314	246255.5229	249991.3777	263951.6634	239376.7366	215377.3486
Com_1070_neg	Indole-3-lactic acid	C11 H11 N O3	205.07351	6.297	Not the top hit	Full match	2570217.214	2949433.21	2140021.318	3160993.117	2841661.282	3581611.712	3283801.519	3771727.239	2846276.036	2975065.894	2823031.211	3544771.562	3150127.408	3280205.256	2862008.101	3036488.472	3500179.008	2477572.242	3302637.372	1959429.67	2679990.759	3000417.913	3043770.458	3553067.897	3540600.671	2871177.684	3497324.208	3106627.367	3131291.417	3243353.299	3137342.368	2774253.184	2600245.99
Com_1482_neg	Desmeninol	C5 H10 O3 S	150.03474	2.097	Full match	No results	139088.8403	147755.2913	101948.113	182839.654	182080.3183	209819.6203	188504.924	237420.4459	420646.7208	167387.0887	318157.2985	855697.5914	2905016.012	386055.5437	1423421.944	518800.6212	1778103.799	232413.3328	1440352.841	236834.5695	807298.7035	1131965.522	1094952.121	1320911.925	1121290.414	1569409.133	1554812.725	1558396.025	2599899.71	2159190.072	2517984.245	641163.5848	480654.1747
Com_424_neg	Pipecolic acid	C6 H11 N O2	129.07877	1.454	Not the top hit	Full match	4013171.859	4224175.306	2513229.103	3689973.329	2605257.788	4072954.728	4982115.537	5777425.206	5828282.19	4013209.051	2968924.929	5783863.452	4975177.389	2794110.278	6441494.041	4533607.267	5474692.914	3470923.947	4804222.018	4163896.178	3486704.955	4162477.738	4370176.837	4335998.692	3351563.244	4542518.958	4677981.954	4224789.635	4608506.889	3698250.099	3975177.542	3988698.3	3596860.306
Com_465_neg	Phenylacetaldehyde	C8 H8 O	120.05732	4.541	Not the top hit	Full match	18235612.36	16342407.4	14328214.01	19694535.52	14468968.93	15759375.44	16383109.88	21719805.22	17748416.09	18220592.14	3451375.328	12110135.47	7994565.157	6931434.592	6702202.449	5439213.613	4414591.96	4843780.349	6504064.128	4911906.738	11159618.44	13879567.45	14177947.64	31667687.03	24658897.94	24876668.42	27610583.76	18269677.69	18173418.66	19085852.67	19211946.91	21003493.09	27832291.8
Com_1668_neg	Bisoprolol	C18 H31 N O4	325.22443	11.429	Full match	Not the top hit	139485.4752	132453.2912	89355.86601	151904.8269	143298.7131	178852.6794	119825.1804	162808.5104	133893.7377	150843.7084	102944.4226	148084.9394	178898.2878	105253.849	166462.3522	100612.2717	156098.0886	96050.42471	185984.7534	78970.3988	167631.0295	141374.5696	126260.5185	200905.1288	199297.8872	176623.4456	184172.572	159471.0242	97175.63435	164412.4813	151026.5139	99533.3219	113669.5875
Com_1770_neg	Apigetrin	C21 H20 O10	432.10489	7.929	Full match	No results	2527895.442	1885355.481	2198575.967	3557603.815	2486152.837	2858322.823	3000973.556	3990984.854	3249872.745	2530846.767	1369413.019	2187741.362	3127392.327	1878870.726	2121019.066	1877314.613	1354006.933	1477774.7	1733805.779	1374594.309	1998703.556	2210390.094	2183964.668	1873173.912	2007048.418	2144719.211	2088689.566	1965681.771	2393910.269	2173768.561	2157219.96	1350323.918	1476400.87
Com_1543_neg	Creatine	C4 H9 N3 O2	131.06924	1.375	Full match	Full match	4866499.531	6037935.059	5037312.84	4901496.833	5483097.311	5758732.836	6568428.324	5309909.824	5756809.279	6390641.479	3152202.42	4917426.311	4243542.422	1314928.433	5426209.125	1582374.562	6548300.435	1854371.964	5645793.506	2372100.633	4469205.127	4899758.442	4373332.27	4084095.222	4273141.392	5500225.597	4499702.583	2705042.475	6126899.391	6064925.722	5076708.177	4435428.459	2426781.806
Com_1555_neg	Corticosterone	C21 H30 O4	346.21362	11.256	Full match	Full match	227353.3862	476705.2479	902801.7437	612233.5641	601987.5806	505274.9992	444955.6635	302132.8049	320137.9719	363007.6395	137725.8301	251682.5538	277055.824	210662.8479	196314.945	180399.4918	312088.8802	167403.9822	263891.6177	165389.722	254977.5243	288689.7125	297611.4146	167562.7519	172853.2267	133864.0429	84965.29652	98563.00174	92863.66884	97298.24158	128901.2346	71845.14991	68648.72134
Com_1766_neg	aplysin	C15 H19 Br O	294.06115	1.419	Full match	No results	129567.3601	123279.0105	74077.6205	132644.779	139577.9502	150060.3088	127046.7265	181959.6339	87194.66625	145989.8096	134033.7657	77747.6147	65831.40708	147612.8199	75832.39999	117700.9409	103483.6533	106925.979	83882.69811	139787.8589	109505.2353	113693.0038	90112.53749	108832.67	132755.6943	137048.5258	108461.6233	118179.792	73686.37676	70912.86195	93872.08833	106944.9363	91766.63166
Com_94_neg	Tyrosylalanine	C12 H16 N2 O4	252.11023	5.918	Not the top hit	Full match	281291.7877	45179.58039	211077.3463	258488.1013	230191.5891	254674.7649	314014.0098	311151.4453	279422.7611	89387.91795	82319.07422	80854.99188	119126.1722	72600.46687	150313.3048	49636.04352	183019.8283	66364.41541	173428.0921	116605.6983	133504.3329	112581.9442	156515.5544	138144.1252	154797.6115	86309.28814	98024.73864	42202.32718	113440.898	121261.5159	117283.3263	104869.4027	80521.78378
Com_2372_neg	2-Phenyl-4-pentenal	C11 H12 O	160.08854	7.683	Full match	No results	5445.528482	5061.619913	101617.4977	70300.18224	88203.89423	8491.285057	16156.43005	6478.813233	6283.478666	7965.601864	4961.229776	13616.11389	7078.422415	5523.777291	8739.563242	6879.745764	5340.309529	10360.95132	5820.568642	7906.768211	19952.74547	11979.6352	15625.99376	4705.277883	6997.40948	6880.739671	4677.359261	5264.578314	8462.958442	10186.39069	9593.653878	10829.76887	12814.88081
Com_1063_neg	Iprofenin	C15 H20 N2 O5	308.13628	6.805	Full match	No results	69538.55642	167040.8924	66549.15014	62929.05448	69668.98323	76506.02376	69810.50327	99858.93661	94274.6697	180211.458	115396.3435	160496.8004	145360.3306	134113.0858	156659.2619	121527.5499	188928.8916	127477.6222	186071.56	151213.603	85954.63406	121751.0703	117138.4361	108557.0262	123510.9167	86988.87033	92166.29247	104302.8391	121309.2094	110475.3011	138463.6762	99303.84097	96269.60108
Com_1078_neg	Indole-3-acetic-acid-O-glucuronide	C16 H17 N O8	351.09497	6.707	Full match	No results	26882.69498	38974.84537	19726.926	25227.60019	30647.32834	26994.03345	43819.61297	53761.34463	65839.54373	43577.43378	104201.8669	106465.6928	73120.03304	111194.9891	96552.74949	70367.12145	133215.823	65122.27758	93102.93971	51718.21675	57199.39676	65870.94799	59676.40881	75375.97498	103883.9902	66964.77591	93654.42765	87130.89516	39375.42622	56812.10512	82159.44665	59056.34518	48224.23436
Com_2142_neg	4797	C15 H12 O5	272.06752	10.161	Full match	No results	121833.8515	149063.8563	118125.9364	121824.6274	96147.53998	88923.96629	137423.3382	205209.8166	86292.94736	276703.8009	76700.69659	132479.4518	87429.79057	75072.58516	102887.7212	70625.84696	73989.36471	69476.0766	87629.7038	51014.79656	132996.024	156502.0011	142398.6447	141040.7269	147316.7769	282236.2355	279125.7647	309220.0265	337755.7574	205499.4588	196632.399	259929.3772	265518.2133
Com_2206_neg	3-sulfolactic acid	C3 H6 O6 S	169.98813	1.178	Full match	No results	575753.6223	520398.6625	446413.188	553368.8641	513529.4067	585696.237	738241.5461	681027.6603	902863.8688	814093.9454	498469.1177	928177.3128	834759.4773	564217.1441	1142735.309	614175.5603	1241960.062	588430.8063	876580.9986	430619.2563	539414.0939	686125.2792	664868.3566	748481.075	453400.8327	658373.3074	515390.8028	534686.2626	733406.2147	967317.5154	621184.7527	446153.0226	476141.933
Com_758_neg	Monodesethylchloroquine	C16 H22 Cl N3	291.14964	10.843	Full match	No results	1618418.859	2819281.451	1390933.925	2021156.476	1596529.63	2393362.43	2214524.649	2430230.863	2530854.1	2510744.686	2223098.47	2117960.527	2088215.039	3665940.876	2598962.057	3099320.608	2434807.515	2645562.258	2523469.777	2573240.504	2260928.692	2716845.041	2528681.381	3306223.212	3177232.516	3429152.63	3662064.436	3277088.445	2272789.023	2583798.152	3054480.269	2188825.42	2693633.505
Com_508_neg	PB2625000	C2 H6 O3 S	110.00334	0.544	Full match	Invalid mass	55942.08703	69085.63895	35346.81821	60853.09423	53748.62697	34471.86249	43301.10229	42550.39907	42905.17339	48137.07796	90901.35452	80380.41336	41202.74471	64106.04343	39185.54156	44083.81434	43376.01546	44908.32987	46324.12319	46760.84218	41608.67419	45739.91552	57809.02523	44230.74334	33647.54708	129178.4048	45734.24984	47183.28523	49427.74516	55359.74652	78483.97368	108632.1982	57974.36463
Com_1387_neg	Docosahexaenoic acid	C22 H32 O2	328.23937	14.548	Partial match	Full match	131985.0925	62144.23683	237666.9489	114526.6923	336160.2303	100176.5697	72395.97342	65086.87058	69749.03323	114553.2404	27105.89004	47898.83928	49688.27763	41006.01159	48576.38733	34861.40249	73517.01607	26261.40252	41484.65508	30287.33385	73943.94952	87370.22304	74472.48689	35178.3495	27965.40152	46186.8709	73144.78288	39145.90259	60283.46488	79489.01012	68858.07077	69771.35382	75345.94017
Com_1954_neg	6,7-Dimethoxy-3-(2-methyl-3-buten-2-yl)-2H-chromen-2-one	C16 H18 O4	274.12135	1.603	Full match	Invalid mass	30040.80729	50421.61933	39150.39074	55621.97795	34545.44966	79327.91595	87136.2507	41372.78476	80694.00984	33624.26831	25219.89692	97924.30135	122444.7492	30456.32739	93126.56724	39144.88887	144946.3454	49561.05748	66128.555	28984.5711	47860.99396	75653.52313	74121.21925	38705.97416	38417.1704	65905.70112	41893.64582	67739.93725	151571.1551	35149.34924	107208.0666	70923.3512	52143.84882
Com_493_neg	pentoxyl	C6 H8 N2 O3	156.05325	1.81	Full match	No results	759410.6921	465135.0996	498368.5534	722552.5959	568664.1493	578511.1218	480629.5182	395705.0674	410446.1939	374390.9513	401809.8139	471374.1528	440440.5562	380675.6323	432285.1143	376793.8758	381402.429	407830.209	405440.3667	352547.3482	357279.5809	437911.8326	489993.4114	410245.3183	378909.6198	430090.3438	358231.2084	355663.8796	394924.6557	355268.4605	382016.2673	401254.0254	346184.1095
Com_3320_neg	(Z,5Z)-5-{[(1Z,2S)-6-Amino-1-{[(1Z,2R)-1-{[(1R)-1-carboxyethyl]imino}-1-hydroxy-2-propanyl]imino}-1-hydroxy-2-hexanyl]imino}-N-[(2S)-2-amino-1-hydroxypropylidene]-5-hydroxy-L-norvaline	C20 H36 N6 O8	488.26146	9.981	Full match	No results	87289.50652	56581.27568	112569.8741	72737.69978	69968.31049	65578.80065	63031.63106	63284.31032	70818.46525	54741.22324	55497.96918	26252.77078	19942.46662	55001.11917	23688.39577	55642.53427	19419.37213	42976.02502	23456.48078	54031.32619	55985.46627	41322.86803	56495.07738	35273.39987	48921.3111	39321.01803	33029.38623	38242.85972	40322.31595	41218.36625	39483.56771	37901.94441	45421.37369
Com_1739_neg	asn-tyr	C13 H17 N3 O5	295.11596	6.89	Full match	No results	132226.299	45403.48079	85261.96575	134269.9516	97856.27323	148295.406	144595.2615	143246.1663	162967.3234	79223.08824	72446.69519	68122.63031	67148.32838	65728.3253	92076.41675	75672.94309	95292.99203	50123.69251	114841.2355	61145.61265	82441.85202	90228.43669	91910.73297	83830.05067	97404.21979	81810.89855	107396.966	90599.8548	71633.16626	125215.845	101674.8695	71572.58886	50434.11168
Com_643_neg	N-feruloylglycine	C12 H13 N O5	251.07865	6.656	Full match	No results	1364915.549	2373919.246	1188517.217	1547058.234	1575280.761	1863274.993	2074802.277	2234734.818	1902485.415	2215553.409	1787099.105	3049704.211	2977869.508	1837761.663	3151039.987	1800497.188	3891616.281	1743315.67	3209529.891	1698881.54	2637851.399	3018598.614	2943733.54	4419497.501	5269504.58	5576539.481	6021658.268	4374811.292	4695891.166	5518709.806	4923310.701	3669592.529	2897263.456
Com_1091_neg	Imiprothrin	C17 H22 N2 O4	318.15712	9.473	Full match	No results	40095.10314	16871.1354	94822.21655	29085.55959	51820.35523	20394.37736	19511.01268	17126.84519	16836.42689	14308.54105	11560.00201	13837.38523	13816.96209	11404.60077	16753.7399	12553.57599	10563.22227	8433.83752	14915.95406	16981.37615	20857.92535	33789.13276	16273.87554	17905.69594	14423.65967	18482.6903	12372.40648	13111.731	19176.09146	13021.2873	15347.00374	16471.76081	14625.93176
Com_2467_neg	2-Acetamido-2,6-dideoxy-alpha-D-galactopyranose	C8 H15 N O5	205.09436	1.505	Full match	No results	147219.6299	135018.6189	147245.7999	121849.6163	139408.2953	106843.7591	125161.0531	138678.2137	116466.3625	166033.393	98729.32956	211488.5869	183426.4161	109015.8435	180999.294	143853.7618	172907.6505	149058.6501	143583.1529	126795.4345	97569.53802	180873.0031	122544.1987	118040.593	143828.1423	137591.3411	149564.5217	139417.3896	138029.4645	141455.8994	201681.2419	122180.3675	138154.5459
Com_1833_neg	Actinoquinol	C11 H11 N O4 S	253.0399	9.663	Full match	No results	22090.03712	77064.35474	18093.66859	22442.96188	22200.86472	26981.16039	30184.96827	24127.72051	21799.27263	48733.10572	58626.19643	46863.14314	105934.774	57579.61058	84356.47273	66383.8277	113709.4991	32009.06946	63184.81195	35597.48683	51135.49589	56212.24377	56862.83135	69227.96785	87370.15911	70331.43813	109332.2978	66035.29984	72037.05597	105998.2181	86717.19751	62678.82289	45511.45817
Com_2736_neg	1-(2-Furylmethyl)-5-oxopyrrolidine-3-carboxylic acid	C10 H11 N O4	209.06823	6.848	Partial match	Full match	248137.1856	256485.5376	222732.8973	268693.1895	227496.7411	281332.2402	271083.3569	311891.8785	270238.1052	293084.6712	245449.3549	287441.2903	266987.5096	205007.2936	302793.6786	244780.1549	283198.14	208311.6068	327667.3331	177321.2621	233260.4773	254411.124	231138.0458	280027.7397	271023.8668	245162.0965	286442.4226	232517.0676	177004.6594	266462.6226	254078.0692	179957.4842	184920.8357
Com_819_neg	MFCD00004231	C8 H8 O5	184.0367	7.869	Full match	No results	25743.572	28778.12918	26650.40747	25014.76787	26208.76802	32726.07139	30100.09512	37649.41742	31180.57442	26263.72314	29280.94131	31394.45753	28213.98896	28642.62167	26627.11996	28666.81471	33511.13918	29848.6752	33719.52884	20594.93749	26921.21829	36136.73368	30100.95989	31051.06684	31079.32706	42544.38623	65588.50131	32699.22854	37086.7628	35188.37942	94259.49101	28406.00743	28297.01063
Com_842_neg	METHYLDOPA, D-	C10 H13 N O4	211.08398	2.136	Full match	No results	171433.0831	149443.0767	172744.2578	215473.5685	186139.6164	184465.2226	182288.5955	300784.4728	212929.8454	224568.4322	215829.4561	120675.8844	126715.1757	286481.8988	166688.4504	152281.9674	116374.572	138272.7655	191357.2932	155412.9358	151169.0303	177342.6174	154472.9138	158044.2727	144288.5053	176108.4926	156366.7377	179542.0052	111836.0202	181840.2301	150042.7724	103361.5913	125840.0589
Com_107_neg	trimetozine	C14 H19 N O5	281.1253	8.495	Full match	No results	7866.125669	5399.892125	104862.056	62740.67392	69795.8156	11908.27893	17612.61869	11944.36947	8978.002229	6376.673711	8883.72068	10152.1903	8199.676395	11289.92652	9654.407015	10804.84461	12303.70304	7953.488898	8462.736879	7012.491121	9482.864825	17812.93834	13293.76778	9507.162105	15045.91963	14426.46652	8947.386787	7009.675236	13631.3259	9951.321712	8017.49148	7221.653941	7616.152267
Com_782_neg	MFCD15146035	C7 H8 O4	156.04184	1.432	Full match	Invalid mass	476740.2714	648832.76	388985.5189	487946.8219	363748.0909	376892.8267	487382.8022	485516.9965	405157.0769	438788.1085	538448.3846	454425.41	496227.9859	603613.0526	343129.1737	560097.2528	443692.1199	504027.7557	426676.3489	429918.9821	487806.6057	546536.4494	489883.4435	701494.9363	660525.1545	696668.7287	620489.5141	681823.5169	449834.931	483296.2067	781169.5704	676372.2885	720939.9166
Com_2408_neg	2-Hydroxycaproic acid	C6 H12 O3	132.07844	3.807	Partial match	Full match	1748391.386	1860255.744	845083.7088	1963313.27	2054617.05	2674816.119	2718858.276	2350344.151	2533663.165	921291.3154	785861.3244	1363725.354	1070336.386	1730741.263	1421780.079	1863925.516	1037842.87	1323591.136	1492661.164	1139578.641	1517313.264	1456011.464	1778577.358	844549.9523	1540169.974	1320824.683	420292.875	1264874.988	1116114.613	951527.3096	1219423.193	1243567.712	1724817.046
Com_2349_neg	3,3'-(3,8,13,17-Tetramethyl-7,12-divinyl-2,3,6,7,8,11,12,13,14,17,22,24-dodecahydroporphyrin-2,18-diyl)dipropanoic acid	C34 H46 N4 O4	574.35006	13.89	Full match	No results	180195.4331	149835.1243	404112.1179	221062.842	368395.6859	378513.1918	244303.0403	198795.6274	222364.6718	166292.2476	24307.95802	43801.73594	60695.10793	24964.61335	38747.63525	13691.20833	53237.92281	14133.54438	40326.8437	19379.86559	93769.15074	93935.19852	95129.48801	5626.553397	11293.69467	8793.001164	7495.861076	5191.338161	9457.457729	10168.88579	9842.878574	6010.384818	6209.878202
Com_3352_neg	(4S)-4-[(2E)-2-Octenoyloxy]-4-(trimethylammonio)butanoate	C15 H27 N O4	285.19314	10.918	Full match	No results	222307.1045	47932.78682	269133.8128	227683.018	188982.1033	292628.6016	122242.0825	136459.1787	83497.59004	76560.50772	21075.77148	19239.46426	16971.65928	23088.3581	15150.62461	24089.94145	22914.88897	17510.73761	19830.84831	22288.97721	54420.43803	65848.324	69130.04499	18138.95843	15114.38611	18839.91531	23400.28398	21923.51056	18617.74296	19704.90989	18999.79539	21614.15097	15524.8282
Com_470_neg	Phenyl D-glucopyranosiduronic acid	C12 H14 O7	270.07337	3.685	Full match	Invalid mass	5070339.833	8993112.85	8100226.954	5977049.377	7468422.934	8347205.785	7583349.433	10141034.62	12104398.97	6412066.735	30872742.54	10456588.19	14311058	28811419.34	14973533.76	21093013.12	15738040.34	20592086.11	20469936.53	21207217.17	9803774.885	13844453.19	13581443.65	9328320.528	12864640.83	7647019.142	11638899.53	12977832.82	23860011.97	15502225.04	16399079.14	23774764.21	17897251.75
Com_1047_neg	Isophthalic acid	C8 H6 O4	166.0262	5.471	Partial match	Full match	202195.9056	78904.28421	165194.865	146109.9992	152242.152	123509.2086	108702.3766	145132.4765	91949.63999	116432.3169	137754.1766	132994.4659	105323.3353	209014.9433	131463.125	127864.7815	124679.0912	120689.5116	151072.0588	146053.4375	115062.2804	139038.2983	141063.2365	140098.3716	167101.4616	111158.3658	201824.3264	127256.2349	119081.4241	137182.6627	125266.9634	140571.5801	144850.9874
Com_440_neg	Phthalic acid	C8 H6 O4	166.02625	1.569	Full match	Invalid mass	315813.5851	450949.2705	433491.9243	414185.0148	316204.1226	463811.3529	450099.0002	367379.3272	456537.986	429823.2505	265811.0013	427022.583	403362.6607	335217.4014	497207.131	267242.9984	311162.714	224013.7248	382676.9439	261813.1437	626575.3926	384404.0496	420808.839	302904.374	434986.2652	469831.7162	339022.3544	347613.3257	437561.5994	340215.5199	414412.3218	383029.1685	381507.5223
Com_1117_neg	Homovanillic acid	C9 H10 O4	182.05761	5.515	Full match	Full match	219937.336	189057.4058	185251.3701	232569.04	159684.6249	189252.2511	179356.1511	220786.4189	153537.3902	238381.641	184793.7347	155007.7982	198924.6222	210758.0804	191855.4577	176861.8914	156804.7029	161665.0652	256074.8636	147558.0021	122974.3954	189780.4295	152266.9917	204172.0218	197437.9696	167075.7604	215157.1062	207922.8847	153864.1161	202708.75	196860.648	157345.7276	186001.196
Com_1761_neg	apronalide	C9 H16 N2 O2	184.1207	2.124	Full match	No results	159065.3178	154963.1287	202408.4099	227195.7458	143447.2534	210291.4263	164230.6817	213888.8717	199005.0004	169463.1077	83447.13621	120036.726	109655.8707	95514.0748	114542.8677	97488.51011	105700.1789	93626.9781	101197.5506	78694.30419	98188.38134	115486.2175	128057.0066	102746.9655	105232.0157	94167.2973	114514.9415	94000.31923	74456.51011	92417.62152	104009.8964	62993.09237	81616.86649
Com_2590_neg	2-(1,2-Dihydroxy-2-propanyl)-9-hydroxy-6,10-dimethylspiro[4.5]dec-6-en-8-one	C15 H24 O4	268.16647	9.657	Full match	No results	75050.94998	73127.84198	70279.01783	81076.08592	66200.66251	111920.8214	81235.21649	101971.8752	104669.8631	117906.1011	103858.4198	117669.9708	135526.2249	231305.4617	128771.2844	121164.5576	143550.5199	103510.8989	131834.92	91802.88757	110191.8447	131516.665	127698.7586	142525.9415	135179.6189	108045.7852	142951.0026	125361.1253	137841.0408	137829.4954	154277.5528	103559.5909	111472.309
Com_1401_neg	DL-Lactic Acid	C3 H6 O3	90.03161	7.007	Full match	No results	240031.8674	309149.1422	208031.4155	224008.249	245125.6994	300082.0306	294047.5449	286981.0391	258560.6067	292439.9741	546313.2584	251139.0657	233000.6508	1453926.988	239785.7845	567380.7787	245545.4302	354858.2854	258139.992	281299.4198	243365.782	307512.5706	338173.3803	245858.5015	241473.6177	230512.4677	247706.6855	270863.7571	275106.0301	260733.8985	243181.1497	278682.0998	307167.4807
Com_1332_neg	Erdosteine	C8 H11 N O4 S2	249.01222	8.268	Full match	No results	297257.5335	205019.1471	284426.8578	415658.5285	233278.8699	296980.7089	312005.9254	407586.625	305593.2617	299179.4244	984582.8188	457884.6076	579856.0809	2276559.298	850106.7391	897229.1097	710340.6133	724867.7531	855406.12	676757.403	658508.1288	840138.1856	895267.6325	1223863.808	2778582.125	1778117.529	961715.0133	851652.8921	864593.6851	937571.6591	772512.5171	1073942.836	833184.9681
Com_182_neg	tetrahydrocortisol	C21 H34 O5	366.24041	11.422	Full match	No results	2131397.757	733511.2793	2051568.319	1404029.736	1521509.847	926549.9857	820628.622	601847.1736	426727.5362	601283.0288	228178.3862	339356.6451	315051.1186	268589.6857	352490.7243	242700.431	433898.6332	274773.752	322401.3722	273664.2868	536285.4379	554920.8803	581831.2005	376693.4923	417855.833	392019.0309	274459.875	230911.1043	267632.3146	360370.2636	296145.115	206626.7007	173943.4209
Com_2687_neg	1-{[(Z)-(3-Methyl-1,3-dihydro-2H-imidazo[4,5-f]quinolin-2-ylidene)amino]oxy}ethanone	C13 H12 N4 O2	256.09529	8.136	Full match	Invalid mass	287329.2141	1183046.024	1007640.007	341461.9234	858200.2607	816306.0282	450661.0954	402271.2385	974705.0199	361737.0173	875731.371	444717.3506	1066703.504	733143.2049	859514.8348	816205.2923	1442993.207	957856.0622	916922.599	1838466.702	844373.974	1061692.209	1050789.851	890222.2166	1101366.685	1545773.927	781814.8648	1361440.102	1377400.308	1339179.269	1137089.518	2150199.66	2191303.942
Com_1848_neg	Acetylhistamine	C7 H11 N3 O	153.08989	2.196	Full match	No results	263106.3627	191248.2782	317298.1929	204404.5712	241671.4173	220474.8287	233098.0372	271935.987	209164.3254	186136.1652	175429.7809	175973.4376	188532.633	188627.2518	146334.5634	163229.4239	158233.031	152744.7374	186510.5411	174307.8667	122540.0831	217489.1034	187438.3371	159361.3269	209140.567	197338.042	195815.3696	200007.0431	143479.4227	171201.3997	178637.8968	204819.4403	242021.4334
Com_810_neg	MFCD00133175	C17 H32 O2	268.23929	14.776	Full match	No results	985201.0933	1657072.156	377359.8803	985631.9802	1128464.999	1174363.189	1295742.022	1007135.566	1377145.889	1476008.504	1536339.424	1155804.997	1250840.908	1317385.383	1155087.027	1432586.907	1266710.088	1378874.752	1219637.222	1358416.774	1045483.375	1409614.151	1168361.229	1494750.945	1184932.192	1145184.67	919059.6244	1319411.662	1403704.029	1110968.36	1138283.419	1279838.796	1248267.944
Com_917_neg	L-Tyrosine	C9 H11 N O3	181.07348	1.675	Full match	Full match	766307.8404	1241471.721	877788.307	962333.4545	457022.7618	1023561.532	1076282.301	847436.0029	879738.3499	1316281.747	860577.7056	945034.5147	899486.1104	831043.1591	1007542.36	909299.809	1050074.312	832887.9757	839571.3007	839601.5095	991153.0769	1845005.775	1156922.78	231591.0988	281237.7148	999459.9502	1046488.215	1057416.407	1237361.463	1227014.092	1076710.392	1011278.896	787122.1242
Com_299_neg	Sakuranin	C22 H24 O10	448.13591	8.786	Full match	No results	124633.9238	79774.91206	114906.2565	159044.934	130987.7902	190773.6144	179721.347	274624.0061	191823.1985	120795.2841	123916.7456	84507.95276	68962.69419	126166.3478	60769.99704	115908.8725	90649.70748	90422.72588	68372.47571	93720.19081	110923.1625	175531.4888	128582.5699	111011.9504	138631.0427	111997.1872	123293.24	108834.4348	76205.94148	107902.9599	121042.4818	97481.34791	109878.4642
Com_2267_neg	3-Carboxy-1-(beta-D-glucopyranosyl)pyridinium	C12 H16 N O7	286.09274	6.819	Full match	No results	99234.12518	289989.6003	286510.1253	166872.1719	42708.07351	103043.5522	105724.3538	132347.9112	346913.4373	161721.5842	834373.1181	653263.7396	606603.1711	792341.6465	765008.9544	649966.9826	966904.3195	863778.6043	817271.6493	1045324.304	330941.2517	477355.4323	299483.9267	187482.4406	280921.715	164349.2153	126075.4504	253817.3175	384108.3269	298551.7642	208782.8096	463808.8768	349755.136
Com_3385_neg	(2S)-4-(Methylsulfanyl)-2-({[(3S,4S,5R)-2,3,4-trihydroxy-5-(hydroxymethyl)tetrahydro-2-furanyl]methyl}amino)butanoic acid	C11 H21 N O7 S	311.10298	1.432	Full match	No results	115404.8724	124002.7313	105392.087	135780.7525	110771.417	99449.20912	106640.864	116124.9537	138115.3911	168567.6311	162138.4275	168401.603	137395.7063	205917.1781	133834.1398	154150.7885	146795.5759	140270.5112	98762.91175	153892.2642	134818.0225	150968.1601	113910.2266	112220.4509	132604.2798	146663.9741	155239.0776	148673.4099	140501.0064	104803.4126	166643.4284	131225.5212	172923.1578
Com_2367_neg	2-phosphinomethylmalic acid	C5 H9 O7 P	212.00804	1.292	Full match	Invalid mass	2015370.574	1944392.217	1977131.115	2180041.027	1643076.741	867881.1889	1439876.851	1195959.889	1185099.973	1746679.857	914542.9331	704307.9188	581470.3312	1034569.76	588498.4524	749886.0166	573512.1837	831349.9384	512610.5886	1142163.64	1194397.532	1083259.921	1055697.663	1040769.898	1068772.055	926766.4141	1120284.679	852681.125	777824.971	648362.2911	812278.8513	958282.4219	1175115.308
Com_883_neg	medorinone	C9 H8 N2 O	160.06341	7.683	Full match	No results	77070.8298	14772.43887	51249.60989	57756.34869	53565.88843	61892.54844	108175.2061	104486.3985	93372.55198	30538.56642	14904.06573	26689.74337	23474.7264	19729.83039	32372.00969	19356.16972	33876.18103	16486.801	35774.63717	30493.40891	24822.83069	42595.73977	37708.5775	22709.69984	23206.62566	21432.42244	14239.56217	15041.26929	27293.23479	39372.97109	36889.2765	28208.84274	16489.79031
Com_502_neg	Pefurazoate	C18 H23 N3 O4	345.16801	7.946	Full match	No results	339691.3858	209574.1958	254057.5817	373704.3007	203211.0545	322267.5518	291693.9314	372303.778	324343.2373	281079.1768	182248.215	329311.4255	367700.8667	259964.6258	388831.1991	269521.3092	354345.6182	215569.2761	408740.795	161867.4905	341829.1622	308165.3756	325386.9202	392214.7177	493257.5224	432106.3795	367139.2884	320746.3731	332761.8738	377117.9755	401371.7955	331090.9451	296960.3567
Com_1531_neg	cyclo-Dopa 5-O-glucoside	C15 H19 N O9	357.10499	1.294	Full match	No results	99069.43654	116225.0172	112940.1127	102667.003	73358.39258	104530.0268	85689.82512	79199.77492	100634.5956	98323.22713	108465.7463	87787.27257	89234.18039	86172.00623	80115.56206	89156.91651	86084.21028	100950.2433	81661.95976	107383.6014	126122.3877	92766.5366	124258.9714	181146.8835	130746.8256	145648.4953	138408.3489	122292.7528	119704.0797	102656.8191	84431.22404	138586.3225	186233.9585
Com_1430_neg	DiisopropylSulfate	C6 H14 O4 S	182.06094	9.456	Full match	No results	79015.22781	92635.87933	48498.39801	52800.80997	72097.93892	81990.70679	75398.80972	89360.34244	86469.73662	118407.4198	67446.04659	119017.469	153473.2093	82887.15985	167267.8083	81413.62732	99904.39154	70944.98844	154589.2977	80822.62368	88386.10906	86621.44753	91657.67151	132517.7975	108759.8297	80121.71606	99816.23976	84134.74858	101542.2998	97145.88975	121951.1457	62199.84287	66999.37339
Com_1187_neg	Glufosinate	C5 H12 N O4 P	181.05011	2.233	Full match	No results	217161.0957	159632.3791	201212.9292	218359.1054	209005.3298	160149.6075	184799.3181	189300.0496	200423.0385	217680.3704	190300.0128	157615.3824	158111.1517	196272.9247	178099.414	195564.7257	137189.1372	306037.1792	192956.8825	256102.5298	181306.8444	226956.9244	196333.7688	231263.8903	255526.2286	256403.6416	213281.2481	258076.2614	266932.0753	137002.0189	238961.4668	307877.7402	442811.0215
Com_2176_neg	4-(5,6-Dihydroxy-6-methyl-1-hepten-2-yl)-1-methyl-1,2-cyclohexanediol	C15 H28 O4	272.19784	7.893	Full match	Invalid mass	139147.7052	230066.1099	115276.3811	172293.4169	150513.3218	207061.0363	131583.754	193864.2571	223531.1796	264592.5735	299596.3029	140765.4524	367532.5108	464100.2018	480063.3542	447150.0154	329330.5044	403153.7985	357527.2725	371788.3297	262338.3263	268011.3781	266551.8656	330720.229	283632.95	271435.4415	240874.6798	335988.0402	178908.3425	224332.289	301614.9888	224729.9627	257293.3919
Com_2690_neg	1-[(3-Carboxypropyl)amino]-1-deoxy-beta-D-fructofuranose	C10 H19 N O7	265.1152	1.346	Full match	No results	281484.1341	202794.0997	181244.9061	179605.7401	164586.17	206889.45	228440.6735	174792.1837	203377.2589	199336.411	171548.3025	138915.789	143130.4893	124447.2823	161182.3731	123016.6016	101178.0482	152963.047	172816.4517	177805.395	166309.1756	179857.0781	184151.0911	133035.1295	150831.776	192184.2022	185508.85	168000.4739	145754.482	121039.7484	175696.7833	156083.0488	172057.7245
Com_3447_neg	(+/-)-Metanephrine	C10 H15 N O3	197.10478	8.631	Full match	No results	106369.925	33078.69187	127126.488	96983.56722	75871.61042	65335.04163	63836.21264	61197.04371	64543.76652	62668.17676	80942.28277	46071.70801	48338.5023	105475.2257	46420.51442	71827.71816	46851.07891	80264.46972	44005.36745	72586.83011	64708.37633	61863.39671	70477.98839	68579.39969	63050.50726	61257.47168	55678.57818	55546.50807	64910.09884	68699.98398	65043.03776	93942.84336	78043.2192
Com_762_neg	MOLLICELLIN B	C21 H18 O7	382.10619	8.535	Full match	No results	22401.04092	74889.81443	22852.66866	28953.07729	28645.73924	36110.23861	37733.0214	48394.85857	41788.81499	39084.77927	42893.76859	241899.4847	62330.46637	71479.56717	58918.53425	59694.4071	58991.05036	56919.67963	43997.10784	52300.17325	24187.26331	45824.00948	35679.50347	10804.77319	24994.31127	17886.32113	22814.72497	37247.68961	21943.98234	19351.89574	26497.09457	24265.25057	33897.64925
Com_1865_neg	Acamprosate	C5 H11 N O4 S	181.04055	1.53	Full match	Full match	3603942.729	4714357.557	2809360.662	4169465.997	2512786.996	3169009.332	3576769.231	3412261.909	3554205.494	2993893.784	4235835.655	4772973.773	4776527.213	3554481.621	7137094.48	5196460.659	3943366.431	5301886.244	3098407.004	3524683.941	3958047.609	2582359.153	4450240.545	2668207.025	2870376.302	4205259.458	3748081.011	3133369.506	4115165.357	1860901.113	3107902.038	3647413.944	3871489.815
Com_2672_neg	11-Nor-9-carboxy-thc	C21 H28 O4	344.19796	11.359	Full match	No results	174739.4341	98326.94973	187983.0264	266852.9042	210296.1987	302376.1075	201027.6943	153721.5504	127568.29	66920.82265	7112.541594	21609.63057	33247.14456	9795.754226	19579.03075	12394.64951	40253.76134	12661.97983	41524.11957	11759.62517	64902.59979	80716.40302	74925.05724	27391.33622	32466.57165	22908.36231	16059.97639	12379.95291	30757.58623	31648.56803	24070.23769	11348.48094	9785.551136
Com_2734_neg	1-(2-Methoxy-4-pyridinyl)-3-phenylurea	C13 H13 N3 O2	243.10006	7.426	Full match	No results	79087.67733	49737.03187	58163.25631	85416.16148	86318.25731	86211.26295	84596.68162	92222.32946	65797.02369	55835.67869	43954.36413	66625.86627	86357.92941	26140.26628	110757.8193	55292.20276	88689.9714	46543.54747	90553.02942	34013.51221	41535.61799	85086.85426	85117.66149	139208.2439	149542.5527	147115.2873	109943.8546	148301.4777	111936.1901	109669.1549	118955.6657	108939.9467	105796.9697
Com_2302_neg	3286	C12 H20 O6	260.12505	7.192	Full match	No results	103268.5766	101130.956	74787.29611	105851.2216	118347.0649	129791.1633	88649.70641	118059.1536	113162.1587	123172.399	47773.20441	74229.59908	71531.50771	74928.08889	84012.15125	67929.87432	83026.8999	48737.81766	96446.16937	71804.2786	70527.01708	75101.18128	76842.77414	73447.15503	68184.96767	61359.49602	77537.2838	65794.72588	70689.29768	64294.86442	78786.01169	54989.72746	70476.77516
Com_3465_neg	(+)-castanospermine	C8 H15 N O4	189.09974	1.45	Full match	No results	262877.3701	375647.9173	286763.5024	478058.9798	302753.4946	534956.2601	514855.1001	326193.298	534421.6723	266575.1658	291967.9769	684358.8389	538358.6658	390776.1666	329097.7722	495489.3161	636371.005	434870.6532	349551.7713	417056.4417	366503.0265	466945.6369	490831.8986	219870.7212	223976.8682	495424.0044	232990.3358	449338.4841	483219.4487	275085.8807	512689.4502	509019.7484	531250.1074
Com_1315_neg	Ethopabate	C12 H15 N O4	237.09939	7.918	Full match	No results	75637.93969	37895.92524	48512.86332	113206.4291	90824.1263	145979.5694	135212.4004	160505.0195	112694.2268	36300.06343	38462.95787	238364.5908	243840.2674	49523.85612	180012.9325	73695.38874	159253.9267	64590.81906	200555.5379	44017.24316	83709.69841	107195.3456	95757.50952	91599.54597	87914.01063	101333.3458	101325.9457	90818.44512	158257.3233	185224.5117	147269.3585	64459.19193	50695.16435
Com_1523_neg	cysteamine	C2 H7 N S	77.02978	10.087	Full match	No results	160513.258	41757.19843	384929.3598	120306.6992	187983.2878	80073.28648	77755.73434	51405.83679	53906.63704	53629.71722	173012.8333	44156.18082	52662.14475	186359.0039	32375.27641	145094.6321	87711.18316	191639.6172	26509.45481	216601.1448	126031.7146	146202.4173	149360.0443	89642.37083	80596.99099	152566.2858	65002.72137	176288.7951	193747.8513	131203.9384	141865.7251	339382.6762	348825.263
Com_2488_neg	2453103	C13 H18 O3	222.12506	8.442	Full match	No results	336583.9581	79202.45456	235353.8953	221134.3844	150587.0822	192444.7575	133408.7046	118861.4356	92507.46549	72934.01704	42068.83957	45777.42971	35785.5892	38459.32897	40274.868	37948.27275	55534.93571	40266.11366	44587.45882	38747.90401	77848.71278	89928.63484	75314.0895	31437.79487	29626.04196	41024.4674	40316.83509	39539.34219	41952.34482	32857.83601	36601.39326	35986.63292	25701.30419
Com_72_neg	UV1146700	C5 H5 N O2	111.03174	1.429	Full match	Invalid mass	447779.9654	743273.9635	555352.9546	634786.4676	561092.2499	667341.3134	686584.9916	618866.4407	650783.9699	557699.6059	518667.7594	619889.2159	617448.1512	474239.51	629418.4201	540295.9925	794120.4259	573974.5217	714485.3392	552211.4852	557034.0988	682187.7715	643758.1677	599444.23	580632.5177	615957.4262	554499.4073	527110.2267	651822.7805	576144.883	585353.703	631110.8228	557048.5803
Com_2095_neg	4-Hydroxy-5-methoxy-4-[2-methyl-3-(3-methyl-2-buten-1-yl)-2-oxiranyl]-1-oxaspiro[2.5]octan-6-one	C16 H24 O5	296.16157	8.204	Full match	No results	107450.0972	15478.0837	94800.63687	114927.984	117215.21	91983.65668	109444.0517	119744.5293	105883.898	39257.88255	65298.21753	72126.96564	88119.03546	146686.2833	99125.42397	127495.8675	78932.87581	167371.3672	19794.95416	15476.5628	78028.20426	91770.44454	86298.07349	17119.67267	77568.7951	64519.88491	85269.07541	95880.34783	16753.60893	74119.38513	89958.09128	84720.40956	83316.24817
Com_2251_neg	3-Hydroxy-3-[(3-methylbutanoyl)oxy]-4-(trimethylammonio)butanoate	C12 H23 N O5	261.15663	6.698	Full match	No results	147146.9106	201162.6466	213428.1774	119810.1581	164973.7663	115451.5369	129912.1108	164429.666	192613.4174	234219.8131	168033.2439	163963.9634	93892.08917	225801.6427	82836.14256	153159.3802	150861.0133	199713.1392	89688.33852	218124.1463	214365.5756	202273.3019	216318.3171	365903.751	274225.1614	286885.6158	324224.2695	379560.7345	354649.8101	209451.1019	233399.0969	574721.8175	563821.5481
Com_50_neg	verbascoside	C29 H36 O15	624.20238	8.544	Full match	No results	46009.43425	37386.3805	34760.65461	43984.92859	43171.10295	66183.88906	65695.52235	62588.83207	51493.41108	81352.97111	132268.8016	80259.10637	148053.0687	277836.0889	184186.6898	219211.4695	151934.963	165682.9546	175204.3826	114599.3643	59920.31429	80862.10956	88946.45782	31585.4597	75998.96825	40714.00205	35546.80235	109038.8302	19822.48922	37784.85528	65989.00708	19379.97563	43131.30277
Com_1484_neg	Deoxycholic acid	C24 H40 O4	392.29164	13.443	Not the top hit	Full match	3036.180242	3081.699963	2320.31928	2466.131706	2380.415182	2608.86208	3953.884297	2571.054316	5241.435371	2769.215803	2833.621049	3065.94636	2657.981829	203585.4402	2333.831727	3221.594218	3710.718514	2441.934593	2403.95126	3806.49096	2447.796448	2508.90441	3546.718962	2783.266186	4139.395871	2508.046313	2536.908126	2333.380681	2775.438226	3634.90323	2301.254267	2936.746043	2523.179688
Com_1283_neg	f 133a	C2 H2 Cl F3	117.97957	1.264	Full match	No results	324666.7824	1298330.578	265287.8382	549652.501	438149.2329	1070074.308	1556812.961	1467439.429	1459584.354	1749093.796	2253810.628	1834708.783	1273378.318	1458460.83	1654895.693	3736296.884	2834432.392	4575816.133	2707507.775	2683473.219	1282176.126	2021324.456	1911157.487	1527070.329	1316471.56	1528209.269	1151254.805	1701354.549	2423086.683	1650809.859	1770153.024	1699422.599	1460147.821
Com_2035_neg	5-(1-Naphthyl)-4-(3-pyridinyl)-4H-1,2,4-triazole-3-thiol	C17 H12 N4 S	304.07863	2.77	No match	Full match	3104819.231	1388533.324	2943079.714	2543908.906	2796476.379	2454364.916	2525349.026	3883129.741	2672415.589	1952841.307	1801843.421	1370135.699	1931769.9	1713417.434	2040877.705	1471303.609	1715737.11	1024437.831	3297104.15	1206725.437	1806767.779	2297835.175	2006101.56	2789736.177	3330053.009	2372617.774	3242212.705	894764.3265	1746026.039	2436436.882	2406886.169	1319995.568	1409667.245
Com_1433_neg	dihydroxyphenylalanine	C9 H11 N O4	197.06825	5.037	Full match	No results	423453.1364	80515.92889	333988.7009	271134.0216	309437.3776	260884.7363	361274.425	493502.4309	271903.2238	153070.7845	140192.5037	125341.7465	173711.644	176405.3194	208392.5013	126291.5304	217313.165	86642.76441	403717.6841	121459.145	138028.679	180623.3645	176058.0564	187869.1508	227900.6683	130028.3476	206820.1372	100653.8106	121067.0161	214839.2239	175089.9205	108338.1181	86115.12905
Com_2704_neg	1,3-Propane sultone	C3 H6 O3 S	122.00358	10.425	Full match	Invalid mass	86244.31337	83456.53851	66388.5167	75703.61458	78179.25642	81071.67026	88016.22315	104084.2888	91573.40672	116289.3228	109470.9777	224592.7157	286764.3187	118773.791	302586.4569	114542.9293	249359.0894	103258.6666	295566.5009	120368.2829	93498.52411	133279.9419	132946.1468	129432.1983	126009.9037	111688.9776	164263.5959	140425.8165	164081.7578	132212.5707	178476.8973	99815.80135	91025.66689
Com_584_neg	nummularine F	C23 H32 N4 O4	428.24027	12.153	Full match	No results	31680.15424	18642.46869	112388.0968	43826.59369	156456.2826	26398.45244	42719.42871	14787.27695	25639.96626	19416.4694	25027.47989	12002.36629	22454.52766	27549.95305	12883.60656	19754.84861	30414.28795	26141.46359	18056.52389	24522.98164	23081.5794	31279.10981	30246.37753	13008.80487	15103.8026	21974.32279	15043.13649	14625.2366	25804.13368	17413.96968	17824.41387	32003.23278	25585.71697
Com_2640_neg	17-Methyl-6-oxo-4,5-epoxymorphinan-3-yl hydrogen sulfate	C17 H19 N O6 S	365.09251	8.3	Full match	No results	95249.8691	99244.89243	68800.99444	86406.73534	76583.96348	97351.05009	101653.1861	122776.77	111902.0758	108172.5631	40656.64822	83067.45835	97742.68113	71116.47317	106688.0324	71278.45423	94041.20894	71415.08146	112413.113	42685.3701	77592.59566	86884.31864	90451.62362	97426.03546	97934.32124	109458.7401	118185.4003	89651.7281	82396.59229	107775.0399	111404.4978	57611.51363	72640.11628
Com_3415_neg	(2E)-4-Hydroxy-4-{4-hydroxy-2-[(1E)-6-hydroxy-1-hepten-1-yl]cyclopentyl}-2-butenoic acid	C16 H26 O5	298.17721	10.609	Partial match	Full match	237643.8608	191586.1243	215616.4392	249418.5866	234861.4009	284186.4119	275797.1616	324578.1794	236121.2027	260665.1914	189990.109	313184.9817	312500.0735	196761.1743	312683.7848	209338.3423	359358.4068	189152.1014	352385.3522	158688.8482	237817.4159	214681.8285	258707.4647	285659.5084	286680.2248	281437.0963	286988.3956	194149.4536	273594.5947	284992.0095	227911.8786	220151.2757	193316.1684
Com_571_neg	Omadacycline	C29 H40 N4 O7	556.28819	10.689	Full match	No results	71237.75506	65134.75588	76209.50145	67507.2639	74013.14023	76103.3721	77258.37152	75525.91858	67122.47467	66761.87306	96231.13784	89865.43561	93255.25594	125872.7997	100621.0648	121321.4723	105154.0995	112086.5226	96666.58275	101951.9251	47275.74854	83163.66667	94366.97998	63195.95873	90521.32332	83338.82553	101459.4867	76163.05638	74750.85602	86458.11134	92523.19251	82512.6605	72646.55438
Com_3463_neg	(+)-geniposide	C17 H24 O10	388.13609	7.942	Full match	Invalid mass	690062.417	636745.5742	736697.571	664739.2007	494976.1801	526640.5184	453662.7461	604188.2795	567979.8727	768715.7152	304484.2555	159097.3249	218705.4604	570296.4959	223452.7918	456113.4714	143501.3867	414111.9476	169252.0683	350292.4669	415868.8771	594066.9148	576629.8814	984969.1829	732448.4954	775312.3446	872895.8594	833895.3376	638608.1728	508049.3946	681210.8802	1009579.754	1394364.533
Com_994_neg	lamifiban	C24 H28 N4 O6	468.19856	11.185	Full match	No results	88698.60571	70542.53223	67124.82408	85806.67757	69089.49865	97285.82678	92147.67826	84446.12388	65862.01999	95054.12068	88435.60381	120744.8774	123493.1927	144306.6631	83213.80885	108404.1191	92110.65441	116033.3269	71161.58097	71266.48925	80593.0347	115844.706	117026.811	135128.7773	165152.1043	168605.962	164675.3632	153121.5266	115026.4697	137470.2938	158561.8949	128079.1175	125231.988
Com_1571_neg	CLAZOLIMINE	C10 H10 Cl N3 O	223.05084	1.42	Full match	No results	339123.719	330855.3855	218606.0993	290566.2531	290357.171	343830.4036	347546.0449	331329.0531	387949.0635	389031.3722	281403.2223	278867.9114	252147.1231	409027.2756	240959.7404	482562.6476	285438.6847	179658.6514	183982.1895	315982.8578	244095.754	478760.6329	278053.0836	364019.5066	323266.7499	281069.8757	472485.0285	226259.2886	285376.1903	256827.281	330622.6883	308833.0588	326633.9661
Com_1477_neg	Diacetin	C7 H12 O5	176.06811	1.226	Full match	Invalid mass	221353.332	194549.6349	246283.1083	209969.5126	174491.1261	210271.4258	182911.8886	178930.968	211651.3741	168310.188	284237.4088	333086.3812	209949.7456	284349.7077	195330.1558	240595.2447	245576.1185	272632.0957	249544.3989	511232.7416	145423.6304	271485.3098	264877.2004	220299.7711	248097.107	194945.313	193931.7097	210985.9368	256470.8588	197642.7895	235713.2911	281687.8938	218899.9657
Com_2705_neg	1,3,4-Trihydroxy-5-oxocyclohexanecarboxylic acid	C7 H10 O6	190.04733	1.43	Full match	No results	1338478.94	1301395.902	1037170.492	1149218.185	679210.6244	1572057.652	1018047.367	2993883.356	810708.0796	789791.123	985016.4774	1125140.51	723238.5039	3295517.111	1121044.412	869957.1665	1165643.777	3535051.561	570672.344	1036063.139	902952.2209	923675.2305	935186.9598	776252.8852	740158.8547	1571656.404	840693.831	1367286.676	852372.2999	655995.329	809049.0974	1110270.111	1364638.044
Com_1328_neg	Erythritol	C4 H10 O4	122.05774	1.394	Full match	Invalid mass	9662338.611	11365073.49	75484482.98	28696914.87	89877289.13	10555289.94	13633968.57	11236869.11	12580951.61	11055767.33	6247817.769	20056465.45	13288514.37	4485448.431	14873485.61	4984097.909	14218212.13	14294154.59	10334915.86	13308704	15922231.39	12103771.48	15969779.58	12298673.7	7365746.383	12634437.14	8118600.302	6202192.616	14986625.73	13960611.03	13763236.68	11169064.42	14898709.43
Com_2458_neg	2-Acetamido-2-deoxyglucose	C8 H15 N O6	221.08929	1.326	Full match	No results	736372.2419	488845.4529	714392.3418	664617.0157	428266.0973	543552.0001	582042.1222	424334.5162	1790236.721	483197.0262	1142372.729	437766.9835	546113.8886	493200.4928	542021.8578	528207.4558	650921.0648	1354784.548	1011249.271	775833.9752	655814.3596	642546.3149	546522.2353	757969.2756	818086.2395	822910.7644	1180372.701	784592.3859	757242.6837	602432.3524	648278.1258	2339453.841	767858.5261
Com_601_neg	Norepinephrine sulfate	C8 H11 N O6 S	249.03003	6.338	Full match	No results	2938560.453	3978562.595	2302492.095	3019349.674	2765687.074	691685.4337	2946665.685	3203706.188	2867938.993	3334802.663	2824406.362	3006940.319	3071918.752	4320897.215	3042781.281	4011616.108	3163449.566	3011660.845	3135240.498	2777668.247	2418629.634	2557962.975	2705529.473	2733093.244	2609052.346	1966949.841	2459428.792	2290961.711	1544567.415	2172283.655	2143589.055	1768170.32	1990594.299
Com_720_neg	N-[(2S)-2-Hydroxypropanoyl]methionine	C8 H15 N O4 S	221.07158	2.334	Full match	No results	239791.6932	116557.0687	217702.0196	109429.9433	206476.4511	101285.9317	90894.13532	212157.004	119252.7518	237414.731	168339.3131	128399.5743	113352.5668	205542.4173	89234.44062	98314.60588	92834.7183	76294.66899	213290.0645	92282.80879	127375.3434	180233.0864	141950.3795	227213.825	274518.0094	158006.3406	225207.7441	130225.1199	93947.91374	259895.2305	142013.106	95465.16702	116561.1954
Com_2208_neg	3-Sialyl-N-acetyllactosamine	C25 H42 N2 O19	674.23792	1.393	Full match	No results	157010.5466	124737.2466	176691.3529	141005.2328	100533.3876	134235.3051	116966.2061	117443.385	123168.4109	132693.8512	111159.9933	46281.33461	48567.39093	116543.9017	59015.6533	77848.98276	44017.71727	123931.5361	80395.74637	107094.631	154958.3477	111504.6371	112644.3717	67281.68082	70393.95767	60162.04713	52863.47876	56935.11931	50598.30467	35177.02005	42579.64735	97057.07768	85206.48403
Com_100_neg	Tuliposide B	C11 H18 O9	294.09519	7.445	Full match	Invalid mass	1113149.352	445401.4151	1363828.114	947292.6267	892663.0473	749210.0905	624608.9582	646694.0642	588763.7199	588928.6433	824072.3654	652652.7471	542233.1017	1047594.053	531448.951	945011.3329	662975.8458	892277.3306	536807.8436	981559.994	720698.1858	918540.1979	816125.533	877304.1648	910095.7582	797747.3452	781812.9	805818.3266	789610.9053	801706.8401	848869.6584	1120234.924	1043717.85
Com_258_neg	streptidine	C8 H18 N6 O4	262.13803	1.373	Full match	Invalid mass	1133020.244	1363992.061	1118844.777	1052470.618	1055707.154	1388373.197	1368821.942	1035753.086	1186613.63	1614987.642	384033.0183	1081681.661	781699.5033	111051.2862	1331797.175	107233.1063	1583021.679	185347.3407	1556003.846	263974.8054	767072.462	956862.0724	876514.4201	436025.7066	506147.0227	964419.3835	701631.9434	420156.6914	1211362.249	1319884.895	966428.0588	688150.3662	280484.4285
Com_327_neg	Reboxetine	C19 H23 N O3	313.1687	9.524	Full match	No results	72886.27888	108533.6911	69886.05117	92672.34799	78059.26892	86100.45255	77693.37898	98017.04743	76077.49569	91823.32137	79418.50255	97685.39229	85511.29654	110507.352	83950.64236	70175.04168	69670.75146	99124.33383	89097.37949	96180.35692	83157.63212	91455.55597	62323.978	110822.0375	104995.2889	81956.93237	110837.6972	100808.883	102543.1539	92724.76332	94401.01295	91871.79718	93492.85444
Com_3427_neg	(1S,4R)-4-{[(3S)-2,3-Dihydroxy-2,3-dihydro-1H-indol-3-yl]methyl}-3-hydroxy-1-methyl-1,4-dihydro-6H-pyrazino[2,1-b]quinazolin-6-one	C21 H20 N4 O4	392.14975	11.938	Full match	No results	31722.59977	95685.099	35501.87745	65100.68026	53336.64219	96362.7381	105777.1567	124765.6456	144360.5677	129830.0044	27141.48399	45671.74643	59519.33121	35509.43812	59619.68538	41683.11227	56972.6426	25381.01199	73993.34436	14919.64197	41648.74307	39814.81007	48014.04145	3624.783527	2972.664619	3501.263797	2961.974147	2806.264578	4520.01421	5350.051948	4659.871479	4679.669993	3170.67222
Com_2041_neg	4-Pyridoxic acid	C8 H9 N O4	183.05283	5.972	Full match	Full match	10189430.38	10369760.58	11624672.26	4073575.166	9334353.988	9164232.269	8286563.023	7488386.948	8378298.692	11993098.01	10637490.75	10832941.53	9395135.083	11711917.28	11161930.68	11097827.43	10627673.95	12467003	11139266.46	12235217.42	9202712.751	4706347.991	9875776.348	11573532.21	10285563.82	9595264.123	10248463.27	10382782.27	4711830.154	6913368.772	9077766.07	5533555.288	9568021.58
Com_1035_neg	ketazolam	C20 H17 Cl N2 O3	368.09204	8.827	Full match	No results	41060.92201	45014.10822	44639.47865	64087.23003	48878.02843	57552.2835	51112.20656	54295.21276	71127.61281	43203.52808	76746.41152	55464.80713	67896.26889	119774.6065	105033.8572	123953.8117	83866.46842	102686.5076	69408.31138	103440.0895	71462.55607	88435.85808	75692.37788	109145.3371	75449.41566	88188.04953	84743.07176	92518.68243	113297.271	114692.6781	93871.20818	103176.8576	75862.8501
Com_458_neg	phenylamine	C6 H7 N	93.05772	6.007	Full match	No results	453156.1835	369094.4043	547245.5744	400929.8559	371172.251	441271.1783	371277.0502	439820.906	377397.1569	399404.0359	509892.6083	509482.3608	570981.3705	542620.711	637181.6161	470304.5966	592219.5654	522967.8615	585218.9184	505735.4333	481620.1951	447547.0688	463423.8854	512471.3216	822135.86	493179.0542	624555.8734	531657.8673	622449.6769	606191.1211	555425.1689	537175.962	438875.2705
Com_3314_neg	[(2R,3S,5R)-3-Hydroxy-5-(5-methyl-2,4-dioxo-3,4-dihydro-1(2H)-pyrimidinyl)tetrahydro-2-furanyl]methyl (2R,4R,6R)-4-hydroxy-6-methyl-5-oxotetrahydro-2H-pyran-2-yl dihydrogen diphosphate (non-preferred name)	C16 H24 N2 O14 P2	530.07174	7.879	Full match	No results	76156.65389	56560.49785	64362.61147	68226.9815	68365.67265	86062.29694	75193.03881	81464.38979	77874.57239	75221.53815	98185.89271	80657.10101	76899.98867	236660.1847	88430.88777	178678.9872	82315.25791	160548.8591	84793.37711	145186.6044	74534.62523	102565.2668	77449.66532	58668.22898	83663.96981	85178.5069	74487.92082	62727.10976	57096.08322	66304.03732	75380.9715	69867.54157	85165.21869
Com_273_neg	Solvent Brown 1	C16 H14 N4	262.12298	9.971	Full match	No results	185987.7036	230392.5663	140341.7432	161101.942	182606.0056	250434.1493	211095.0195	260009.4665	242241.4799	243156.1339	139255.814	140299.4673	198942.7026	252110.0334	213498.3378	205878.7878	147900.6219	156486.796	199169.5482	150447.8583	168610.3431	180048.5939	167826.7913	185259.8131	137967.2601	196105.9958	201339.3897	190456.3703	162853.2687	131567.4075	174937.0011	145323.6465	150524.3312
Com_105_neg	Trofosfamide	C9 H18 Cl3 N2 O2 P	322.01723	8.638	Full match	Invalid mass	253373.8983	175758.1233	232946.4739	256000.7019	210361.283	230178.1181	210079.3641	196626.4905	209614.1721	307392.6342	197570.4762	148088.6723	190285.7715	288299.686	220441.9292	258007.9517	190465.2442	273819.213	213159.4889	221471.6266	192938.1652	242738.2853	231853.8128	220731.6933	199320.136	176535.371	179468.8493	244083.7178	161981.0005	178921.2295	208870.38	171499.6557	208482.9323
Com_2091_neg	4-Hydroxybenzaldehyde	C7 H6 O2	122.03659	7.643	Partial match	Full match	1235038.309	3357753.648	1117513.654	1013704.96	943789.6607	1026345.95	975582.7524	1005808.285	1034240.814	1842850.028	1603878.321	1254917.397	1043339.119	1088998.652	989719.5829	1149728.929	1063663.307	1086799.197	4136863.454	6413041.48	986928.5126	1201990.593	1216192.016	2679386.836	1472257.426	1307013.484	1195711.161	1174720.24	3122609.803	1203546.37	1082995.271	1374393.931	1326061.156
Com_968_neg	Levulinic acid	C5 H8 O3	116.04717	2.412	Full match	Full match	8689697.861	18079743.16	8728600.513	10680579.75	14726377.02	17348263.52	14582297.86	13522851.93	19091707.82	14373309.73	10390059.07	15995554.8	7737124.651	13026799.2	19858173.05	17571554.76	16674627.5	20445752.08	8544164.76	25907447.39	8778967.161	13303340.06	18033622.38	9328157.087	7178552.644	10294296.81	7774962.659	18773558.41	10777804.58	7877800.26	9997100.157	10573538.26	20882499.62
Com_570_neg	Omarigliptin	C17 H20 F2 N4 O3 S	398.12057	7.514	Full match	No results	108791.6575	102999.1122	87599.37168	145212.0157	93910.69664	141219.358	127213.2721	143455.7427	145874.5096	122978.2384	85163.3511	127774.3949	137058.6268	116203.7254	119493.5168	115609.653	104601.5102	99324.40954	122468.6292	84619.6193	111541.7355	103496.2591	106796.985	161884.5427	172951.0759	140944.1053	176763.3318	159264.3644	117512.4305	139012.3069	149594.9688	98992.42208	120149.505
Com_314_neg	RO19-4603	C15 H17 N3 O3 S	319.09826	8.311	Full match	No results	101094.2471	55154.72653	70317.79952	107067.6879	91629.89761	127625.7767	110655.0036	117163.0095	93597.88823	66775.56025	56150.22737	95217.52076	101171.702	59750.14839	117807.5677	82894.34207	129621.6757	54155.9468	105719.4176	39037.30383	78168.03599	91856.45555	79500.31689	60448.19367	78696.13501	64947.46246	78334.52245	57940.44231	80134.32978	92336.24541	76730.53455	45627.93052	39626.85385
Com_692_neg	N-acetyl-L-2-aminoadipic acid	C8 H13 N O5	203.07897	1.687	Full match	No results	1092665.744	415285.781	977033.6948	794442.6489	768090.441	708920.5152	711041.9338	1014111.76	818136.2142	1038999.818	611393.2994	738381.5265	719582.7214	811276.9152	863844.6507	589010.7242	771477.5998	574322.3123	986733.6091	633816.4005	601778.0215	866782.4094	781683.9134	1026623.863	1007790.475	753095.0073	1039869.645	685993.3566	693693.3257	893259.3574	805523.1326	704915.5971	665381.3741
Com_250_neg	Succinic semialdehyde	C4 H6 O3	102.03149	1.2	Partial match	Full match	7452240.647	9923355.504	8768137.272	7226065.439	8779560.86	7075246.014	7614797.755	7614229.385	5786791.691	10683322.75	10093223.06	18972179.51	12968649.2	12107728.7	15885033.96	14217038.17	14738030.51	12997236.18	12917512.95	10681087.9	8267130.354	10323841.15	9909559.776	8533256.789	8017746.854	9390256.097	8383035.135	9390183.689	12588701.99	9741662.105	11402882.46	9969897.55	9915136.5
Com_2065_neg	4-Morpholinylacetic acid	C6 H11 N O3	145.07357	1.433	Full match	No results	3117178.795	3568757.259	3122643.261	3381985.851	3186983.299	3357182.928	3726978.534	2576696.351	2400389.327	3277627.229	2790676.642	3905299.099	4280817.965	2921007.952	2746303.556	3096322.151	2460986.86	3195861.937	3917728.755	2993079.714	3367554.861	3991923.23	3289084.101	3519004.504	4435488.517	4314864.149	3588774.339	3676571.15	2865896.086	3976846.931	3823951.066	4046769.439	3903186.064
Com_1164_neg	Glycyl-L-leucine	C8 H16 N2 O3	188.11561	1.326	Full match	Full match	962875.7575	970847.2091	1076490.793	1803347.112	819970.7304	1660887.812	1392101.926	1287284.792	1469211.292	1007192.803	1120422.52	540320.9869	1310103.225	824023.694	1196778.95	358138.4374	961675.476	761929.3704	1541908.726	673942.2097	1059306.632	1305822.18	910211.0618	1118661.748	771213.2399	1285164.407	1388797.647	1082102.409	869608.446	886055.174	1025396.47	732802.7821	893180.2231
Com_68_neg	Valproic acid beta-D-glucuronide	C14 H24 O8	320.14629	10.377	Full match	No results	109623.3251	77588.26627	122280.5773	115840.9414	114739.1941	128616.6767	123893.83	171021.1854	130506.657	128299.9378	147378.1173	142547.8923	198811.954	206698.1513	160060.6664	128047.5621	165861.1254	114291.3051	179966.733	85061.89069	124936.9572	154198.3088	149967.6197	179088.3969	178615.317	152997.0858	164076.3523	149853.1154	195781.7725	213242.5978	238945.454	137847.1151	118964.497
Com_2721_neg	1-(Carboxymethyl)cyclohexanecarboxylic acid	C9 H14 O4	186.08865	2.24	Partial match	Full match	208677.2729	182536.9942	182612.5663	199813.0952	229004.4192	222259.9636	197469.1316	191650.5647	247943.7798	192000.4824	204288.4801	293084.4698	285229.2758	235854.6199	286697.4617	179979.6716	330362.442	229251.9267	314871.3352	199549.8524	110327.4445	250907.5455	249048.5999	147432.7237	143582.0593	210218.0211	138573.806	205021.8854	228649.5172	220147.8302	288580.5	286172.8913	262976.6994
Com_1231_neg	Fusarenone X	C17 H22 O8	354.13054	8.836	Full match	No results	798018.8975	634237.7381	507342.7403	387787.1226	441852.3775	640830.4073	651234.5156	678084.6022	1219963.618	1199220.491	494154.6664	2051016.083	1263305.977	804129.3292	1407464.688	1509779.535	2506181.536	1034618.92	2463466.83	753374.5144	1236437.82	1456806.888	1291996.929	1229066.188	932302.5889	436164.6122	1255409.714	1430845.865	889880.7186	1537439.074	1718389.016	582516.0891	601990.8061
Com_2445_neg	2-Amino-5-formylamino-6-(5-phospho-D-ribosylamino)pyrimidin-4(3H)-one	C10 H16 N5 O9 P	381.06879	1.433	Full match	No results	878386.3926	721344.7457	863766.2681	1016786.904	643729.9007	641402.8815	524773.1006	376152.3048	400606.2328	613069.5066	291133.3986	578971.2138	429470.4069	216197.4471	366512.7163	236691.1441	421919.2659	263012.2045	269233.1709	392392.1568	493762.8886	565648.2908	386290.9315	350486.0785	313614.7238	347665.3979	296488.8251	301196.9078	142236.0569	267371.4793	338089.0767	275533.4286	243900.0204
Com_1130_neg	Hexitol	C6 H14 O6	182.07878	1.412	Full match	No results	792914.2023	741404.496	661222.1618	632484.1887	653636.1113	836597.0434	724830.6006	734360.9445	776890.3575	713899.7303	1467452.448	1243435.372	658229.7688	496887.2949	610395.5382	682646.3475	542758.1972	856689.4123	254732.5478	779271.3019	543639.9705	761964.8582	907646.6452	663286.3219	645182.3512	650125.4087	1611205.831	742637.8986	599379.5552	527784.2814	581574.932	618995.1302	896107.3193
Com_3316_neg	[(1S,4S,5S,6R,9S,10R,12R,14R)-4-(Benzoyloxy)-5,6-dihydroxy-3,11,11,14-tetramethyl-15-oxotetracyclo[7.5.1.0~1,5~.0~10,12~]pentadeca-2,7-dien-7-yl]methyl benzoate	C34 H36 O7	556.2471	11.095	Full match	No results	55402.77759	27122.196	90690.94193	62844.31394	54755.00707	59776.92214	52728.25778	57198.83748	58320.48166	39723.54272	67990.27035	28480.16665	31549.44946	37118.17922	25612.07672	37305.68539	37541.04556	39303.0523	28811.89854	33065.28295	20883.14978	35034.83055	38771.85792	8899.528176	18025.81872	4934.096443	17141.38572	3942.838057	12348.58456	10998.8503	9549.899594	10300.55312	7419.873653
Com_356_neg	pydanon	C6 H8 N2 O5	188.04281	1.343	Full match	Invalid mass	306837.704	434481.6459	369820.4015	249985.1432	225090.7541	255192.0055	249821.8577	266873.1059	334480.3366	411352.6744	258006.5014	545024.9259	418340.673	230537.9109	355890.0195	181145.0753	369251.4284	272948.1235	399242.0178	353616.3052	429004.9812	349668.8186	471313.8987	420639.2229	396038.3202	346903.4303	336876.3532	360702.0682	354646.5886	404733.5119	286779.9877	342088.0351	313718.6184
Com_1693_neg	Benserazide	C10 H15 N3 O5	257.10041	1.431	Full match	No results	250214.1293	171092.723	74125.67623	303411.857	206292.8896	218400.108	282335.4956	167090.2829	175700.9906	168691.0068	113010.5833	147572.3061	132794.6463	118762.8443	93581.00355	149155.8576	170666.6882	134651.9146	101552.5372	149450.1241	183994.7301	225596.0832	126684.2247	109897.6664	185785.5105	120739.1141	149651.3499	153022.0766	129609.9322	92274.65298	147468.315	155330.7515	145269.43
Com_2575_neg	2-(3-Hydroxy-3,4,5,6-tetrahydro-1H-cyclopenta[c]furan-4-yl)-3-methoxy-3-oxopropanoic acid	C11 H14 O6	242.07838	8.701	Full match	No results	59551.4564	92289.14058	56770.24469	65926.85655	52625.61487	81127.01244	57722.28267	69335.79378	59701.14834	80702.45563	63276.85158	70031.69291	105641.5142	67754.85928	89704.04391	66412.17415	84504.96152	64352.7651	79192.73943	75221.87942	72074.24514	83134.53897	72067.17016	90452.4512	82709.92956	74521.35446	87231.60984	147976.139	70869.08264	73651.09565	70472.73219	65429.5676	63244.75646
Com_3325_neg	(Z)-N-[(2S)-2-Amino-5-carbamimidamido-1-hydroxypentylidene]-4-hydroxy-5-phosphononorvaline	C11 H24 N5 O7 P	369.14155	7.555	Full match	No results	28681.82997	8843.428351	27798.62805	28495.02779	22463.80146	29080.52087	29786.01569	41965.94985	30142.99355	12100.66095	10286.55516	165300.344	15896.29823	7417.483843	15311.09594	13531.67703	15195.29609	9559.861822	20345.39589	12120.42166	18779.09817	22646.94607	18019.11572	9651.522955	16757.34077	15154.99787	15768.93369	10390.08779	16314.40385	17042.77137	14046.58073	14151.38647	6593.607099
Com_265_neg	Stachydrine	C7 H13 N O2	143.09427	1.577	Full match	Invalid mass	1378588.473	1004113.96	1184767.344	1506733.532	1086076.197	1649814.111	1858724.48	1664268.778	1277890.005	1015571.22	874657.1154	1557489.956	1342941.051	932682.8727	1154027.497	1065232.478	1023516.605	929285.2117	1390127.362	1178971.279	1162912.667	1358978.308	1299241.908	1202498.705	1291830.311	1320946.928	1161203.781	1159592.228	1093218.405	1330536.847	1457765.18	1153138.866	828869.3031
Com_1779_neg	AMPA	C7 H10 N2 O4	186.06349	1.239	Full match	No results	261597.4125	295825.9901	237114.0094	248585.5869	215865.4013	206772.3314	229281.1317	221110.3801	276888.9729	257355.9301	337285.3128	262009.5748	244951.2005	208131.5761	206691.7674	187867.581	194516.4794	211584.2806	209185.9041	248435.1568	137543.9066	226030.729	233968.6116	190927.0208	188492.7884	167509.8527	185608.9165	193806.4642	196736.9022	170005.2216	134281.13	193858.2433	266546.9765
Com_304_neg	S-(5-deoxy-beta-D-ribos-5-yl)-L-homocysteine	C9 H17 N O6 S	267.07633	1.433	Full match	Invalid mass	1197603.435	958329.5853	1169645.49	1336451.514	947191.8705	877552.5994	842645.6847	622680.334	766010.7209	818767.1096	549872.9596	795715.4599	684994.9564	548319.6181	537414.0563	532562.891	646146.9168	570349.766	436187.3239	773448.9316	731707.3306	865354.9313	649157.4072	608744.0935	641237.8964	700748.4524	541096.5466	666856.0273	396081.107	437523.825	584073.7063	636268.2344	709338.7977
Com_1906_neg	7-{[(2E)-7-Chloro-6-hydroxy-3,7-dimethyl-2-octen-1-yl]oxy}-2H-chromen-2-one	C19 H23 Cl O4	350.12935	10.428	Full match	No results	25052.67166	4073.704211	21465.27789	33267.93575	25526.39097	34545.24605	31679.0519	32696.82469	34503.67919	13792.72764	36089.77355	49719.0843	87575.05658	37714.52024	98536.51488	45267.13924	94566.32373	35703.15715	4322.277669	3459.175129	33747.14635	45619.8835	41392.04181	3306.41004	54790.28075	42582.89086	61650.81925	46803.61798	3562.076419	68742.47786	65844.96016	38078.03267	33459.40718
Com_1437_neg	Dihydrouridine	C9 H14 N2 O6	246.08436	1.44	Full match	No results	1836332.899	2327978.14	1744751.17	1883153.13	1662724.594	1737517.756	1845006.412	1451003.597	1826338.287	1846197.16	1916167.152	2113578.517	1718251.059	1367633.909	2277138.27	1611028.125	2925266.675	556864.6197	1678046.461	1803884.565	1724424.95	2044702.64	1908031.345	2244562.269	2195097.164	2359747.075	1715435.387	2016554.478	2566035.748	2195108.73	2052443.923	2437215.875	2096915.837
Com_1138_neg	Heliotrine	C16 H27 N O5	313.18801	10.899	Full match	No results	260495.2661	128040.763	183313.3849	250896.1672	224062.9275	266070.8409	263513.1885	298280.3758	270147.7293	190309.9991	96815.34792	132061.7383	181431.8929	140452.725	220233.9569	135676.1592	219193.727	126273.4382	250514.6567	116481.9014	141289.0145	192686.7687	176027.4586	182778.6524	158108.5286	129013.7564	192020.0054	175292.5335	168161.9488	176998.1731	208406.9492	146869.5508	101695.3989
Com_2094_neg	4-Hydroxy-6-methyl-2-pyrone	C6 H6 O3	126.03146	1.947	Partial match	Full match	873126.1382	548522.8777	784203.0677	618146.2789	775793.7724	552731.9165	533849.8244	582339.1946	570545.2368	632096.5068	601088.5268	638726.517	711173.797	739515.0486	774971.1581	729654.2616	917178.2933	744254.8909	786987.9642	599512.6269	598676.2463	766267.6495	701676.1715	749352.4624	800084.8367	619577.9896	744651.0866	694044.7519	847383.1457	695957.1548	719399.3082	796320.5315	875157.4767
Com_1927_neg	6-Hydroxy-5-methyl-4,11-dioxoundecanoic acid	C12 H20 O5	244.13029	2.486	Full match	No results	96860.54637	158176.6159	90719.71425	72791.38481	78528.4388	151989.0895	113738.9346	101660.0182	137408.4081	244307.5917	184398.802	49656.35397	91514.9105	337625.5393	53892.06616	49529.29636	94058.31005	64965.34289	166126.0409	157543.0333	160873.2531	203448.3937	183340.7343	122833.259	132295.1617	229166.8943	97711.82804	133763.6999	155062.2501	125592.2038	162511.9272	240607.8093	244672.3551
Com_3361_neg	(3S,6S)-3-(4-Hydroxybenzyl)-6-(hydroxymethyl)-2,5-piperazinedione	C12 H14 N2 O4	250.09455	7.055	Full match	No results	223308.3539	172223.1884	172689.3863	196965.0396	185438.7917	241923.4927	220073.0425	251396.6665	167066.1429	235746.0136	135273.9909	154148.3582	171280.785	159997.5519	161871.6467	124077.8362	176835.493	177815.8181	188753.873	100776.7277	118530.6616	258869.5678	179658.9529	241482.2389	241920.5577	256954.2513	222669.752	269489.4342	267701.3474	230589.0426	256386.6406	245962.8821	266873.3798
Com_1947_neg	6683	C13 H17 N5 O6	339.11663	11.128	Full match	No results	625621.9938	711953.0194	623700.2892	728956.0136	585193.44	721887.0197	730030.8769	799350.106	714951.2197	857367.3456	363417.6925	481027.4622	468261.1213	664152.2995	599883.998	660606.0127	480423.7829	591368.0098	555644.7288	562353.3835	491586.3722	591540.8181	529571.7101	541024.864	459664.2283	456309.0793	512978.645	511262.3097	387487.9534	369279.4826	456010.0915	339276.6784	428106.0318
Com_2307_neg	3162	C7 H8 O2 S	156.02424	6.812	Full match	No results	12488.86922	6930.986067	12351.85818	13774.99003	11645.74644	10239.31231	7814.141321	17634.52423	30442.99262	10766.46715	31311.49243	710961.2151	46551.28613	24231.36154	78822.46176	12089.56565	49187.83144	13496.45909	10828.27902	12076.40408	43457.7016	46217.47446	59721.88094	17207.68404	11644.1931	38134.6341	9079.341044	10578.40368	15851.55844	25498.01185	20288.81314	14851.01743	11431.76788
Com_875_neg	mephenesin	C10 H14 O3	182.09389	6.503	Full match	No results	60021.56758	40200.85107	28803.85822	51978.33834	48500.04471	59086.03435	64331.91839	69607.54647	60819.81899	42848.90879	38119.10867	77326.17933	90906.41571	36682.03022	79438.91961	27380.85339	72194.96131	37828.34526	92010.07966	31873.93598	48080.50778	45752.12562	62656.41152	39204.18237	40702.23716	35179.66613	45763.16676	38061.47313	62641.16215	65929.67523	45460.15109	37262.95999	28569.50654
Com_474_neg	Phenobarbital	C12 H12 N2 O3	232.08419	7.23	Full match	Full match	15072282.39	15194049.59	12545016.86	15904249.14	14430298.95	17339591.52	16380852.9	18827293.76	18494790.13	15328979.93	17547837.32	22644902.47	19459749.01	17939745.57	19800695.96	18156232.46	17673931.5	16769141.76	19931506.48	15770746.47	15250372.36	17843112.92	17444141.7	19429959.92	22372223.47	19778205.66	20916186.59	20276429.88	21481195.03	20676878.27	21313283.55	19037845.4	17880590.82
Com_2144_neg	46644	C14 H17 N O8	327.09466	7.643	Full match	No results	586022.9378	478341.432	470725.8766	566529.3838	503648.7281	602095.0034	759826.2754	803282.7126	626808.2929	526086.5118	354046.1867	740721.9797	813519.6549	331461.0831	1032308.112	559762.0401	966946.0585	347670.8594	1121976.975	346424.0304	542600.5514	648879.164	634245.2082	544244.7121	675374.7833	707187.0135	801863.7179	546970.7845	636051.3383	705799.2369	628134.3585	483284.434	344072.4769
Com_2460_neg	2-Acetamido-2-deoxy-D-glucono-1,5-lactone	C8 H13 N O6	219.07377	1.198	Full match	No results	1797433.954	886235.7884	1104953.737	1716211.235	1682762.005	1671795.019	2519628.652	2272143.036	1939089.041	1381274.339	822917.0797	2288208.334	1628703.786	1145897.922	1692169.592	1003603.163	740224.4181	921907.0365	1827830.927	638896.9995	962032.4285	1393978.812	1726361.395	750337.5975	1298783.267	1185401.115	596776.6737	833988.0221	1561477.723	1242383.194	1533425.728	1233068.292	883887.1285
Com_984_neg	L-dihydroanticapsin	C9 H15 N O4	201.09962	6.52	Full match	No results	59474.53776	55716.1822	85218.98101	47358.23141	52396.27618	38553.71091	44918.79913	53406.64107	49351.67641	48469.37248	88134.25827	60238.24322	39897.74424	116605.1415	56159.17588	112203.7498	51886.14422	101966.5009	40723.05026	102043.303	55708.27691	70013.96366	63937.93738	74339.32525	78583.08647	69365.48836	64569.24876	94349.94211	78844.96344	54020.06909	69907.61553	107489.5881	88917.22488
Com_1912_neg	7-(Hydroxymethyl)-2,5a,11,11,13a-pentamethyl-3a,5a,6,8,12,13a,13b,13c-octahydrofuro[4,3,2-ij]pyrano[4',3':4,5]cyclohepta[1,2-f]isochromene-1,5,9,13(2H,11H)-tetrone	C24 H28 O8	444.18099	8.134	No results	Invalid mass	2212444.389	1035029.657	3022742.16	2341974.46	2462536.034	1589293.561	1630351.793	1300009.364	1405748.673	1574472.213	1118723.75	818172.3099	752710.0918	1546662.277	645332.7957	1127801.521	552055.2634	1562017.852	812431.3525	1833287.473	966138.0793	1265665.768	1151671.285	809144.0415	685480.9223	420258.9702	610739.1725	711447.1125	829753.5764	627332.5783	901203.9283	793936.1206	799882.2392
Com_2292_neg	3413	C11 H16 O	164.1198	10.833	Full match	No results	36669.42085	26765.6338	19357.72725	34795.62226	24099.27197	41318.36272	68001.26583	67756.57506	67737.72781	37588.96511	27384.85907	66701.1223	63408.42491	40581.10768	96846.505	55624.7549	56121.44902	35943.4861	89132.90952	31090.45616	53680.34527	68086.77459	62970.61901	94201.44008	80408.87308	85259.07119	90509.63179	89936.32225	90742.36698	121805.3079	134378.9367	57778.95983	44399.41997
Com_1876_neg	90049	C14 H18 O7	298.10438	7.542	Full match	No results	64176.39289	36690.3843	67910.74046	57975.54523	65401.63043	50186.01636	55402.86269	71246.51667	48837.37692	43647.21176	90059.28178	95825.43897	79673.57284	92972.29378	82595.63525	143023.3108	64366.42033	89228.73476	72612.97174	82707.16464	57982.35733	76121.65308	87113.77028	89225.67067	111164.4946	77738.024	105165.1472	117041.32	126310.1398	80599.62565	93508.69088	99525.80177	154537.5982
Com_1424_neg	Dimethylallyl pyrophosphate	C5 H12 O7 P2	246.00509	1.635	Partial match	Full match	1550275.485	2867458.193	4312298.607	2350983.065	3115257.509	1708079.995	3017585.447	2562359.494	3044974.478	2547468.535	1964933.674	2873916.287	3875375.452	3113208.482	5950278.898	2072544.856	3586723.338	3036778.425	3420237.162	4370011.826	3147999.672	2767270.608	3253622.212	6319149.795	3780001.007	5295348.92	3805427.529	7755375.589	2945578.63	4589694.857	3044893.787	4536712.835	6204219.778
Com_811_neg	MFCD00065806	C20 H28 O3	316.20322	10.829	Full match	Invalid mass	172010933.3	105141180.2	183581791	142447475.5	155300861.9	137402108	119435742	94668834.74	94654760.28	106142322.6	30453509.78	38416645.93	38878753.65	38335825.98	31280434.72	30442726.08	39005855.72	37418400.69	36760323.23	41937065.61	51261701.1	57406756.31	59045035.39	9526546.384	10323792.82	6625245.386	5261608.528	7269824.919	6468072.04	7488073.072	9480275.944	5196590.888	5153863.584
Com_2244_neg	3-Hydroxysebacic acid	C10 H18 O5	218.11483	7.022	Full match	No results	258634.8906	157188.6946	374811.3335	244744.3825	299735.5535	213349.007	182230.9571	212357.7824	166029.5006	180503.0501	224717.2205	338548.1089	324004.0996	289698.8836	265270.4997	254424.9822	299287.7379	224807.1692	336041.9603	302078.473	198704.1836	268622.3464	303656.1055	273303.282	284513.9558	324470.5023	308093.8441	333184.2268	312074.7426	264942.7855	312877.1983	337166.993	345330.6983
Com_3371_neg	(3beta)-20-Oxopregna-5,7,9(11)-triene-3,21-diyl diacetate	C25 H32 O5	412.226	9.548	Full match	No results	41338.41023	37273.11021	27932.84559	57502.54451	51000.62126	85425.37713	78820.78442	61508.54454	52726.3682	25861.77544	17900.21286	73910.89144	75708.37151	21994.0985	81439.7718	23478.80862	106064.0964	22802.42115	101390.3209	28850.72348	19969.58066	42769.94791	37373.86127	15554.42522	8512.04177	15880.57434	17743.1007	14194.72674	21682.35815	21402.15946	24296.15319	8559.450076	9287.746469
Com_1322_neg	Ethanal tetramer	C8 H16 O4	176.10462	7.823	Full match	No results	6096779.183	3124548.717	4495580.218	5023141.874	5415041.731	5340220.73	4850253.765	6351196.984	4891133.167	4550797.683	2693363.75	7280289.286	6861400.57	4219902.021	7532933.453	4078805.823	6415898.441	3433384.869	7837644.52	3337495.033	4288219.532	4943127.428	4981889.862	3753096.25	4539579.035	4768424.099	4954982.46	4132924.658	4665496.752	5041503.06	5539964.967	4087259.727	3232915.392
Com_1093_neg	Imidazolelactic acid	C6 H8 N2 O3	156.05323	1.357	Not the top hit	Full match	1452019.571	1015166.716	1352062.087	1403837.1	1225431.144	1602535.919	1843263.325	1600915.754	1779171.326	1070096.049	1583154.786	1910413.497	1973940.367	132359.9779	1995961.613	1528255.343	2075920.756	1749767.849	1487490.523	793596.8666	1304515.496	1947917.032	1627202.582	1076935.758	1476452.182	1391850.996	1794482.741	1912552.97	1221232.745	1735949.595	1748503.774	1879770.15	1532015.793
Com_3390_neg	(2S)-2-[(1-Carboxyethyl)amino]-4-(dimethylsulfonio)butanoate	C9 H17 N O4 S	235.08713	5.474	Full match	No results	494796.9354	425503.989	641412.5114	413079.2414	510141.3412	359539.3898	273174.7063	453190.8448	338830.0792	504147.6616	694671.0123	493746.206	316486.029	786718.1058	394573.7319	672840.5678	374631.9336	652897.6938	436000.7821	557089.5951	401821.8432	514068.3279	468837.6597	509796.425	506870.7977	443552.9408	518350.0043	523100.1178	376114.4196	436748.9648	463043.5887	495600.0426	608539.8356
Com_1643_neg	Butralin	C14 H21 N3 O4	295.15237	7.425	Full match	No results	687608.086	150710.9446	454135.036	531224.2911	474687.4498	508969.3127	884329.9574	978783.5909	786966.9984	272754.746	176145.8024	376446.8737	383571.2871	222815.1729	514938.2136	247762.9913	551876.1206	202967.8948	439706.716	194081.3334	368256.7697	448658.1262	417184.0452	347781.4778	452235.4411	282597.3691	293658.7699	201729.4273	321975.7572	611395.0239	491096.7225	249126.2169	182882.6599
Com_648_neg	Nelarabine	C11 H15 N5 O5	297.106	11.118	Full match	No results	54772.25559	64242.03336	83167.01733	89133.06421	82789.74966	81470.72761	71012.69335	90822.59924	67991.68915	80131.742	44596.54591	49389.78118	52237.70716	73530.90399	54272.09452	68437.06418	44482.4704	54203.71944	51097.33965	55792.15888	43065.81764	49293.85408	55190.32315	28744.14654	26093.20618	32250.96024	23542.76373	31317.68437	32890.40745	24339.20288	25606.14163	25674.1381	30081.25637
Com_904_neg	Maleic acid	C4 H4 O4	116.01063	1.406	Full match	No results	1136845.046	1468709.737	1109497.694	1938895.992	1681192.548	1889082.969	2065216.72	696184.0158	334295.7786	1102758.333	1183399.327	475634.6494	1273617.107	1131730.534	1211811.417	1151133.407	1323121.94	1190453.076	565991.3817	1458261.323	978717.4126	1697224.303	1396272.961	888307.5142	1019551.326	1415458.984	1348682.336	1410369.82	1129328.718	1630387.697	1746450.272	1499752.588	1687499.146
Com_942_neg	lonapalene	C16 H15 Cl O6	338.05644	7.871	Full match	No results	65089.98859	53190.02029	52244.07687	93462.04433	64661.05584	108369.4815	79965.14266	69671.10803	63344.22138	35416.06124	63851.73436	57991.06558	79377.82051	55006.78245	72901.20614	64761.75028	67311.01651	57235.22917	77793.86382	61556.01497	47848.43711	64242.79358	69335.6123	46727.86968	65179.96259	72054.50903	74009.1149	64837.00572	45208.51095	67779.99535	70525.58274	46908.06928	49550.01596
Com_2615_neg	1-Methylguanine	C6 H7 N5 O	165.06488	3.108	Not the top hit	Full match	9225899.536	5080066.63	10372158.27	5286622.952	7700740.113	4745946.63	4499140.752	9098302.496	4488134.731	7167547.648	7959787.534	3815851.577	2682748.849	9297386.457	3319011.771	5855659.341	3346202.531	5133995.43	4479773.867	6623094.555	3596345.312	5269408.364	5017827.501	5295599.92	5878917.881	3870597.313	5252594.969	4288626.689	3626285.354	4722000.255	3642848.603	4457396.221	4765097.113
Com_739_neg	Myristic acid	C14 H28 O2	228.20837	14.306	Full match	Full match	14569426.66	25899429.72	18056453.27	19732599.16	20052341.32	15931236.89	21428276.83	25678547.55	22073789.73	22452803.43	23761672.8	23031764.5	22060144.31	21874558.88	16291844.8	24677787.95	23608514.27	22763556.69	22337460.05	20518080.4	22539111.13	23295294.63	19821878	27938813.18	32231278.25	24053491.35	22176568.41	19510841.97	26931521.7	32883433.8	23230675.31	30824663.75	16880237.95
Com_675_neg	N-Acetyl-L-leucine	C8 H15 N O3	173.10489	1.799	Full match	No results	114404.1044	64518.10083	61701.58674	92179.34083	123674.6587	210722.9766	69153.31913	100139.6179	67845.22358	94785.2759	60299.8719	60696.45659	52551.38546	38904.3709	77011.44568	43651.13989	68392.88455	38707.94286	96229.53648	45937.64694	118926.1058	77418.06779	57594.41553	73106.01612	82652.61219	67244.5934	84221.09909	60970.21343	63379.98961	96932.12335	76263.97946	53836.08019	40831.28381
Com_1877_neg	9-(3-Methyl-5-pentyl-2-furyl)nonanoic acid	C19 H32 O3	308.23434	14.489	Full match	No results	1227497.038	1810039.885	999161.3131	1064864.031	1199447.937	1557813.307	1432239.38	1403658.041	1425868.103	1517960.453	1616767.935	1589801.108	1315084.42	1540712.664	1250969.687	1531234.081	1330089.661	1534463.705	1421789.388	1512351.762	1342367.031	1510445.53	1429477.383	1362339.439	1721722.534	1565843.997	1353371.526	1397577.297	1605576.138	1528513.675	1384420.107	1500043.452	1618754.564
Com_1686_neg	Benzyl succinate	C18 H18 O4	298.11957	9.604	Full match	No results	119097.6745	163604.2539	126811.8646	127105.7914	123100.619	130603.1566	68073.36844	128877.584	113902.162	130424.0092	209069.1715	186891.821	228051.7797	246870.6625	263399.2213	268664.2022	250897.4283	261632.7778	238642.202	245879.5005	192262.4258	197592.6004	214399.7766	178746.1027	251593.2066	236089.9529	257055.4231	243997.0801	295881.7425	228216.0832	258441.845	261426.2331	225123.9817
Com_2298_neg	3347	C8 H10 O2 S	170.03976	8.409	Full match	No results	4849.594637	4777.859758	4020.792764	5757.738989	4593.554142	7766.922566	4852.413868	8055.941449	14941.71465	7147.487311	7455.617388	185628.5096	12965.58086	8875.926665	24931.03376	5216.732079	14280.54832	5249.865488	5098.846142	6129.394512	12703.11526	14263.47184	13607.98477	6567.813327	4525.280728	13721.07013	5518.737884	5400.384008	5677.92749	5498.695925	8863.926641	5402.854731	5165.454566
Com_2293_neg	3376	C7 H14 O S	146.07696	2.307	Full match	Invalid mass	2644476.563	1267001.133	3497020.725	2089021.302	2492067.705	1405628.896	1520869.771	2082904.543	1739428.062	2255306.327	1987615.722	1496592.124	1538955.715	2894039.541	1291020.586	2465723.558	1145333.353	2915427.842	1697098.568	2233459.88	2223771.441	2620245.853	2250338.58	3241938.714	2714316.667	3412586.41	2501841.348	3006031.606	2522929.016	2684168.076	2877611.882	2552051.058	3150028.605
Com_1915_neg	6-O-Phosphonohex-2-ulofuranose	C6 H13 O9 P	260.02871	1.196	Full match	No results	232568.8456	337720.5486	418900.2906	266274.0013	443351.9539	239981.6915	206270.9172	194486.499	236096.3372	242646.878	351892.6336	294325.1394	238857.6594	233828.9712	264733.7755	169725.3968	293456.6496	263473.6272	236566.1093	377952.0082	183324.0995	279357.6259	292567.2964	291533.59	350266.2896	325595.0793	337135.4473	341803.5448	426837.3886	330799.7702	302458.6788	400353.3941	392226.1853
Com_2518_neg	2-[(3S,3aR,5R,8R,8aS)-3,8-Dihydroxy-8-(hydroxymethyl)-3-methyl-2-oxodecahydro-5-azulenyl]-2-propanyl beta-D-glucopyranoside	C21 H36 O10	448.22991	8.529	Full match	Invalid mass	122014.2978	73592.75282	77467.86054	124650.2483	117886.5858	93076.6151	116266.662	110255.3783	106031.6412	131896.9833	97333.32982	73899.64674	158885.425	58747.65298	228722.3223	75866.41284	199297.7984	69518.83959	221961.7675	85018.15697	58258.30807	123066.9082	132472.1454	78048.00986	137612.5923	115113.9862	176361.9067	117587.3923	171036.4439	168113.0255	168875.7235	135477.7737	113964.7846
Com_2489_neg	2444643WXK	C13 H18 O4	238.11982	7.691	Full match	No results	497019.2188	257004.0437	308346.7073	582009.5333	422247.6887	603610.6438	511057.0264	452494.4498	419083.3036	194614.0299	198093.5656	430743.5683	474569.3685	184968.0222	461008.8951	245207.0436	417210.3774	192822.2857	530660.3291	141558.0711	326801.7417	326673.3524	325289.5317	234987.6668	240751.7451	234277.6983	247204.7285	237917.0387	327166.7452	310337.6593	347347.9706	189146.1924	180620.1511
Com_1153_neg	Griseofulvin	C17 H17 Cl O6	352.07214	8.375	Full match	Invalid mass	586036.6302	221264.6276	505329.4587	783892.7911	584236.9461	930991.7703	820893.1488	674771.6631	738259.4604	380990.5589	462316.5143	286201.8686	588840.9786	363071.3304	622095.3875	472889.1938	637199.5164	392473.7558	597384.8443	446579.7752	422849.4487	537970.7115	518243.8802	395143.8726	427137.0433	445839.4752	442161.9272	391516.284	332917.0398	575365.9678	508926.0837	355051.5408	330001.1366
Com_589_neg	n-Propyl GalIate	C10 H12 O5	212.06804	2.092	Full match	No results	733684.3564	186203.4294	752689.0855	708348.5539	864068.7613	404494.2985	229129.4295	494698.0215	262709.1953	310350.4755	317449.7944	135496.5677	106813.7923	426634.895	128258.6858	190264.5436	160511.9117	154562.1154	231290.1406	238007.1343	478661.0887	400201.1546	315289.4551	538861.4088	444420.6775	439391.9949	375559.1068	494448.0953	202868.0965	427546.9215	369674.6344	261708.1243	354425.6767
Com_3351_neg	(4S)-4-[(6-Carboxyhexanoyl)oxy]-4-(trimethylammonio)butanoate	C14 H25 N O6	303.16739	7.633	Full match	No results	159434.422	68655.76528	137442.2127	174239.8794	160593.2753	187470.703	163488.017	166713.2568	108304.5809	110105.1601	35744.70237	42493.08717	33659.06658	27016.35996	32257.84265	21032.25406	48160.03464	30400.1853	35797.61468	27577.26808	52434.79257	63367.1325	66640.83331	16497.73375	16938.22242	24325.81145	17776.03261	21015.94421	27707.13158	18052.59119	19822.12459	18561.6516	16210.87649
Com_375_neg	Prunin	C21 H22 O10	434.12047	8.944	Full match	No results	118685.2248	88443.69589	86960.38562	156777.9957	127761.9302	162881.8743	167418.3165	191103.0628	195980.5427	142684.2966	145132.3978	86617.94001	132376.443	130965.9471	135282.7981	157194.4131	139728.7109	90089.0976	130402.117	113308.7931	122475.9548	122611.1053	116435.5219	114124.753	145007.6787	135134.189	144398.7161	123882.0892	106679.3367	140284.9699	150300.3828	105398.4695	107635.8537
Com_177_neg	Theofibrate	C19 H21 Cl N4 O5	420.11931	7.035	Full match	No results	60498.87825	41213.65488	59694.39714	81932.92255	55850.66031	67870.53863	50957.05808	69630.58328	54306.38037	51923.2539	54676.00611	70873.52255	59771.83382	59688.30649	54451.142	78512.9667	65357.73528	56824.14889	60864.41959	53905.74162	52047.95855	57842.2207	54639.16717	52175.72225	64079.35192	64011.68469	66008.7037	51970.66935	47473.59029	51305.25404	56776.64671	53467.93361	57211.74368
Com_62_neg	Valyl-4-hydroxyproline	C10 H18 N2 O4	230.1258	1.442	Full match	No results	486861.2551	522594.353	422354.3482	698814.2657	494485.5094	580697.9309	614552.4318	562168.9942	644347.4033	384386.5767	372084.6658	575453.77	497017.7334	332719.0185	510570.3367	460114.1827	453692.5412	388567.5876	460049.2842	363669.2592	353781.7716	631009.0732	502078.6816	496145.8631	479930.7998	461490.2442	501534.7071	489714.1735	341810.9252	410251.5104	532967.4514	447539.1817	347146.6715
Com_798_neg	MFCD00273304	C21 H30 O6	378.20385	9.632	Full match	No results	14540948.51	12468058.76	22677746.29	15268920.77	18197095.91	11204139.36	13435145.05	19397120.47	25104434.87	19708341.07	18582535.52	21209423.91	16265283.6	19849097.55	10848393.92	13533684.98	22293887.56	19154758.53	14111442.2	18493829.82	14979167.82	15420815.45	15891823.84	11040781.87	7455341.612	8104922.031	5671176.13	9298602.084	10730241.09	10624944.67	12135471.03	9061483.404	8717337.162
Com_1415_neg	DK3970000	C14 H20 O2	220.14574	8.459	Full match	No results	97391.38053	69365.91796	77154.76952	71333.57795	87193.26559	113171.743	91581.66543	115598.6666	119229.088	89145.64253	86446.47382	86086.01213	164891.7678	104510.4605	213599.8518	99833.01633	198012.0036	76797.90153	155796.1731	68165.94167	108542.9735	107099.664	116361.9402	109179.508	128677.8051	138217.2981	171845.6985	97729.6749	134230.9739	172788.553	144546.2569	106879.564	91371.95775
Com_1425_neg	Dimethyl (3-oxocyclohexyl)malonate	C11 H16 O5	228.0992	8.214	Full match	No results	39371.26814	39143.16309	27474.00464	48904.44443	58389.32323	53376.89185	48823.76227	77026.78076	49346.36902	44868.56864	28176.71663	47545.55767	92376.8529	34720.4379	83052.01137	36243.13433	107362.8854	23552.33846	74546.81752	32319.72328	38720.53352	45835.46364	45889.60614	38761.8314	39611.09284	46463.95807	48231.75177	31961.12818	46541.44556	48382.58625	58066.13644	52201.30728	34693.15414
Com_2738_neg	1-(2-Deoxy-alpha-D-erythro-pentofuranosyl)-2,4-dioxo-1,2,3,4-tetrahydro-5-pyrimidinecarboxylic acid	C10 H12 N2 O7	272.06357	1.44	Full match	No results	94475.96632	147717.1884	113765.249	91086.66066	76240.23503	113991.25	88730.72844	120164.7514	149147.1579	112509.615	199215.0761	172702.1533	179688.5342	247776.3389	206174.5641	126914.3945	215186.264	205620.6535	117921.9706	233984.8428	171581.9922	197042.1023	138847.9014	149849.6472	136092.8855	139235.3058	126587.9955	170884.5411	150672.124	117019.3804	164867.1254	179384.5978	192623.5078
Com_3426_neg	(1Z,2E)-N-[(1S,5S,6R)-5-Hydroxy-5-{(1E,3E,5E,7Z)-7-hydroxy-7-[(2-hydroxy-5-oxo-1-cyclopenten-1-yl)imino]-1,3,5-heptatrien-1-yl}-2-oxo-7-oxabicyclo[4.1.0]hept-3-en-3-yl]-2,4-dimethyl-2-octenimidic acid	C28 H34 N2 O7	510.2382	10.84	Full match	No results	40774.16414	30258.92788	46582.52855	37950.78113	37182.46659	45685.66932	42329.89492	31992.78917	44028.74799	37807.2044	15270.23702	18994.73551	16683.63634	16116.77667	16092.63298	16944.37384	22996.58668	15503.29621	16224.10021	19417.96722	19654.90335	34094.5019	24455.59306	2143.803799	7427.031757	2417.943674	1627.205068	3146.074899	2700.055524	2186.255725	3637.197673	1665.042013	1572.466616
Com_1166_neg	Glycyl-L-asparaginyl-D-leucine	C12 H22 N4 O5	302.15834	1.422	Full match	No results	125668.0913	26406.1599	41234.46295	74206.5344	24529.83405	67458.28266	45670.10472	52617.66905	27292.7054	27177.32358	26678.65586	20210.99458	28025.97561	40212.92361	20239.81721	23085.1033	23733.17168	25028.76492	34945.58556	25586.08976	32509.82594	47064.07819	32342.7006	33844.35549	33171.12382	32977.77461	38305.74112	33915.88864	50078.62729	38707.80714	34315.29599	31104.00313	21197.42512
Com_1959_neg	6-(1-Hydroxyethyl)-3-(hydroxymethyl)-2,7-dioxabicyclo[4.1.0]hept-3-en-5-one	C8 H10 O5	186.05246	1.434	Full match	No results	265674.0025	560938.5689	266526.3585	370307.1559	241805.5054	306129.8194	332155.7029	296887.0228	320770.6071	335192.3539	375311.5255	365440.729	332172.1129	510130.9917	306693.5734	454758.5503	298120.9724	399794.6656	277970.9735	368671.8549	403486.8233	432831.2001	399459.5057	578967.5382	574690.0117	624263.4366	528989.2007	578148.2901	353152.9246	403662.3183	688829.4337	424646.6381	626203.3289
Com_457_neg	Phenylglyoxylic acid	C8 H6 O3	150.03145	5.004	Full match	Invalid mass	2319224.303	1353659.897	2842145.45	2015162.187	2024466.242	1717167.063	1581419.717	2017711.017	1715101.092	1602661.187	3018278.846	2410410.785	2486792.089	3556459.649	1998427.804	2693348.982	2411560.932	2625593.028	2584118.662	2530837.156	2113771.136	2426175.042	2088751.302	2350736.775	2692057.715	1935849.037	2670837.976	1930726.452	2152833.873	2068853.593	1765739.711	2994099.997	2267260.881
Com_2482_neg	2514	C11 H18 O2	182.13031	11.435	Full match	No results	244220.1945	199363.8485	167777.1791	264797.6369	201436.8123	335928.579	288900.8636	295319.8979	274483.9659	183807.7843	100263.5646	233786.7589	242613.015	180041.5485	288637.5966	257217.7489	272976.3399	213351.1308	325485.5523	163756.2071	251308.9842	230353.4342	219380.2339	343046.3277	273931.7177	295925.1142	297689.4355	269052.7668	192931.2153	236623.3375	251081.9634	185378.0631	196876.9259
Com_172_neg	Thioinosinic acid	C10 H13 N4 O7 P S	364.02444	10.867	Full match	No results	671547.1272	1017873.056	503786.3517	650957.6022	598139.4682	697557.0327	754916.9705	848198.2476	831881.1126	1138051.346	992584.0125	1684675.733	1245208.001	1266086.536	1407573.519	1404727.687	1514467.226	910919.5308	1406451.246	904569.9276	785916.6103	955539.858	960635.0582	943240.4431	1188227.033	1199612.67	1208967.402	976867.1047	1064137.523	1152671.665	1230289.506	967012.265	928961.7088
Com_2319_neg	3-[2-(2,3-Dihydroxy-5,6,8a-trimethyloctahydro-2H-spiro[naphthalene-1,2'-oxiran]-5-yl)ethyl]-5-hydroxy-2(5H)-furanone	C20 H30 O6	366.20344	8.637	Partial match	Full match	315576.9167	193284.6943	300109.5174	281360.3636	272429.9611	212247.2297	210419.9594	275475.8891	227836.8567	295050.9692	104885.4387	74451.38151	87538.47077	114687.5206	75149.91772	106886.1714	106583.1204	100498.1804	95336.05537	128008.7691	135246.424	158226.9937	162320.996	85316.67842	83743.79557	67324.23858	72318.18485	74107.84245	60740.65778	54115.36237	64052.26081	80300.53847	61058.61488
Com_980_neg	Leonurine	C14 H21 N3 O5	311.14717	5.593	Full match	No results	129164.5153	20532.10911	107862.3588	87675.66328	75511.35715	98613.12778	106306.8657	174558.2882	93695.4911	52644.83258	43238.57071	44561.54478	59234.87526	29137.73102	75185.66766	43381.58227	68341.8764	29571.54599	60537.52767	32280.83334	52324.37213	71155.09082	60816.18661	90950.4742	103113.5499	45820.06789	87663.25904	47123.4845	37816.83497	160315.5642	74600.86409	37084.77625	31465.95639
Com_272_neg	Sorbic acid	C6 H8 O2	112.05213	1.438	Full match	Invalid mass	1203720.543	1085889.197	3326981.29	2336476.766	3090079.832	1120612.669	1198712.322	1023118.491	1567390.953	993201.981	1000690.108	1734651.388	2391455.017	1235020.734	1875274.856	1274077.65	2266579.137	1281151.024	439395.2711	1127246.412	1155847.757	1252971.266	1460051.952	1211587.105	2244764.729	1261984.571	1074789.856	390376.1792	1384306.569	2202206.768	1997971.27	1642567.165	1968299.062
Com_2328_neg	3,4-Dihydroxyphenylglycol O-sulfate	C8 H10 O7 S	250.01394	6.252	Full match	No results	278675.6141	311703.6963	176837.4075	293016.9071	277398.6383	294507.3213	310837.9554	367440.1412	265418.4768	269949.5227	116177.0241	324280.22	131075.7318	115413.2774	185365.7692	129098.0017	182417.7501	106225.7848	160820.04	89295.43511	144507.5092	195147.4521	239436.371	196112.4776	182355.5936	166734.5121	210855.3389	186028.6359	223351.464	237771.5192	208557.7073	156239.5014	149521.3913
Com_624_neg	NIMAZONE	C11 H9 Cl N4 O	248.04676	1.366	Full match	No results	188601.3184	203394.6195	130942.2641	189446.2841	132369.9583	226817.9811	181250.4471	177508.8344	159439.6535	201730.1956	84891.02183	226217.1882	145410.3332	41991.38683	248293.8693	47983.30028	275505.8385	37189.86798	230806.4564	43887.92655	88075.66766	162738.6805	151458.5289	84585.57389	79079.96174	114638.4365	111583.4048	87838.42223	188683.8163	182337.0939	164635.5946	130908.9289	45486.59617
Com_511_neg	Paucin	C23 H32 O10	468.1984	9.583	Full match	No results	47337.78454	54980.18373	61063.95946	53950.28945	55244.48456	58901.84675	49654.27265	57083.33149	74980.55511	83549.70075	80401.77611	59590.70992	60175.39703	114112.805	78386.2987	117662.4813	94247.23295	95192.39421	51547.79303	114481.2457	45378.81875	78600.3449	78396.25922	82735.27749	77216.10977	90535.75347	52432.31438	69906.78385	107483.9325	107553.2148	97892.04388	100254.26	92764.65358
Com_1595_neg	Chlorobenzilate	C16 H14 Cl2 O3	324.03298	7.746	Full match	No results	130017.7968	84712.10692	81744.03451	94034.63746	86564.60725	133514.4217	157028.4124	129721.6533	88261.64524	71193.57712	37700.40689	97302.75177	101010.3613	51612.99943	97268.29108	57559.90523	42439.59652	44100.21433	60158.73265	51498.92599	61436.97556	77962.89026	58962.03755	81551.13408	92579.30957	60796.69165	83274.54706	78787.56358	86044.06656	58379.10767	83087.46367	67915.11486	66778.83583
Com_1703_neg	Batimastat	C23 H31 N3 O4 S2	477.17355	6.452	Full match	No results	6802.317509	11922.42599	8830.769624	14950.42065	5470.723211	8157.346037	10065.70214	14062.13485	15333.13998	14320.96341	7563.999617	11786.44278	11595.24218	11221.95123	16490.34801	7200.776646	7173.248355	6856.372945	12335.15735	6576.611981	33188.45891	39781.57818	41725.14415	133721.1207	125177.1452	117244.1721	65541.05893	87369.48158	100386.6649	79609.29368	57419.06639	111348.041	121805.7325
Com_2532_neg	2,5-Dimethyl-4-ethoxy-3(2H)-furanone	C8 H12 O3	156.07838	9.191	Full match	No results	161105.7071	134732.3625	97633.79265	142016.3324	102119.9783	164618.2557	158189.5212	208770.2878	167556.417	151958.485	116309.8682	196680.2102	254441.4275	118559.3227	296689.0732	159937.3693	202521.3066	146134.7091	226685.404	108959.3544	140115.2463	188188.9575	159499.8924	136635.2154	96641.89722	175589.394	137461.4836	124949.291	108928.8932	135713.503	186482.2101	119004.7178	116180.1648
Com_1708_neg	azidamfenicol	C11 H13 N5 O5	295.09066	1.373	Full match	No results	135303.3328	142790.0848	83954.55259	188396.7184	118407.377	282920.2912	217077.3247	136934.5441	179464.5449	139588.2302	113369.5109	202268.4664	260032.3737	111804.3308	164606.09	255302.6079	165713.415	134809.1023	158542.2051	129925.0502	175951.3089	182361.9327	168132.1515	99064.65854	132413.1329	177005.1141	126130.9198	194596.0087	144655.2015	136925.9929	164552.9881	172333.6531	180481.1925
Com_1869_neg	9-Methyluric acid	C6 H6 N4 O3	182.04365	1.442	Not the top hit	Full match	1288516.662	1807896.501	1352977.609	1567558.712	1294134.89	1563440.849	1984627.303	1384333.211	1464939.592	1522140.694	996708.9382	1073951.519	915978.289	1079410.557	703094.1469	1387593.139	675807.5113	1720670.674	551830.3312	1285933.418	933461.4108	1089420.574	1179066.397	491481.7089	521733.0511	642785.6941	522493.0189	701067.2529	636643.0377	434426.396	493447.8225	737335.5812	904171.7467
Com_660_neg	Nandrolone glucuronide	C24 H34 O8	450.22789	11.801	No results	Invalid mass	350261.725	216366.3072	313579.8999	357942.6396	318120.2413	271720.0703	320770.5856	285905.3691	201090.1697	246057.3293	115067.0959	138071.3444	97887.05073	253463.4389	129588.2211	204699.9929	93671.73071	144405.6906	92121.72548	205294.9175	169026.0293	213696.9311	224329.6728	169193.9632	175240.988	181983.1035	166954.7792	178666.187	128745.5866	139825.0383	149827.2602	141743.1258	165026.3147
Com_653_neg	N-Benzoylaspartic acid	C11 H11 N O5	237.06304	1.731	Full match	No results	106095.2717	146847.7577	82641.60324	129903.6798	72875.66319	145531.5925	154114.3486	161388.8958	148721.6306	139077.5941	109389.0474	188806.0173	296027.9199	103155.8993	250449.5856	101961.2243	266355.0139	76353.85188	253484.3126	90861.69244	149155.2703	162545.4807	171762.1502	16134.75092	25752.25667	153954.2108	46278.54266	130973.7838	222071.2872	36970.8526	178194.7918	119766.1009	96127.64672
Com_995_neg	L-alpha-Aspartyl-L-phenylalanine	C13 H16 N2 O5	280.10505	1.945	Full match	No results	59421.72817	108851.6852	67081.21698	126274.2601	62360.71864	138751.0179	141692.141	82749.78339	123919.5605	53507.49536	35943.66968	102580.3939	115737.0653	44511.10334	114191.3014	79867.52637	141019.6867	65704.09171	98564.98363	64214.88235	98004.04117	92867.36515	94547.85964	61601.78722	58666.55574	105070.1495	52324.63952	115381.9026	102600.413	72122.75112	100621.6592	75212.28411	68558.07913
Com_1207_neg	Genipin	C11 H14 O5	226.08356	7.865	Full match	No results	126592.2405	91927.11613	109587.4483	130498.731	112236.3786	169164.3643	150666.0888	140859.4365	115214.8841	142327.9066	92672.97037	157063.9912	246764.2	92448.92253	259314.2283	113180.9976	239700.2422	96700.42775	279372.4575	100164.2559	115655.3284	110788.4401	164522.7181	112344.5176	121338.2723	113863.9252	143479.5427	118794.2079	145879.7901	138058.9678	181595.7698	121852.7741	96163.45526
Com_2685_neg	10-deacetyl-2-debenzoylbaccatin III	C22 H32 O9	440.20377	11.017	Full match	Invalid mass	83962.79117	96631.32277	116011.5042	110585.6429	91987.61003	108631.9647	95856.59082	92903.78111	141075.8452	111175.1136	153566.9421	99908.49281	118387.17	153544.8523	93656.02889	146033.1375	129666.7911	185165.9193	114732.363	138034.1884	107465.0803	127893.7927	116035.3448	94288.49978	91718.68926	99435.86457	89824.74587	114032.8814	112347.2267	102013.9246	145351.8593	135035.7979	117497.631
Com_965_neg	L-Hexanoylcarnitine	C13 H25 N O4	259.17744	10.767	Full match	No results	47961.42838	37635.63918	76744.7902	50435.01336	51489.22791	50359.58617	50033.5767	37645.09068	54636.4872	45988.94406	28929.13775	39507.41895	42107.45	39267.82765	38939.524	32165.59998	34337.52706	28973.3022	31442.833	34452.34173	33637.36528	39998.66573	38468.91019	40889.21349	37687.09582	35925.55674	39550.07434	40025.47358	46100.84037	40728.06504	43990.95669	42747.85245	38691.63271
Com_1237_neg	Furaneol	C6 H8 O3	128.04711	1.811	Full match	No results	559949.9678	395955.1879	429478.1992	346712.7815	460216.3375	402571.7761	392445.0549	293958.5633	786272.8149	457053.7003	489692.395	460224.2552	508821.8794	546696.4702	375720.3525	301734.0289	402915.0182	458334.9898	396496.6413	445333.9264	383503.8463	409452.496	381076.9566	333325.3315	285148.8049	347904.1815	435982.4332	320496.9849	349518.807	418142.6201	280088.6735	442414.1895	354429.0275
Com_1904_neg	7268	C16 H30 O6	318.20326	9.094	Full match	No results	92822.75456	115650.5367	85560.36332	123618.7179	105826.2465	118752.8774	117501.9264	124274.2572	135816.2045	135387.2315	83607.69019	138672.2524	166821.8694	132418.3247	155530.582	133338.1849	158836.8917	114580.3279	171321.2839	131386.1378	108580.7028	128626.4451	141565.3272	124905.1768	120916.4124	134354.9504	177066.4906	168898.7854	145584.0147	142248.1582	162529.6316	116852.7274	115904.8668
Com_351_neg	Pyrogallol-2-O-glucuronide	C12 H14 O9	302.06301	1.824	Full match	Invalid mass	3459669.412	2084479.499	2779055.06	1636000.57	3829011.455	1792124.488	1688772.354	4778967.956	2090274.466	4240913.821	2783158.588	1398062.525	2768610.329	2227661.265	2556652.474	1246968.5	2590216.277	1045695.491	3158323.389	1555155.01	2427538.24	2735951.926	2591427.428	4555636.833	4420209.932	2747795.836	5346141.782	2242623.361	2386991.586	6239179.862	3495244.982	1475576.732	1448078.988
Com_326_neg	Rehmaionoside A	C19 H34 O8	390.2244	9.375	Full match	No results	133208.3943	102075.2993	113554.8442	125078.7476	96826.30935	154582.8382	178624.7129	187965.459	114428.6788	135699.1852	83580.46087	94355.79021	228840.9915	142446.4105	129258.8534	171759.1588	148201.7163	146657.3886	163931.2141	139457.9022	164487.3535	171004.4432	205006.3581	268464.0536	352222.4197	242270.4548	419986.4931	229230.1417	144289.8544	264932.8873	239830.512	155693.8105	218974.7954
Com_3337_neg	(E)-p-coumaric acid	C9 H8 O3	164.04721	4.523	Full match	Invalid mass	347508.9206	229680.4824	337449.4293	332133.809	373639.7818	343703.0509	381707.5061	427881.4755	372500.6084	411145.7276	229654.3737	842383.6337	786222.0605	379323.8571	1518250.517	541449.7205	866639.9549	381420.6084	1031246.073	224552.8676	453402.4979	466267.7999	367816.6806	527818.1549	413849.8555	403335.372	456203.5072	395969.4863	558345.8827	975696.0477	618884.7508	260284.7392	258851.1691
Com_1706_neg	Bacancosin	C16 H23 N O8	357.14161	10.969	Full match	Invalid mass	221776.6418	119526.5228	367453.9134	181938.769	219276.7747	253691.2965	233891.1826	304695.261	652090.0243	228783.9061	339369.977	141584.6604	149985.8236	187844.2602	149405.5367	173775.4211	118071.5373	159160.0287	144887.8131	139027.883	108247.5836	160222.4456	149898.4811	308279.2675	223302.3834	243438.5063	222472.5223	260481.5037	222874.7121	224639.7322	233477.356	200263.3866	243689.757
Com_1066_neg	Indolyl-3-acryloylglycine	C13 H12 N2 O3	244.08404	8.039	Full match	Invalid mass	1647377.032	1358722.793	1458449.864	1753349.369	1478037.896	1632179.823	1595671.858	1975664.766	1540463.513	2023334.387	3419381.554	2155603.743	1997407.967	5131948.77	2222268.285	4626551.897	1696576.654	3623782.774	1870205.051	4025403.955	2353836.305	2617618.293	2410548.828	3368192.796	3566682.064	2694035.269	2942223.744	3388920.456	2867429.238	2284053.733	2788596.656	3333277.042	4404172.534
Com_528_neg	panadiplon	C18 H17 N5 O2	335.13944	8.992	Full match	No results	356155.1957	206570.1697	304945.3618	301273.0957	389739.7348	392070.2475	388100.4335	456967.2861	355531.4735	380992.9865	115264.3402	195094.2938	210088.6659	145505.1217	221702.7597	163502.7767	228624.4439	136367.3634	250000.7749	130602.1961	209642.4055	222148.811	224058.2026	102265.8695	111515.5298	110079.8003	140363.8834	104308.21	135140.7064	124429.3017	155798.5807	88162.87396	87747.69808
Com_715_neg	N~2~-(4-Amino-1-buten-2-yl)-N~6~-[3-(carboxymethyl)-4-methyl-2-oxo-2H-chromen-7-yl]-L-lysine	C22 H29 N3 O6	431.20512	10.524	Full match	No results	457147.8916	342512.0251	443397.584	371389.6245	314071.1634	253471.0792	285406.1369	241791.111	170371.007	356792.6976	282129.5489	490976.3504	393300.9919	311882.2107	525335.0445	304616.1982	416305.1735	320373.7805	454780.1684	310278.7557	329729.3654	345723.1929	333480.4002	338696.5897	332988.834	333544.0428	276322.5918	269705.758	367744.7638	325894.2639	305039.3602	209189.6054	177164.874
Com_2303_neg	3204	C6 H9 N O S	143.04018	7.005	Full match	No results	238465.2086	218417.3217	182867.6896	239543.1038	244655.0075	259128.1901	236229.6419	271657.8829	220894.6263	213336.2221	218370.6543	273907.1921	269724.1286	282940.2115	272144.6389	250387.3647	282056.6117	243600.2114	254399.1219	220436.8644	153982.0753	230325.3898	228068.0724	164528.5307	210110.2448	176236.4339	234883.0898	197239.873	200209.1803	216782.1877	247919.2002	183885.2148	181966.6014
Com_1801_neg	Allopregnanolone	C21 H34 O2	318.25681	14.847	Full match	Invalid mass	210470.5814	339499.8329	243516.4	214787.9118	230760.1625	289395.023	253516.0195	261470.3156	298775.4867	303150.8315	345812.8579	250582.4986	230066.0352	238253.6032	271826.3877	273995.301	241291.8134	236561.4112	257893.6745	274293.1834	233200.2247	355109.4392	278791.3568	229797.6914	264312.9011	336841.7831	279148.3422	273757.9398	345234.0836	311753.0037	273964.7907	330367.0871	312523.5877
Com_2312_neg	3-{[(Carboxycarbonyl)carbamoyl]amino}alanine	C6 H9 N3 O6	219.05007	6.714	Full match	No results	43233.06527	42778.09451	50700.33455	43660.1591	57599.05295	40245.03625	32196.53951	42176.36063	39159.14794	37919.62047	77482.39637	73942.69054	73587.01509	104244.4299	70755.02644	82682.51707	45029.9075	78681.54187	67078.71423	78453.93696	54465.39709	54546.56321	56575.68164	70706.70748	81647.4675	53323.66667	67534.85457	72174.75295	69476.51042	77933.54486	57062.99982	64334.82972	78271.64646
Com_2054_neg	4-Oxo-2-phenyl-4H-chromen-3-yl beta-D-glucopyranosyl-(1->2)-beta-D-glucopyranosyl-(1->2)-beta-D-glucopyranoside	C33 H40 O18	724.21791	8.582	Full match	No results	92131.9113	41144.97589	66836.89305	79149.16528	80212.36977	119650.0074	96968.78836	124735.8483	107112.8651	136553.2445	139221.2779	69132.15823	137681.0864	157778.9225	115784.8643	161013.6045	109952.9227	123779.9505	151570.7721	82544.52453	189320.787	114310.4491	94340.07004	171794.5601	248471.5912	140334.4677	212298.2222	241190.2861	90076.61132	108841.4648	164987.1456	90598.43742	150948.4536
Com_2551_neg	2,3,4,9-Tetrahydro-1H-beta-carboline-1,3-dicarboxylic acid	C13 H12 N2 O4	260.07872	8.159	Full match	No results	43860.7441	49501.21842	40850.05519	44616.64506	52833.87578	39879.5932	41992.25216	58977.08661	43360.92752	63305.13745	57276.07212	44489.67916	24651.88697	61656.60102	41702.96395	63402.2908	31822.73749	65311.32222	37448.7893	67296.24706	44282.79808	52689.92202	57563.93889	77499.83413	72697.6859	69172.50231	69298.96186	93523.52227	54917.7557	41200.68468	48516.25579	66105.45273	77563.15161
Com_1422_neg	Dimetofrine	C11 H17 N O4	227.11517	7.015	Full match	No results	75228.62935	54796.09144	86954.02428	63265.25112	87404.01379	64226.39798	64509.67212	62523.32115	63468.72854	68113.20925	97206.27224	76072.36055	56440.88507	108280.1846	65714.80098	88337.51262	70922.84768	100126.2921	64476.60501	103062.7758	60694.73574	77802.66509	90266.23218	83561.01059	89748.7066	66328.91634	71617.46517	80486.94792	81968.64084	68852.6059	77554.16984	107878.8158	90895.52502
Com_1434_neg	Dihydroxycarbazepine	C15 H14 N2 O3	270.09947	9.137	Full match	Invalid mass	165658.6676	38750.34437	125373.4975	142215.8818	113891.238	150693.548	200621.3053	214769.3489	174821.4073	87790.73763	74004.11634	86090.94682	91751.90208	74681.32292	127009.3909	75785.14992	126039.3001	74168.66566	121754.5062	80081.06724	97679.36661	104249.3432	93905.02487	99808.93744	100303.8057	65021.98652	63104.33767	61181.95218	73372.35313	91875.94708	95146.12528	64461.90639	58537.16635
Com_2033_neg	5-(2-Carboxyethyl)-2-hydroxyphenyl beta-D-glucopyranosiduronic acid	C15 H18 O10	358.08914	1.349	Full match	No results	989549.7788	1880020.781	772496.5734	1226911.138	735812.6541	1131706.232	1147064.537	1326340.893	1204993.39	1583266.263	1700515.803	1199005.929	1900318.906	1779024.322	1634587.554	1031721.224	1356644.86	1373976.373	1611809.084	1090727.632	2412690.876	1837473.052	1384414.382	3261081.66	3460618.745	2642787.839	3257396.495	2759724.286	2171676.162	2750795.555	2533553.711	2196481.787	2725123.182
Com_252_neg	Succinic anhydride	C4 H4 O3	100.01597	2.971	Full match	No results	316327.726	404019.832	291460.9156	318599.9724	315382.2108	373055.1984	376269.2768	342212.9085	423723.3017	383247.5763	481871.2849	764100.8024	1647498.904	572730.0481	1174872.058	583356.2459	1191541.108	371952.0121	1439407.319	421941.6758	693522.7064	915003.2351	860608.2684	1419697.403	1158391.013	1241648.617	960493.7109	1358884.3	1773208.176	1837162.711	2713789.746	639059.9252	549813.4144
Com_1544_neg	Coumarone	C8 H6 O	118.04164	6.591	Full match	Invalid mass	500033.667	795717.8436	917286.1237	507823.223	502866.9658	489846.241	547211.6302	597322.7366	708883.7208	476924.7394	611882.2011	776748.4394	661178.313	934236.3953	698563.1923	941196.0752	799690.0988	1015979.183	441350.4316	1075769.067	688333.1218	546770.6013	688632.3673	476613.0703	493442.4828	664482.3681	610951.5518	568407.3198	853436.0434	579451.7566	560641.7845	972434.853	757404.9514
Com_853_neg	Methyl 9-oxononanoate	C10 H18 O3	186.12524	7.057	Full match	No results	106523.6413	100370.5168	117793.2637	113798.17	109816.2374	105842.2939	95725.36223	99435.55527	93234.25393	89443.51242	94655.6828	74849.97254	75722.31826	90836.02895	66121.07466	98477.38873	80310.21255	91161.78007	79437.74687	107145.4297	75310.4323	94280.84724	86388.45061	78635.44396	67593.70395	79414.28205	72493.25251	70057.80889	77608.14337	76688.57324	77345.79473	90532.47451	88088.5817
Com_2444_neg	2-Amino-6-(1,2-dihydroxypropyl)-4(1H)-pteridinon	C9 H11 N5 O3	237.08548	2.099	Full match	No results	297627.4367	742435.7948	563200.3834	263047.0229	379359.1884	260239.4516	237718.6042	257927.7303	251820.668	462967.7675	402825.4769	255126.1535	188385.6619	326591.6085	186525.114	218549.3878	259575.6649	250223.6543	758112.119	1060873.164	214389.0913	309536.4941	267282.6725	683633.9962	304316.0922	211426.8581	227389.416	188059.032	578483.4769	202867.3773	182154.0325	245783.8212	294905.9343
Com_1159_neg	Gly-Lys	C8 H17 N3 O3	203.12648	1.454	Full match	No results	419605.719	301381.8384	361031.9092	380482.1383	296989.11	333955.5529	284641.0941	276737.1794	267812.0689	196938.4024	190787.9908	170417.2944	145073.1196	159003.915	147269.0367	110949.2791	155983.683	156389.9652	124591.2224	163949.5479	221695.366	229044.255	210549.2033	177027.7643	126935.9544	157513.8282	143663.1128	149873.62	171359.6583	174327.1978	148723.1693	134092.2572	145106.7668
Com_2314_neg	3-[3-Methoxy-4-(sulfooxy)phenyl]propanoic acid	C10 H12 O7 S	276.02952	9.086	Full match	No results	31162.33719	15378.04911	27780.52666	48178.50421	32398.1557	47815.03659	38746.00607	83987.09336	43000.6623	32647.59306	37019.24679	2018456.626	54668.48092	29806.24797	87618.72673	36217.96076	47775.5529	47079.87376	67728.90764	32084.73623	89257.38702	95721.5594	101100.9912	44799.25046	33117.2925	57078.51174	35297.39208	33087.81351	48812.10652	39089.92873	39241.95935	31797.00516	37832.64631
Com_568_neg	ON1225000	C8 H12 O4	172.07324	1.654	Full match	No results	714677.3229	544477.9588	887417.1842	672334.7852	1177190.534	651962.0844	549108.1687	588818.354	518509.8311	639783.5852	479823.9104	459283.3131	564083.1814	535549.5379	548312.5243	513313.057	601981.4758	452508.6798	641970.5651	480167.6236	623162.2585	672253.4012	618182.3689	689807.2348	748510.3894	650961.6934	648318.6322	648189.1651	541144.325	651492.3056	584879.2787	542909.0608	563681.654
Com_3_neg	��-Linolenic acid	C18 H30 O2	278.22378	14.345	Partial match	Full match	1194025.476	2094717.345	1371438.006	1150382.888	1402461.811	1513592.03	1594880.619	1638861.584	1391763.863	1648745.712	1797648.289	1632237.372	1453189.014	1535508.924	1542452.535	1355946.617	1519018.088	1550215.77	1327705.499	1661455.267	1395610.865	1680350.76	1418496.591	1761342.72	1935929.566	1804421.351	1764247.705	1511435.051	1567873.83	1573183.358	1551075.772	1869188.951	1621606.54
Com_115_neg	trilobolide	C27 H38 O10	522.24505	10.875	Full match	No results	649181.9726	187662.0964	1008844.016	570094.3693	644173.4567	431167.7012	385480.9275	250578.1917	246313.5679	183379.9307	73562.27157	65929.90106	113751.645	105659.6646	82035.4707	86427.35993	96718.78443	98419.66472	104185.1647	114750.3378	172521.9207	188607.1793	191123.1858	31760.54313	25076.83407	23490.0273	15771.70009	19854.53209	22854.34428	28570.24033	28993.00355	16832.54857	24940.58885
Com_1146_neg	Guaifenesin	C10 H14 O4	198.0888	9.006	Full match	No results	336811.6355	224272.623	327564.5932	350298.4462	329825.0048	345247.7385	371119.407	496581.397	460403.3037	407424.0323	220737.2993	207515.742	179917.4004	398878.4491	310802.963	360959.6885	214752.9209	294714.3872	265131.755	277162.9551	243828.2523	303333.1757	278776.3412	369795.361	292630.8096	297496.8291	271816.9607	272351.6377	199761.8415	181878.8863	239390.0452	224364.8957	317219.2804
Com_1513_neg	D-(-)-Mannitol	C6 H14 O6	182.0787	1.31	Full match	Full match	5310732.667	6233843.903	3535667.303	4083521.339	5685715.186	5584124.672	5398500.614	6164630.988	5907953.382	7210425.576	7482950.68	10767137.07	5188625.734	8887090.958	5608449.729	11814741.08	5595088.319	9618966.383	5204743.361	8391519.066	4695568.068	6433121.303	6411802.506	6022179.505	4855563.364	5975458.052	5608367.921	6464999.577	5814888.753	4455285.007	5609627.674	7267493.165	7874095.038
Com_92_neg	tyr-thr	C13 H18 N2 O5	282.12067	7.109	Full match	No results	326404.7696	108109.388	272556.0924	258445.9216	228153.8696	254659.8176	279960.412	306287.6418	232283.4726	162826.389	134457.2207	207907.1145	239922.4486	169667.954	201388.9178	174485.5639	171597.3812	153784.3439	211844.2775	133356.4216	185441.9199	211304.9563	244669.2756	219754.2504	258693.2274	207025.1168	235917.0786	211266.3766	165306.2995	252128.8967	265116.0929	184147.0634	138282.1933
Com_2286_neg	3545	C8 H16 O3	160.10962	9.885	Full match	No results	30261.19561	26075.8219	25339.26096	27418.89918	28969.8919	38347.42022	48262.7393	43774.08646	43320.24081	39331.62876	38729.65515	97373.37962	56663.89012	46962.74043	192376.3974	66452.53114	88884.72679	43022.14476	142585.2898	34302.23665	55695.57108	69326.36867	57752.47614	62365.53242	53188.64368	75879.48809	61034.99383	71682.44807	86651.64633	153315.6225	139135.5277	54923.78871	47943.08352
Com_1260_neg	Flupirtine	C15 H17 F N4 O2	304.13365	10.498	Full match	No results	155459.0164	399054.807	175114.6935	149746.0645	150572.24	158154.0783	103383.317	162764.0866	136719.7571	237355.6943	151906.7106	259766.8277	348757.0209	352827.613	313761.2822	323863.9505	196380.583	323031.2442	322455.9071	220616.4721	258966.1735	332064.6151	294676.4489	327958.7935	375238.6482	424850.713	307361.2154	452602.3572	550085.3669	401217.2813	492830.3771	633546.571	638835.1382
Com_2651_neg	172966	C11 H9 N O3	203.05774	5.608	Full match	No results	59881.33902	95764.38967	58062.43764	82282.98508	62949.03959	89506.35285	95840.60942	99898.97935	91644.97623	99386.18535	93046.28004	204502.5122	134579.5961	81357.97716	271252.8596	154520.4065	221470.5441	132797.4006	181844.0788	112246.5706	102527.8451	124222.2503	127024.6159	116636.405	103279.5448	132509.4406	121874.9135	121989.0914	179465.1103	210805.0846	178018.9815	124496.6516	98260.72629
Com_301_neg	saccharopine	C11 H20 N2 O6	276.13124	1.349	Full match	No results	429717.5138	303354.1359	460908.8351	449415.3886	314180.9437	352702.8285	429253.0295	329914.7412	385550.1912	331410.804	264268.5118	201941.5766	221998.3644	191405.9752	213961.4999	155476.4949	140374.0998	170490.9604	222789.3176	297882.4562	323673.4223	290891.858	238166.2347	306456.9705	314238.5059	336580.4068	308535.966	286250.9733	244745.1165	304281.5054	230490.947	327014.5422	286585.0096
Com_73_neg	Urothion	C11 H11 N5 O3 S2	325.02954	7.049	Full match	No results	444445.7435	407444.2119	544649.7096	479082.5047	487360.1663	455667.247	374585.8068	501242.5282	388292.324	569806.1008	569014.8965	433145.8659	349268.0366	661815.3272	375937.7426	580716.9919	426496.6356	628513.2522	414373.8699	643145.0727	389500.6624	462537.6914	434068.9524	392387.8725	384060.5532	365146.8264	367916.7265	445574.6456	362426.0603	350968.5957	357364.3352	462512.4791	500458.0258
Com_17_neg	Z-Leu-OH	C14 H19 N O4	265.1304	11.603	Full match	No results	75312.23129	73287.90621	87203.55637	69047.30739	70628.49662	52803.82692	54661.40311	45826.78801	45158.6418	63143.67882	77900.29265	66458.85275	48518.19488	94721.03345	89516.82521	76293.2805	89124.03959	83097.70264	68644.99466	82972.3714	87219.92742	95321.39563	89592.22072	113352.9155	145905.2572	152546.1624	130287.4251	138380.8891	111778.0861	148323.4691	128318.5419	166383.0358	138753.0487
Com_42_neg	Voriconazole	C16 H14 F3 N5 O	349.11541	7.774	Full match	Invalid mass	858446.5624	520380.2088	707437.2952	1027161.175	871667.2896	1238174.412	1133455.601	1436473.43	1305642.832	774718.0121	416108.9875	1464543.444	926084.2079	708121.068	1117151.41	643642.7377	1117408.988	597034.8374	1441820.497	559167.8267	749317.4096	829154.0368	770421.2477	735339.848	723618.8551	593705.8766	654290.8385	630833.1308	548533.5968	553136.2171	697777.4378	476074.1997	519519.1459
Com_800_neg	MFCD00273002	C33 H56 O6	548.41027	0.534	Full match	No results	519367.723	672526.0921	427521.7013	311944.9971	368608.8156	503254.6515	564958.6402	435932.9176	402838.1879	490478.5655	610199.3485	513188.1224	463219.1672	661846.6812	452969.8872	444078.2665	534440.7725	513720.5847	492049.2842	516021.6738	494802.131	428798.0063	429810.9585	624097.9093	659734.59	593562.9038	691181.3992	541199.6914	624414.488	639607.9133	476419.5803	527677.5613	532673.8318
Com_2370_neg	2-Phenylethyl 6-O-beta-D-xylopyranosyl-beta-D-glucopyranoside	C19 H28 O10	416.16737	7.929	Full match	No results	362993.1475	366781.8695	221953.7309	528371.2934	362548.6771	504046.7044	517748.0563	714545.8126	551573.0016	554263.1782	287154.4056	352451.8206	494754.9424	201798.9104	122982.8808	349794.4427	562815.5194	217717.8724	645928.6866	193867.1078	370301.6973	392762.3123	410094.0816	351765.8972	353079.7727	410164.9549	396895.558	361166.9581	319266.8032	426223.8842	111882.0737	234006.1041	189561.2867
Com_2148_neg	4253	C12 H22 O2	198.1615	9.566	Full match	No results	141538.2409	58573.48419	175345.9719	84394.36982	80770.32049	64509.41645	64401.94674	56714.6543	49646.83733	47859.63047	57504.78065	36944.41522	37950.76295	60848.87666	29915.88748	70776.59969	54646.49518	72340.97129	29977.28424	91782.59568	61167.59458	66249.76473	70895.08769	68663.72944	77446.70844	68154.09742	63667.35949	78009.53177	102920.0578	57496.46297	65184.15115	110828.2363	103211.9119
Com_2638_neg	1886839	C20 H30 O4	334.21353	10.917	Full match	No results	127633.0523	94334.62198	157947.3111	155344.4471	157455.031	202666.3316	145099.5726	131050.3654	107900.1274	80987.92338	59791.41509	60364.39351	57417.60942	67772.43705	62334.96576	56646.42556	59805.587	55437.9493	72334.96574	56952.72537	69207.10024	67205.18262	70753.08239	27739.50813	41729.42101	29764.5322	33174.04278	21675.19805	28839.60258	32933.27874	39693.01265	21596.69774	21733.68648
Com_793_neg	MFCD01725924	C20 H22 O7	374.13567	7.983	Full match	Invalid mass	79908.91671	123714.6141	53181.64355	85823.31726	85053.38176	105724.2207	132730.8285	124897.2662	98703.44294	128466.1628	77665.165	111375.8743	109401.29	88767.31154	115757.5697	82726.53197	114452.8732	68290.02417	154329.4831	61318.86701	98899.2809	103620.4579	111303.0232	105978.4723	162908.8381	156217.3527	147323.5852	125621.1558	165161.8245	133614.8839	155930.8049	101660.0415	94374.03713
Com_809_neg	MFCD00171226	C17 H13 Cl N4 O	324.07714	6.55	Full match	No results	143515.1709	80329.39749	130427.0181	84973.3597	97957.06318	96115.98779	89662.80065	85178.00143	81597.30515	119062.667	157533.255	150453.6058	112642.9081	291890.3942	94427.75643	247948.2634	120278.0919	131252.6474	136081.9286	130986.194	97618.40459	77787.41246	131597.289	130534.7251	116103.7711	113335.7585	120923.0089	126253.5817	102281.5264	116714.0789	100008.735	99680.03161	120879.9414
Com_1800_neg	aloin A	C21 H22 O9	418.12598	8.617	Full match	Invalid mass	16110091.59	10520649.46	12128917.84	18033597.33	15569375.1	21840263.43	19271530.76	24005994.83	23026169.17	20956079.3	18101017.28	14602810.78	23269827.89	28125669.65	21545944.1	25746329.34	19688770.74	20126882.8	26255048.88	13626039.31	20746500.98	23223059.66	22766573.76	29275241.47	31524571.7	25012788.74	27219676.82	32227330.01	19252158.08	28788280.35	30863771.79	19536429.94	27240449.24
Com_2191_neg	4-(2-Aminoethyl)phenyl beta-D-glucopyranosiduronic acid	C14 H19 N O7	313.11546	1.435	Full match	No results	499166.9254	472024.0565	464689.446	442249.0217	446838.1746	255708.8809	331993.0832	524510.3963	555692.4394	676852.4991	1407018.857	935315.7543	851461.2941	1390851.846	900072.0012	1198289.974	589025.6919	1217354.88	701901.3719	1056225.095	864995.212	871158.1061	696032.1047	916232.0715	820314.5162	620292.4042	719843.3795	1017819.414	1008271.49	787176.3645	859787.7038	1510940.309	1565966.951
Com_1909_neg	7,11,12-Trihydroxy-6,20-epoxyabieta-8(14),9(11),12-trien-20-one	C20 H26 O5	346.1772	9.298	Full match	No results	50598.36244	87538.7618	74209.84348	65108.12346	84908.9711	71315.27265	106475.1987	126951.4359	110920.5338	135862.1175	105208.2575	141490.6437	114512.8122	114156.8545	115171.2378	102311.0062	167975.3128	121980.7883	115706.2026	140305.2779	78076.4751	86629.79119	88017.76209	59831.6764	51541.71513	21835.74303	34522.63279	32934.82334	58242.21089	47438.61187	56994.33548	38807.70715	35480.89764
Com_3442_neg	(��)-(2E)-Abscisic acid	C15 H20 O4	264.13523	10.038	Full match	No results	93820.51302	92599.9221	53525.27411	110008.8232	80308.49739	111219.1891	108028.9376	109980.9548	112119.5109	113122.0196	110493.9393	143225.2078	193187.1218	103967.6465	222284.944	125538.8514	250590.6526	102687.0653	219747.0104	99830.22037	141836.7962	146114.295	154513.2398	179434.5601	198376.1956	205716.5898	213144.8848	180340.3931	184181.5208	221768.0551	232326.5747	150200.31	111770.3068
Com_2039_neg	4-tert-Butylphenyl Salicylate	C17 H18 O3	270.12649	6.334	Full match	Invalid mass	98951.68285	155490.1446	74927.30321	103204.6111	112380.3429	134418.3073	128761.576	121069.8105	132689.9305	148474.6987	101528.8408	146285.7025	169570.271	74680.05866	199938.8017	92190.68054	177838.1974	76340.96602	224372.9776	90618.91401	114708.7477	128186.3323	123607.0114	122812.0376	138848.1151	153832.8795	167627.5769	105470.0647	148215.0141	143277.1342	141513.925	103104.1445	90926.40941
Com_760_neg	Monobutyl phthalate	C12 H14 O4	222.08863	10.046	Partial match	Full match	117202.313	86749.07917	77348.52531	122836.4742	124669.807	111174.3428	102248.0567	126056.8933	134204.7072	104331.2966	209972.618	161877.7584	248643.8386	140450.8641	170116.8827	160315.0125	160073.5034	124408.9999	197297.0868	98612.95026	184912.0379	172650.878	234868.5739	202994.3021	191415.6196	204278.587	216928.6818	162178.6719	240256.7159	310999.991	294134.5368	221687.5676	188484.2602
Com_2629_neg	1-Caffeoyl-beta-D-glucose	C15 H18 O9	342.09422	7.786	Full match	No results	11400.46278	8863.307458	14538.47424	11662.79662	14273.98646	15522.09326	15836.73017	14457.99863	16177.9717	10757.42339	11120.38266	258026.9066	11924.95792	8315.209228	24810.67317	9457.636425	13112.6816	13051.47678	14820.44109	11131.6539	18493.05878	18648.07538	20471.42942	10513.61694	11167.08728	15277.75727	10194.44177	13016.22784	11017.38616	7155.552933	10084.36279	13765.70154	7355.510063
Com_925_neg	LT9970000	C14 H21 N O3	251.15138	11.031	Full match	No results	338199.5131	177067.7599	151944.8863	322131.7394	315838.5113	402244.5419	354101.1391	444320.4285	350199.1745	227012.6321	131340.8138	505867.3892	364631.3722	208584.0308	493742.1571	241343.4901	385315.8283	189468.5919	533980.7062	190566.2504	300926.5038	322531.0026	337781.4891	367879.4495	421416.3526	459107.0831	402417.6501	331873.2082	369602.3504	415678.4724	453793.3034	247914.2032	201225.8773
Com_2321_neg	3-[(3E)-3-Penten-1-ylsulfinyl]-L-alanine	C8 H15 N O3 S	205.07669	7.255	Full match	Invalid mass	105941.7512	132526.2538	77018.47045	94494.66981	82552.44885	100531.879	93633.36107	129754.4051	138783.0224	120142.1708	190877.5536	200455.7851	178535.7942	294710.4911	213060.8245	266384.8423	193740.0517	237947.467	175513.9388	218094.9557	118562.1427	169037.0642	175272.2885	198736.35	207141.4593	160393.2151	202656.1816	198812.153	150504.8509	159222.282	168020.0447	207357.5252	205913.4298
Com_1119_neg	Homocarnosine	C10 H16 N4 O3	240.12136	1.437	Full match	Invalid mass	1092094.413	1055050.957	840278.3621	1211610.796	827534.9715	1101651.336	1153171.152	880159.7874	1042629.717	992770.5053	768482.0376	811744.3967	605022.46	816822.3707	691902.4087	914327.5494	682313.2154	860489.1133	672719.652	897727.7363	798055.0195	830694.3374	843835.0415	634342.9297	646740.9221	737422.1141	619713.2445	708293.1721	698375.8531	693778.5427	699957.3126	833661.776	538225.015
Com_661_neg	Nafamostat	C19 H17 N5 O2	347.13975	10.008	Full match	No results	826531.2927	236361.4948	799565.1321	866186.8248	847309.1087	701010.3179	370208.1837	577008.0283	1529588.329	313531.7353	1902139.61	186249.705	193292.5365	324075.6824	187255.2539	1744817.206	242687.9764	335300.9331	868820.2652	314698.4749	1161440.698	1486624.589	1297671.174	107219.6339	85714.6788	126817.0726	340249.9151	673433.4303	123449.3298	556713.6618	136885.6312	720936.2777	867749.5569
Com_680_neg	N-Acetyl-L-glutamine	C7 H12 N2 O4	188.07928	1.392	Full match	Full match	5751858.426	6384601.732	4417739.174	6297625.588	5170178.489	7358660.061	7457292.272	6968271.605	7598948.908	6453148.842	3275872.749	4578154.191	4277476.687	3650798.873	3756065.33	3605240.256	4636621.473	3455349.975	3959651.142	3339759.145	5344376.949	3229176.442	5301350.798	4814815.322	4550963.372	5329307.436	4794242.142	5166521.294	4366169.198	4644487.34	5558867.435	2607699.559	4349992.87
Com_1397_neg	DL-Mevalonic acid	C6 H12 O4	148.07333	2.142	Full match	Invalid mass	1331873.321	811603.0986	1144605.194	1161381.826	1387128.087	1438064.832	1345085.823	1329258.144	1306949.305	916151.8715	1214999.531	3244534.876	1486526.205	1324924.667	1811895.299	1236153.065	1511809.245	1293524.252	1871599.276	1101327.257	1002146.586	1368714.782	1338471.756	924774.2313	1084639.892	1123693.805	1361717.746	1040019.681	1326354.221	1242767.173	1229659.734	1236281.194	1031463.645
Com_1082_neg	Indole-2-carboxylic acid	C9 H7 N O2	161.04749	5.106	Full match	Full match	21702934.6	7473776.391	20767928.95	19882024.02	13727008.41	10189852.39	8880819.693	9018851.295	7975694.097	9436998.584	4229760.731	6287823.849	5083720.095	4059270.662	6552597.341	3975247.283	6131875.458	4121844.585	5406599.873	4774988.294	6408092.638	6722705.407	6676494.363	3143853.056	2825362.772	2666086.581	3946348.19	2696240.379	3891899.643	3224894.055	3209248.845	2746653.142	2286518.591
Com_2483_neg	2511	C12 H7 N5 O9	365.023	5.562	Full match	Invalid mass	94415.33212	83148.71363	83351.5166	68358.31941	94799.2322	82717.23556	85021.33644	279341.6518	105314.8434	203861.036	76742.90846	48748.77674	54051.23119	127807.3408	63838.74377	71257.06164	51595.58224	53865.0009	102528.6564	66907.70429	64301.94527	89330.02474	79631.49268	240061.8679	160694.273	74692.71805	144867.7643	104847.6891	61733.65299	169929.5928	84179.6343	79871.39444	62933.8345
Com_323_neg	renzapride	C16 H22 Cl N3 O2	323.13963	7.756	Full match	No results	67280.51245	55812.71437	67031.60825	74436.56493	64777.07152	72575.26075	70747.60441	103500.7164	77865.93367	69876.96205	33083.72759	29822.72961	25865.62248	39315.19592	31365.32051	48040.16326	26068.69064	36572.04603	31290.31975	39038.97504	27934.54406	38450.63732	45046.51541	23149.26119	20228.83645	16108.76248	22121.24737	25439.8525	25703.20183	20821.92973	23640.11985	23209.24893	25385.5814
Com_2381_neg	2-Naphthalenesulfonic acid	C10 H8 O3 S	208.01884	8.757	Full match	Full match	78115.97417	34524.2603	96155.22909	43024.35804	50890.38368	52197.87264	32304.42746	62210.39673	25877.50456	78216.71419	13118.05353	53832.79309	30908.50698	144461.1659	73929.00361	58360.48103	78207.77246	136766.4709	177456.9583	141280.3552	51870.30317	58394.32379	61017.03804	8998.366014	15282.23255	23172.85316	21181.52537	24642.88124	26352.22381	32354.79019	21558.64306	32988.57312	24532.40056
Com_187_neg	Tetraacetylethylenediamine	C10 H16 N2 O4	228.1103	6.198	Full match	No results	156399.194	112966.5359	133165.1494	128019.4897	159870.6541	171092.9736	156740.7539	209376.6677	112109.222	141163.4696	109725.348	131191.0588	117953.7941	100759.1614	144393.0068	114782.3648	178251.7108	84124.83554	192469.2267	87317.14441	110808.2139	139043.0312	118292.6015	124109.5041	117611.1105	120698.2182	153597.5035	106127.0725	127536.4356	123004.7583	131033.3657	99642.53118	107049.3032
Com_1649_neg	Butizide	C11 H16 Cl N3 O4 S2	353.02792	8.413	Full match	No results	79990.61191	82482.93035	53828.01749	87536.007	65369.74378	78210.57318	98978.88161	110961.5771	134683.1301	188043.399	92645.72223	90421.45352	131628.9941	105599.4177	125262.6204	88292.95563	81609.07132	99713.88246	129267.6157	83638.25996	61168.36058	99346.77498	117247.0568	78787.46394	127638.2465	126815.6441	120544.3101	103328.2677	115592.9833	114868.3797	82993.22094	75487.25642	101529.1595
Com_290_neg	SB-206553	C17 H16 N4 O	292.13357	11.435	Full match	No results	95309.76918	88345.94037	58313.40731	114380.1237	76680.07213	142682.8478	115209.1702	121545.8248	117735.3549	77288.61662	60839.21203	93755.35687	100786.2089	82182.03099	98587.98984	95151.31783	96973.78216	73355.76878	141250.0148	72897.55034	112537.1053	102673.7023	89853.93091	123077.1773	103626.3465	122618.9638	115407.6619	114297.2586	77544.02405	80085.94215	107403.3589	58467.00965	74273.01389
Com_642_neg	N-Formylmethionine	C6 H11 N O3 S	177.04563	2.413	Full match	Full match	2930381.105	1471579.424	1693508.578	2010808.455	1834973.782	1867234.426	2364175.685	2310902.154	2458917.839	1880874.254	1543117.007	1919262.169	206780.7797	1554423.294	2939349.07	1958982.086	2827207.658	1504036.986	2346692.745	1581946.57	1765210.747	2072206.309	1969261.136	1297082.125	2272587.557	2210338.935	1685831.872	2022260.256	2414314.538	3001103.341	2332352.078	2176627.081	1876979.855
Com_625_neg	Nigakilactone N	C21 H30 O7	394.19849	7.02	Full match	No results	120628.1054	79068.3885	219970.2298	122285.6443	169889.9022	116963.9122	90649.08769	85680.56935	68140.66613	81756.27985	44114.59267	52169.28779	28000.0228	75977.2458	21723.92437	42844.02068	28160.10434	51458.40868	28879.07259	60294.26415	51991.21154	66846.87568	63501.09685	43680.58118	37374.97136	35099.64181	34732.99807	45574.36331	37097.34339	38289.72405	39866.39438	39202.25445	45424.80786
Com_284_neg	Senecionine	C18 H25 N O5	335.17236	10.132	Full match	No results	143853.0438	104377.0216	140449.6236	144389.9607	142719.9546	142602.4571	117803.1471	123674.0619	95935.70802	113540.7623	133346.9438	96774.71193	88075.70339	109989.6704	117720.0757	110297.4276	100949.4727	87285.89832	45383.14092	17310.48676	89674.07392	119815.554	116465.9554	96996.79231	144783.324	108341.2703	133507.0019	120533.4444	110626.7092	120485.3715	117818.9011	122798.9187	100023.2783
Com_384_neg	Prostaglandin G2	C20 H32 O6	368.2192	9.172	Full match	No results	113691.0731	57838.82686	88431.43303	121187.8268	88721.84905	97434.57325	86530.63324	87580.75582	87749.5768	86033.5356	53154.37867	67150.76999	79236.19597	61669.72382	70406.93075	78346.45895	66882.54139	61226.04309	84922.7292	57227.45375	77353.01701	81480.59863	90980.96735	72922.05749	82889.14582	71492.98668	88167.42714	79679.4165	73865.85905	81666.36325	85969.21441	69374.73262	71533.32315
Com_2340_neg	3,4,5-trimethoxyhydrocinnamic acid	C12 H16 O5	240.09898	1.561	Full match	No results	200128.6192	189913.468	200589.3857	128416.8381	214268.3424	145971.1453	147210.7567	264334.5506	131556.3431	266332.1487	181442.8188	118926.7738	263041.3372	55557.79969	341598.7472	70444.18768	262135.4489	89257.2792	382459.8214	86457.46952	311235.2765	189527.5334	307761.003	445533.0813	438990.5892	295637.4645	503324.6795	262098.3941	122159.7408	355650.814	219108.842	138000.8261	106846.0108
Com_2388_neg	2-methoxyacetaminophen sulfate	C9 H11 N O6 S	261.02976	1.427	Full match	No results	1862657.228	483687.1074	452482.4577	1604222.055	1635886.78	1149287.461	524428.0023	1575933.414	473908.9154	1567342.142	1567928.696	1329141.598	1311303.527	1643869.633	1330757.727	1544726.16	1681063.175	1587991.374	1350059.456	1602008.434	1449719.247	1614591.422	1405878.028	1447685.879	1662908.86	1634122.536	1303158.007	1444258.175	1455043.444	1409090.821	1374523.402	614794.5687	499546.4904
Com_609_neg	N-Methylpyrrolidone	C5 H9 N O	99.06814	1.437	Full match	No results	2026740.57	1853193.311	2227170.492	2526478.245	1856515.639	1720541.113	2047934.518	2002903.043	1707554.352	1854149.876	1531615.69	1937787.755	2613012.15	1722933.517	2246581.227	1820680.288	1904350.648	1779882.411	2179275.457	1603357.859	1848186.943	2439728.692	1752648.422	1995315.968	2790091.49	2483443.789	1961066.33	1836834.557	2234264.918	2399283.263	1978849.41	2388237.971	2345382.408
Com_1030_neg	Kinobscurinone	C18 H10 O5	306.05132	1.395	Full match	No results	729343.2632	666606.2409	592215.5197	585894.1395	512009.3384	389678.3902	496875.0393	584404.3092	854184.8107	998398.1602	1840161.095	1632114.715	1760025.617	1634600.139	1449820.666	1283609.762	1733721.067	1925619.113	1797820.697	1443307.61	928141.7028	1251267.507	1270381.294	1191500.348	900659.2355	880816.0312	811268.5825	1156010.292	1275416.256	1152891.041	1471777.882	1726506.091	2068834.406
Com_1776_neg	Androstanolone	C19 H30 O2	290.22554	14.304	Full match	Invalid mass	36721.81312	76476.52984	53696.34933	45870.93576	46989.17794	46588.038	54717.20537	62128.99237	60388.01925	63864.67804	60727.02181	56382.18515	64593.01788	51770.82657	41503.09052	57592.10327	61111.54344	60250.10984	62874.42727	53789.6637	56319.69211	61853.86218	48733.54312	63584.86492	79010.04078	67126.03345	53279.98108	44788.77104	82170.20167	79309.54368	64587.18193	79093.02849	55418.74044
Com_1662_neg	bruceine D	C20 H26 O9	410.15688	11.978	Full match	Invalid mass	54927.49688	64374.78041	48622.89143	70780.72194	60997.71643	97670.23268	77487.057	102946.172	114210.8128	45310.61793	117953.7395	68924.09684	82488.30469	155936.6268	126948.67	121290.4408	118020.305	90360.65774	135891.9692	92661.54946	62228.73606	72704.04365	80981.8566	48975.16315	46079.34029	45323.97941	41014.953	52904.4642	34775.61676	41955.87175	54470.42674	43747.5207	40775.77061
Com_1891_neg	8-[(3,3-Dimethyl-2-oxiranyl)methyl]-7-methoxy-2H-chromen-2-one	C15 H16 O4	260.10384	7.316	Full match	No results	39225.37883	37247.27283	23651.83268	56250.75099	48444.3438	57364.69854	63731.11145	72090.4165	71216.53771	46546.8125	43315.10788	80587.25441	102126.9565	43040.24101	111476.7344	49492.20276	157388.6476	31671.97748	126388.7645	29828.04298	53669.12386	58289.7955	65490.3267	49516.33698	55441.49115	74401.47146	84385.71595	61194.81528	73693.73129	112471.3391	94149.92484	46150.10888	46576.15179
Com_840_neg	Methylmalonic acid	C4 H6 O4	118.02641	1.203	Partial match	Full match	4543476.911	4663852.83	3341476.438	2764173.844	2531343.899	1222416.392	2421373.747	3176090.877	3705828.832	6238903.492	4919116.901	8561197.672	5513466.246	5643913.995	6840966.445	6364689.218	5438695.11	5960057.869	8462864.244	8490482.824	3374811.236	4522942.467	5241371.299	7140188.339	3796698.795	5569158.575	4021564.737	5497539.358	8840864.996	3938328.265	3810138.398	5025427.887	6111156.111
Com_556_neg	Osthol	C15 H16 O3	244.10906	8.424	Full match	No results	74779.49682	63519.26705	70165.89184	70685.99346	76517.71609	85491.90861	80067.11011	85448.99184	97264.86943	96370.14048	81410.86823	62136.35029	105478.264	104956.1531	126985.1357	97614.63889	103797.7051	80599.02668	109065.7046	70751.37218	83619.16953	90438.50291	87841.23911	87111.96925	106254.0213	122401.6087	114189.4259	91546.55073	109784.6709	110756.8043	107858.31	98954.2433	96776.66807
Com_1392_neg	DL-Tryptophan	C11 H12 N2 O2	204.08943	5.886	Full match	Full match	793810.4879	963044.5563	751161.5933	910915.874	915273.1624	975517.2353	999975.2563	999945.9833	899441.4529	1164534.504	453428.555	723695.8967	743440.0684	639711.4894	729559.2357	614169.7704	779222.6029	617811.6037	759069.9416	633824.39	639690.6076	768067.3646	678639.2304	668358.3686	544278.4945	618124.9761	793084.0473	681225.8475	755335.1092	826108.2916	707890.0384	530194.628	552796.7477
Com_381_neg	prostaglandin H2 2-glyceryl ester	C23 H38 O7	426.26097	8.069	Full match	No results	164092.5808	66209.33471	327842.0509	164956.6839	231169.1037	117948.2505	91305.00282	77645.89918	57266.11562	55414.59062	17720.76854	11123.55387	11469.92583	13793.49007	11353.03417	12511.9964	19772.4854	14454.01415	11203.6072	11936.63874	30613.11074	55699.49791	62969.77528	45684.0635	46002.88117	62773.93771	21960.91593	38259.06148	15468.98419	26546.63104	21294.88191	22223.9087	14104.68933
Com_368_neg	Pseudouridine	C9 H12 N2 O6	244.06886	1.427	Not the top hit	Full match	16227321.98	20286256.44	17979930.62	15265136.44	15915256.76	13760754.67	15303476.38	17866502.06	16295226.8	2933695.877	17127098.84	3513784.032	14273078.86	2170403.871	16838578.98	12488217.29	17489317.26	3057032.613	3720294.386	18672704.15	14585632.36	16112126.62	14891251.55	17166766.09	18645660.65	17243427.83	12599452.13	17428449.3	18385873.11	14775731.5	15634924.8	22219607.39	2930178.474
Com_2649_neg	1766447	C5 H11 N3 O2	145.08482	1.431	Full match	No results	436179.435	522004.4974	335674.3452	435224.4177	312033.8069	319511.5431	437244.3483	542834.7137	470293.8711	491231.4421	938468.8147	554564.4199	603009.1274	833246.6933	612580.313	608009.7863	519597.1523	753505.3646	617575.1145	720658.5062	564957.6503	594520.2758	577352.5901	851669.034	837226.9702	644137.2345	671629.789	543069.4272	594994.2484	707683.2728	632444.2612	716875.462	747488.3742
[truncated: 590 more rows]
